# Supplementary material for: Chromatin-accessibility estimation from single-cell ATAC-seq data with scOpen
Source: Nat Commun. 2021 Nov 4;12:6386. doi: 10.1038/s41467-021-26530-2 (PMC8568974; doi:10.1038/s41467-021-26530-2)
Supplement: Supplementary file 4 — Supplementary Data 1 [file 41467_2021_26530_MOESM4_ESM.xlsx]

## Sheet: Running_time_memory_evaluation
Dataset	Peaks	Cells	Method	Task	RuningTime(s)	Memory(GB)
T-cells	49344	765	cisTopic	Imputation	432	2.04395
T-cells	49344	765	DCA	Imputation	215	2.66113
T-cells	49344	765	MAGIC	Imputation	67	2.21484
T-cells	49344	765	PCA	Imputation	7351	4.27832
T-cells	49344	765	SAVER	Imputation	3337	2.76074
T-cells	49344	765	SCALE	Imputation	179	3.03906
T-cells	49344	765	scBFA	Imputation	7152	5.49316
T-cells	49344	765	scImpute	Imputation	369	2.69238
T-cells	49344	765	scOpen	Imputation	325	0.900391
CellLines	125647	1224	cisTopic	Imputation	2016	5.59668
CellLines	125647	1224	DCA	Imputation	658	6.19531
CellLines	125647	1224	MAGIC	Imputation	253	8.08496
CellLines	125647	1224	PCA	Imputation	34137	16.0527
CellLines	125647	1224	SAVER	Imputation	21889	10.9307
CellLines	125647	1224	SCALE	Imputation	441	4.85645
CellLines	125647	1224	scBFA	Imputation	25176	18.8203
CellLines	125647	1224	scImpute	Imputation	1599	9.83887
CellLines	125647	1224	scOpen	Imputation	755	3.26367
Hematopoietic Cells	109418	2210	cisTopic	Imputation	3577	8.45898
Hematopoietic Cells	109418	2210	DCA	Imputation	967	9.1123
Hematopoietic Cells	109418	2210	MAGIC	Imputation	350	12.1748
Hematopoietic Cells	109418	2210	PCA	Imputation	65392	26.458
Hematopoietic Cells	109418	2210	SAVER	Imputation	23188	16.9365
Hematopoietic Cells	109418	2210	SCALE	Imputation	500	7.59961
Hematopoietic Cells	109418	2210	scBFA	Imputation	36147	29.2852
Hematopoietic Cells	109418	2210	scImpute	Imputation	6664	22.5498
Hematopoietic Cells	109418	2210	scOpen	Imputation	1449	4.86426
Multi-omic PBMC	106935	10032	cisTopic	Imputation	35920	32.0879
Multi-omic PBMC	106935	10032	DCA	Imputation	NA	NA
Multi-omic PBMC	106935	10032	MAGIC	Imputation	1614	51.3223
Multi-omic PBMC	106935	10032	PCA	Imputation	NA	NA
Multi-omic PBMC	106935	10032	SAVER	Imputation	NA	NA
Multi-omic PBMC	106935	10032	SCALE	Imputation	1717	33.8047
Multi-omic PBMC	106935	10032	scBFA	Imputation	220590	121.082
Multi-omic PBMC	106935	10032	scImpute	Imputation	35566	72.2051
Multi-omic PBMC	106935	10032	scOpen	Imputation	9447	19.9951
UUO	150593	30129	LSI	Dimension Reduction	486	14.52
UUO	150593	30129	SnapATAC	Dimension Reduction	28208	20.38
UUO	150593	30129	cisTopic	Dimension Reduction	185578	40.97
UUO	150593	30129	scOpen	Dimension Reduction	44009	6.36
FetalAtlas	1001437	86685	scOpen	Dimension Reduction	58483	11.9
