# Supplementary material for: Chromatin-accessibility estimation from single-cell ATAC-seq data with scOpen
Source: Nat Commun. 2021 Nov 4;12:6386. doi: 10.1038/s41467-021-26530-2 (PMC8568974; doi:10.1038/s41467-021-26530-2)
Supplement: Supplementary file 5 — Supplementary Data 2 [file 41467_2021_26530_MOESM5_ESM.xlsx]

## Sheet: TF_activity_UUO_data
Motif	Num	Fib	Injured_PT	Lymphoid	Mac	PT_S1	PT_S2	PT_S3	Mean	Var
MA0845.1.FOXB1	3744	0.272581	0.301145	0.330432	0.320509	0.290476	0.304973	0.3139	0.304859	0.0179014
MA1644.1.NFYC	2474	0.750639	0.647187	0.930173	0.809978	0.67909	0.661872	0.643477	0.731774	0.0988846
MA0154.4.EBF1	22731	0.522242	0.472284	0.458404	0.461579	0.478177	0.4734	0.474923	0.477287	0.019533
MA1615.1.Plagl1	23742	0.626724	0.520765	0.709362	0.646649	0.567992	0.562547	0.551735	0.597968	0.0607764
MA0774.1.MEIS2	20819	0.457319	0.448873	0.541268	0.510705	0.443055	0.450101	0.47272	0.474863	0.0344488
MA1625.1.Stat5b	20537	0.389208	0.396629	0.361776	0.372303	0.400008	0.399834	0.39138	0.387306	0.0136396
MA0161.2.NFIC	24773	0.383238	0.511903	0.299483	0.318794	0.523468	0.535887	0.552746	0.446503	0.100998
MA0669.1.NEUROG2	4715	0.474431	0.426876	0.357556	0.39544	0.407357	0.404279	0.421836	0.412539	0.032805
MA0119.1.NFIC::TLX1	25897	0.388172	0.473989	0.314718	0.333263	0.50634	0.497504	0.51654	0.432932	0.0794142
MA1544.1.OVOL1	1088	0.609545	0.493109	0.729402	0.679711	0.524919	0.492526	0.446943	0.568022	0.0986129
MA0486.2.HSF1	10439	0.312054	0.312391	0.252501	0.263961	0.308706	0.307164	0.309238	0.295145	0.0236076
MA1579.1.ZBTB26	19888	0.50123	0.476403	0.411965	0.444851	0.495816	0.498376	0.489818	0.474066	0.0310885
MA1603.1.Dmrt1	10750	0.346401	0.423301	0.345355	0.354118	0.4254	0.445773	0.453121	0.399067	0.0448219
MA0485.2.HOXC9	5740	0.395881	0.355608	0.274201	0.275572	0.345238	0.351724	0.35403	0.336036	0.0415736
MA0593.1.FOXP2	14161	0.458107	0.400378	0.371541	0.401223	0.390796	0.397356	0.415522	0.404989	0.0249181
MA1106.1.HIF1A	4186	0.654706	0.572169	0.861127	0.792283	0.665159	0.654809	0.617879	0.688305	0.0940461
MA0052.4.MEF2A	18574	0.419071	0.347857	0.329876	0.409594	0.338087	0.332156	0.331335	0.358282	0.035977
MA0258.2.ESR2	19116	0.492387	0.547128	0.475408	0.483458	0.563857	0.572513	0.579184	0.530562	0.0417905
MA0852.2.FOXK1	16406	0.467831	0.424309	0.483537	0.421887	0.42934	0.437953	0.463424	0.446897	0.022608
MA1495.1.HOXA1	1384	0.232663	0.37326	0.182854	0.193294	0.376707	0.374415	0.366849	0.300006	0.0852735
MA0715.1.PROP1	6422	0.330068	0.362898	0.213874	0.244058	0.354591	0.361044	0.357023	0.317651	0.0575508
MA0059.1.MAX::MYC	14470	0.476531	0.491417	0.591522	0.600292	0.498874	0.494693	0.471688	0.51786	0.0502246
MA0498.2.MEIS1	9191	0.541607	0.55165	0.663355	0.60295	0.580902	0.586904	0.587076	0.587778	0.0366987
MA0898.1.Hmx3	990	0.295705	0.379893	0.246659	0.257964	0.375514	0.384536	0.373477	0.330536	0.0569892
MA0035.4.GATA1	9942	0.395941	0.371106	0.364006	0.336672	0.384424	0.34744	0.328711	0.361186	0.0229868
MA1479.1.DMRTC2	3735	0.330245	0.322878	0.378661	0.380095	0.321194	0.340956	0.344147	0.345454	0.0228481
MA1484.1.ETS2	14410	0.502989	0.317284	0.754532	0.628498	0.357672	0.35655	0.334929	0.464636	0.157671
MA0672.1.NKX2-3	14007	0.430014	0.459767	0.44727	0.435213	0.471898	0.476834	0.480209	0.457315	0.0187408
MA0611.1.Dux	11896	1.19612	0.94755	1.98291	1.51997	1.05257	1.02473	0.945558	1.23849	0.35575
MA0124.2.Nkx3-1	10773	0.433103	0.451105	0.43291	0.447766	0.464875	0.469813	0.464755	0.452047	0.0140713
MA0853.1.Alx4	9228	0.276542	0.51052	0.200115	0.213563	0.575213	0.584028	0.524145	0.412018	0.160862
MA1604.1.Ebf2	22281	0.489927	0.427518	0.434813	0.424581	0.439574	0.441232	0.442584	0.44289	0.0202242
MA0830.2.TCF4	9639	0.502124	0.64946	0.738692	0.558688	0.713553	0.717862	0.723781	0.657737	0.0859737
MA0821.1.HES5	5458	0.612665	0.635722	0.768993	0.748179	0.712141	0.684255	0.67374	0.690814	0.0525554
MA0523.1.TCF7L2	18013	0.34081	0.41283	0.351004	0.32022	0.426499	0.438094	0.435999	0.389351	0.0464279
MA0056.2.MZF1	10696	0.378234	0.403542	0.401367	0.393689	0.373863	0.366241	0.364028	0.382995	0.0152154
MA0784.1.POU1F1	14701	0.354325	0.396671	0.422588	0.381638	0.383734	0.397588	0.426413	0.394708	0.0230425
MA0518.1.Stat4	24508	0.359777	0.338083	0.339781	0.352359	0.34096	0.339683	0.335678	0.34376	0.00817975
MA0780.1.PAX3	1217	0.210534	0.410522	0.188028	0.168986	0.427519	0.445648	0.429724	0.325851	0.119251
MA0068.2.PAX4	3094	0.293235	0.488267	0.27057	0.230833	0.503988	0.519816	0.485689	0.398914	0.117755
MA1657.1.ZNF652	12578	0.328832	0.415725	0.299037	0.315036	0.460436	0.473334	0.446384	0.391255	0.0690458
MA0465.2.CDX2	15257	0.386543	0.335383	0.314999	0.326867	0.336742	0.334726	0.330567	0.337975	0.0209892
MA0071.1.RORA	18857	0.262269	0.324746	0.18098	0.22231	0.339033	0.344307	0.339792	0.287634	0.0612221
MA1578.1.VEZF1	25763	0.88001	0.692761	1.08038	0.954923	0.718389	0.68549	0.654127	0.80944	0.151632
MA0692.1.TFEB	9736	0.486756	0.576842	0.525834	0.612032	0.608767	0.563538	0.524106	0.556839	0.043313
MA0827.1.OLIG3	320	0.26696	0.267766	0.254675	0.301974	0.263593	0.252712	0.273392	0.268725	0.0151725
MA0077.1.SOX9	10548	0.38421	0.439493	0.358155	0.401585	0.37845	0.397512	0.41326	0.396095	0.0242081
MA0756.1.ONECUT2	5404	0.316943	0.394617	0.315249	0.312918	0.417448	0.422847	0.402005	0.368861	0.0474137
MA0131.2.HINFP	5307	1.04878	0.732247	1.5164	1.23668	0.850393	0.852655	0.806089	1.00618	0.261367
MA0768.1.LEF1	15528	0.333422	0.385881	0.344969	0.325397	0.391921	0.400908	0.396569	0.368438	0.0300734
MA0684.2.RUNX3	15867	0.386612	0.422539	0.529585	0.475181	0.406627	0.415208	0.417118	0.436124	0.045615
MA0144.2.STAT3	12743	0.450334	0.425443	0.351845	0.395577	0.422682	0.414224	0.407339	0.409635	0.0283857
MA0476.1.FOS	17731	0.570303	0.842246	0.368587	0.502918	0.51936	0.5081	0.557162	0.552668	0.132904
MA0674.1.NKX6-1	9176	0.266712	0.500149	0.172215	0.188909	0.549753	0.544822	0.508073	0.39009	0.159747
MA0102.4.CEBPA	10776	0.427757	0.432205	0.291898	0.457697	0.381317	0.381251	0.413823	0.397993	0.050265
MA1583.1.ZFP57	3011	0.930456	0.736615	1.34782	1.1206	0.820498	0.811506	0.77045	0.933992	0.206909
MA1487.1.FOXE1	19268	0.431002	0.406722	0.352237	0.362233	0.416554	0.412527	0.459967	0.405892	0.0348424
MA0609.2.CREM	13843	1.10989	1.05161	1.42796	1.37663	0.975596	0.943683	0.913086	1.11406	0.192719
MA1630.1.Znf281	32630	0.965877	0.787597	1.09376	1.04379	0.832464	0.809032	0.778046	0.901509	0.121235
MA1577.1.TLX2	1346	0.289487	0.416203	0.168566	0.224726	0.398899	0.437814	0.40487	0.334366	0.0986038
MA0142.1.Pou5f1::Sox2	16407	0.384871	0.429102	0.349994	0.374573	0.408934	0.404994	0.427393	0.397123	0.0267798
MA0160.1.NR4A2	21734	0.306188	0.38145	0.25228	0.287342	0.419421	0.423938	0.417296	0.355416	0.0665403
MA1138.1.FOSL2::JUNB	1871	0.358692	0.509563	0.173913	0.280953	0.332615	0.32155	0.34637	0.331951	0.0927012
MA0640.2.ELF3	50046	0.541995	0.415032	0.68245	0.763499	0.397484	0.392483	0.383472	0.510917	0.144675
MA0009.2.TBXT	8360	0.358352	0.416219	0.444143	0.410643	0.40942	0.416599	0.394831	0.407172	0.0241732
MA0648.1.GSC	6272	0.333022	0.343147	0.266743	0.290053	0.370386	0.355177	0.355629	0.330594	0.035251
MA1653.1.ZNF148	41126	1.32655	0.976519	1.59526	1.40584	1.0872	1.06158	1.00475	1.20824	0.218465
MA0659.2.MAFG	15950	0.340068	0.379703	0.243071	0.351275	0.436467	0.394164	0.347883	0.35609	0.0555341
MA0462.2.BATF::JUN	39986	0.573296	0.813416	0.349253	0.506345	0.465423	0.455559	0.51238	0.525096	0.133781
MA0506.1.NRF1	21983	1.7841	1.22694	2.65493	2.21124	1.44244	1.42321	1.30926	1.72173	0.492291
MA1596.1.ZNF460	39136	0.894607	0.681433	1.12389	0.977186	0.765552	0.764501	0.733225	0.848628	0.14622
MA0155.1.INSM1	17818	0.850366	0.712592	1.01406	0.927432	0.783503	0.767406	0.731259	0.826659	0.102344
MA0482.2.GATA4	13197	0.474954	0.347552	0.402153	0.423515	0.340747	0.318955	0.302637	0.37293	0.057763
MA0602.1.Arid5a	7558	0.284981	0.328052	0.209836	0.262561	0.351872	0.359947	0.343099	0.305764	0.0513435
MA0778.1.NFKB2	4952	0.396537	0.523038	0.460023	0.444443	0.43181	0.412287	0.393643	0.437397	0.0416475
MA0628.1.POU6F1	16982	0.243004	0.53454	0.151659	0.165295	0.589515	0.589352	0.52689	0.400036	0.187989
MA0836.2.CEBPD	11609	0.447178	0.441325	0.342827	0.52945	0.404178	0.404508	0.433971	0.429062	0.0524255
MA1471.1.BARX2	14067	0.243419	0.495106	0.180832	0.195371	0.564734	0.560439	0.513142	0.393292	0.164245
MA0696.1.ZIC1	14977	0.73096	0.657972	0.88752	0.779293	0.676915	0.672517	0.635593	0.72011	0.08175
MA1594.1.ZNF382	5932	0.39934	0.417731	0.448965	0.433016	0.40167	0.400072	0.400683	0.414497	0.0182623
MA1623.1.Stat2	49467	0.420513	0.373543	0.600388	0.632382	0.362603	0.364352	0.362507	0.445184	0.110234
MA0676.1.Nr2e1	19713	0.352345	0.39118	0.364137	0.355755	0.410789	0.431675	0.429153	0.390719	0.0315305
MA1628.1.Zic1::Zic2	32500	0.553529	0.550972	0.583756	0.555411	0.60039	0.595478	0.578856	0.574056	0.0191662
MA0030.1.FOXF2	12847	0.405998	0.375923	0.36583	0.342134	0.385054	0.399319	0.434247	0.386929	0.0276004
MA1154.1.ZNF282	9567	0.495158	0.474901	0.472577	0.533625	0.462274	0.451613	0.442363	0.476073	0.0283226
MA0591.1.Bach1::Mafk	24006	0.528861	0.677036	0.418801	0.52306	0.579841	0.554708	0.547825	0.547162	0.0710983
MA0141.3.ESRRB	19598	0.318746	0.375845	0.25264	0.274576	0.406117	0.416521	0.420058	0.352072	0.0646582
MA0047.3.FOXA2	16851	0.383756	0.384212	0.383574	0.352845	0.404574	0.413126	0.432287	0.393482	0.0237391
MA0787.1.POU3F2	2466	0.31397	0.39613	0.261859	0.300549	0.416506	0.425646	0.423216	0.362554	0.0632943
MA1569.1.TFAP2E	8278	0.825732	0.645915	1.02389	0.884435	0.719848	0.706687	0.679555	0.783723	0.12504
MA1478.1.DMRTA2	8268	0.287884	0.318188	0.252344	0.270164	0.307647	0.317628	0.324128	0.296855	0.0254139
MA0501.1.MAF::NFE2	21801	0.396044	0.559798	0.282206	0.378239	0.418112	0.390287	0.413349	0.405434	0.0758701
MA0655.1.JDP2	37825	0.548119	0.768718	0.33265	0.474406	0.411268	0.404157	0.467252	0.486653	0.130969
MA0132.2.PDX1	3608	0.297793	0.385338	0.201755	0.217845	0.395593	0.378885	0.35022	0.318204	0.0748829
MA1523.1.MSANTD3	16172	0.437254	0.474209	0.46468	0.452271	0.487341	0.495416	0.492286	0.471922	0.020178
MA0143.4.SOX2	11983	0.433389	0.502286	0.421854	0.463924	0.440914	0.460451	0.47289	0.45653	0.0251085
MA0594.2.HOXA9	522	0.485666	0.400903	0.463611	0.471264	0.439206	0.445106	0.487253	0.456144	0.0282438
MA0740.1.KLF14	26627	1.70823	1.22294	2.50932	2.08547	1.40763	1.38466	1.29005	1.65833	0.442731
MA0666.1.MSX1	2751	0.33396	0.356162	0.278363	0.306479	0.424709	0.379124	0.360837	0.348519	0.0444858
MA0710.1.NOTO	3131	0.374966	0.446014	0.349977	0.313993	0.45807	0.467048	0.468858	0.411275	0.0589946
MA0819.1.CLOCK	1031	0.319982	0.32921	0.223919	0.330739	0.342972	0.356504	0.34599	0.321331	0.0413261
MA1520.1.MAF	14023	0.502663	0.550421	0.463683	0.536846	0.654147	0.59035	0.523995	0.546015	0.0572019
MA0888.1.EVX2	212	0.318672	0.32776	0.125179	0.232013	0.382434	0.367053	0.317796	0.295844	0.0826276
MA0712.2.OTX2	8829	0.28336	0.316565	0.227336	0.246627	0.330466	0.339333	0.339297	0.297569	0.0425241
MA0111.1.Spz1	11588	0.489733	0.471167	0.490496	0.497818	0.494047	0.489373	0.480677	0.487616	0.0082809
MA0912.2.HOXD3	6180	0.383625	0.432974	0.311233	0.325171	0.410558	0.404344	0.400615	0.381217	0.04225
MA1593.1.ZNF317	23518	0.513174	0.525869	0.445582	0.463203	0.563469	0.546289	0.529545	0.512447	0.0398523
MA0910.2.HOXD8	2974	0.292769	0.313579	0.245678	0.281529	0.311737	0.32067	0.327451	0.299059	0.0262979
MA0702.2.LMX1A	5347	0.258271	0.529489	0.152481	0.168327	0.597208	0.588673	0.523366	0.402545	0.185724
MA0105.4.NFKB1	11762	0.321907	0.364584	0.443888	0.392758	0.30859	0.282936	0.273966	0.341233	0.0574465
MA1584.1.ZIC5	12817	0.945747	0.739868	1.16124	1.03061	0.840981	0.833432	0.770713	0.903228	0.140203
MA1599.1.ZNF682	17674	0.819134	0.631727	1.04331	0.900749	0.698529	0.687799	0.651277	0.776075	0.140931
MA1535.1.NR2C1	22245	0.287909	0.325195	0.299276	0.322865	0.337331	0.333275	0.328114	0.319138	0.0170367
MA0065.2.Pparg::Rxra	34226	0.492701	0.609212	0.455805	0.47417	0.714042	0.733609	0.714821	0.599194	0.114804
MA0098.3.ETS1	9023	0.427356	0.276024	0.602848	0.463884	0.238408	0.239495	0.22108	0.352728	0.136062
MA0510.2.RFX5	12667	0.67804	0.62152	0.832713	0.722572	0.637034	0.61124	0.596947	0.671438	0.0770121
MA0906.1.HOXC12	1562	0.339749	0.357391	0.283013	0.300084	0.393409	0.404108	0.391883	0.352805	0.0441584
MA0103.3.ZEB1	25772	0.283444	0.571401	0.615843	0.388089	0.62493	0.62878	0.64039	0.536125	0.131314
MA0798.2.RFX3	3340	0.584414	0.532692	0.633449	0.609276	0.553778	0.54638	0.540947	0.571562	0.0354885
MA0019.1.Ddit3::Cebpa	7612	0.415523	0.401912	0.378975	0.416183	0.391834	0.390954	0.397531	0.398987	0.0125127
MA0074.1.RXRA::VDR	7974	0.385312	0.449445	0.37132	0.365675	0.484182	0.489426	0.490941	0.433757	0.0535035
MA0652.1.IRF8	10834	0.381686	0.329206	0.548136	0.52717	0.306234	0.299757	0.294343	0.38379	0.101157
MA0697.1.ZIC3	13189	1.01479	0.856131	1.26103	1.10727	0.95823	0.946951	0.906281	1.00724	0.127356
MA0003.4.TFAP2A	25654	0.55676	0.481028	0.644706	0.592864	0.52465	0.521516	0.507848	0.547053	0.0517956
MA0781.1.PAX9	1949	0.462088	0.688537	0.54193	0.49527	0.680674	0.671282	0.691819	0.604514	0.0934089
MA0632.2.TCFL5	12366	1.59831	1.09642	2.32075	1.97943	1.27003	1.25317	1.16048	1.52551	0.431038
MA0080.5.SPI1	46023	0.566845	0.455103	0.696628	0.940846	0.438384	0.431152	0.420294	0.564179	0.179503
MA1127.1.FOSB::JUN	14928	0.832788	0.863992	1.0939	1.10713	0.73744	0.71025	0.682916	0.861203	0.162716
MA0151.1.Arid3a	37714	0.319309	0.372262	0.246736	0.264155	0.387993	0.397492	0.384796	0.338963	0.0579746
MA0125.1.Nobox	10461	0.298724	0.381264	0.290576	0.266587	0.392119	0.401821	0.388931	0.345718	0.0533751
MA0090.3.TEAD1	22030	0.357476	0.409279	0.120735	0.159544	0.396756	0.372577	0.380253	0.313803	0.111384
MA0517.1.STAT1::STAT2	35333	0.495783	0.4385	0.61776	0.758895	0.416286	0.409918	0.40494	0.506012	0.124557
MA0661.1.MEOX1	4071	0.275763	0.445361	0.238634	0.225123	0.451019	0.438146	0.435935	0.358569	0.0981594
MA1147.1.NR4A2::RXRA	3831	0.412806	0.515763	0.42055	0.429327	0.564139	0.573365	0.560383	0.496619	0.0678449
MA0782.2.PKNOX1	16621	0.604157	0.645686	0.745437	0.699436	0.63338	0.636755	0.654468	0.659903	0.0438465
MA1641.1.MYF5	253	0.758295	0.791576	1.04397	0.967561	0.81099	0.802158	0.761084	0.847948	0.10348
MA0679.2.ONECUT1	10214	0.34882	0.418944	0.342611	0.344025	0.443723	0.453929	0.435951	0.398286	0.0470516
MA0027.2.EN1	11617	0.328792	0.41115	0.311677	0.304685	0.418736	0.431399	0.421278	0.375388	0.0529559
MA1607.1.Foxl2	12437	0.372697	0.341695	0.352201	0.361368	0.347494	0.345408	0.361072	0.354562	0.0101591
MA0089.2.NFE2L1	22765	0.424857	0.59263	0.292421	0.400633	0.429769	0.420844	0.439667	0.428689	0.0814429
MA0749.1.ZBED1	1309	0.793041	0.601093	1.11167	1.03036	0.596142	0.607847	0.62182	0.765996	0.204224
MA1573.1.THAP11	11738	0.850071	0.680855	1.12703	0.980527	0.760093	0.757216	0.709334	0.837875	0.150162
MA0711.1.OTX1	2243	0.227384	0.276833	0.172039	0.219655	0.299465	0.30693	0.299457	0.257395	0.0477811
MA0114.4.HNF4A	22131	0.355689	0.583734	0.280245	0.308364	0.748637	0.797233	0.762264	0.548024	0.212354
MA0496.3.MAFK	31784	0.4986	0.666167	0.358506	0.479146	0.522919	0.491933	0.495334	0.501801	0.0833737
MA0100.3.MYB	14837	0.466094	0.484561	0.444785	0.466737	0.49884	0.504972	0.506065	0.481722	0.0216047
MA0642.1.EN2	4269	0.652887	0.586488	0.908246	0.753713	0.632388	0.622896	0.584071	0.677241	0.108026
MA0693.2.VDR	15326	0.31903	0.365784	0.236323	0.242727	0.382908	0.400596	0.409405	0.336682	0.0671548
MA0707.1.MNX1	3189	0.292462	0.320049	0.207054	0.205647	0.343719	0.344947	0.321001	0.290697	0.0557636
MA1113.2.PBX2	15664	0.386503	0.423352	0.216042	0.243195	0.433716	0.431285	0.4165	0.36437	0.0867322
MA0864.2.E2F2	1673	0.878338	0.686391	1.00857	0.920157	0.772434	0.767464	0.729297	0.823236	0.10692
MA0470.2.E2F4	2400	0.942634	0.723295	1.15785	1.06314	0.80927	0.803277	0.771584	0.895865	0.151234
MA1683.1.FOXA3	57	0.120567	0.20977	0.0743299	0.0756792	0.193649	0.229414	0.215186	0.159799	0.0626523
MA1503.1.HOXB9	9	1.17907	0.869962	0.991254	1.31594	0.93072	1.06019	0.922132	1.03847	0.147841
MA1099.2.HES1	3270	1.82053	1.2407	2.61415	2.22901	1.44169	1.43043	1.33183	1.72976	0.479544
MA1109.1.NEUROD1	22416	0.519997	0.492995	0.445717	0.458426	0.510426	0.514707	0.51405	0.49376	0.0277073
MA0764.2.ETV4	53336	0.527015	0.418623	0.617495	0.699037	0.417108	0.413159	0.40319	0.499375	0.109906
MA0099.3.FOS::JUN	41245	0.362789	0.525686	0.226719	0.318317	0.285756	0.279481	0.320105	0.331265	0.0884535
MA0509.2.RFX1	15468	0.594205	0.53979	0.725925	0.633972	0.555282	0.54273	0.528791	0.588671	0.0655982
MA0788.1.POU3F3	7809	0.268103	0.333496	0.221962	0.241461	0.334611	0.346459	0.36434	0.30149	0.0522857
MA0164.1.Nr2e3	17851	0.378324	0.386945	0.280431	0.312496	0.412958	0.423753	0.419841	0.373536	0.0518476
MA0868.2.SOX8	12709	0.318968	0.370182	0.279328	0.326627	0.329471	0.325339	0.343981	0.327699	0.0253425
MA0607.1.Bhlha15	5614	0.280303	0.260789	0.325298	0.370309	0.240713	0.245971	0.253205	0.28237	0.0446527
MA1480.1.DPRX	6060	0.371735	0.406713	0.319515	0.330631	0.408392	0.406662	0.392744	0.376627	0.0348002
MA0087.1.Sox5	15382	0.303667	0.36928	0.267602	0.287615	0.310729	0.324744	0.33575	0.314198	0.0307304
MA0480.1.Foxo1	23898	0.528104	0.472741	0.526608	0.526363	0.46899	0.472795	0.48394	0.497077	0.0262835
MA0738.1.HIC2	14461	0.348403	0.409492	0.480529	0.442662	0.437509	0.437975	0.431302	0.426839	0.0375003
MA1524.1.MSGN1	9506	0.385024	0.374261	0.321698	0.351535	0.386929	0.404473	0.416926	0.377264	0.0298224
MA0488.1.JUN	19159	0.634978	0.688406	0.779906	0.843765	0.579425	0.564752	0.576988	0.666889	0.101209
MA0890.1.GBX2	216	0.275942	0.302261	0.152469	0.188546	0.251522	0.25722	0.262881	0.241549	0.048423
MA0527.1.ZBTB33	4036	1.82941	1.26401	2.73699	2.31087	1.4542	1.45434	1.35343	1.77189	0.51548
MA1585.1.ZKSCAN1	9509	0.499518	0.487088	0.596905	0.562746	0.526746	0.537691	0.529431	0.534304	0.0343503
MA0753.2.ZNF740	66655	1.08631	0.85535	1.34964	1.18894	0.900573	0.865557	0.828181	1.01065	0.18632
MA0500.2.MYOG	35953	0.709817	0.562771	0.601836	0.59334	0.595165	0.583255	0.574185	0.60291	0.0453628
MA0839.1.CREB3L1	3419	0.481507	0.474553	0.665954	0.62095	0.517352	0.514463	0.488058	0.537548	0.0696348
MA1421.1.TCF7L1	22422	0.35447	0.444076	0.310908	0.334323	0.510996	0.531397	0.518958	0.429304	0.0878243
MA0152.1.NFATC2	17021	0.432133	0.391191	0.355395	0.378852	0.400233	0.39148	0.38122	0.390072	0.0216541
MA1112.2.NR4A1	24644	0.336726	0.419719	0.266026	0.298617	0.488629	0.508681	0.498848	0.402464	0.0941239
MA0687.1.SPIC	22848	0.471026	0.39693	0.635339	0.973644	0.375377	0.372816	0.364004	0.512734	0.208116
MA0156.2.FEV	424	0.709781	0.559432	0.896033	0.908735	0.581331	0.578641	0.546351	0.682901	0.147467
MA0751.1.ZIC4	4206	1.03847	0.871202	1.30131	1.13149	0.967507	0.960309	0.912347	1.02609	0.137162
MA0112.3.ESR1	9993	0.493321	0.503393	0.520476	0.509931	0.525026	0.528216	0.535018	0.516483	0.0137367
MA0677.1.Nr2f6	5929	0.285274	0.347134	0.209769	0.257741	0.417082	0.439677	0.43391	0.341512	0.0857346
MA1530.1.NKX6-3	13449	0.279936	0.437082	0.19335	0.213909	0.459464	0.457829	0.440416	0.35457	0.111606
MA1548.1.PLAGL2	12597	0.417042	0.323439	0.532713	0.441432	0.354372	0.344854	0.331139	0.392141	0.0706236
MA1135.1.FOSB::JUNB	22928	0.362837	0.531695	0.212685	0.319631	0.323926	0.319388	0.331343	0.343072	0.0883051
MA0879.1.Dlx1	2229	0.296451	0.327189	0.208298	0.25991	0.318034	0.310129	0.303408	0.28906	0.0384892
MA1646.1.OSR2	27472	0.490922	0.474107	0.52857	0.551373	0.491429	0.497497	0.495635	0.504219	0.0244438
MA1420.1.IRF5	4015	0.37869	0.344137	0.471724	0.450595	0.3427	0.33924	0.339542	0.380947	0.052601
MA0515.1.Sox6	6290	0.362121	0.416448	0.323324	0.373388	0.370147	0.38823	0.403117	0.376682	0.0280973
MA1115.1.POU5F1	16509	0.406934	0.412263	0.533065	0.479198	0.400274	0.403888	0.430783	0.438058	0.0462926
MA0786.1.POU3F1	14598	0.349685	0.374415	0.432174	0.393423	0.357307	0.368051	0.400489	0.382221	0.0264454
MA0162.4.EGR1	35839	1.29509	0.949154	1.77251	1.49043	1.05538	1.03244	0.977173	1.2246	0.287475
MA0608.1.Creb3l2	8999	0.734438	0.613108	1.03759	0.958159	0.708741	0.681515	0.635248	0.766971	0.152391
MA0859.1.Rarg	15008	0.34736	0.440039	0.288168	0.322805	0.52482	0.530142	0.515973	0.424187	0.0961481
MA0479.1.FOXH1	14014	0.525194	0.471392	0.639418	0.574056	0.462701	0.486405	0.479737	0.519843	0.0604805
MA0876.1.BSX	1731	0.26133	0.300726	0.167328	0.186289	0.321727	0.355796	0.317619	0.272974	0.0663439
MA0794.1.PROX1	5210	0.470594	0.415699	0.465817	0.426487	0.42848	0.425703	0.413411	0.43517	0.0215685
MA1111.1.NR2F2	14243	0.293204	0.383932	0.231492	0.267483	0.443991	0.456532	0.442126	0.359823	0.0871989
MA0091.1.TAL1::TCF3	18365	0.494989	0.417561	0.307243	0.358075	0.386743	0.395873	0.388117	0.392657	0.0529817
MA0913.2.HOXD9	11394	0.323713	0.296393	0.233096	0.241616	0.285799	0.285292	0.281556	0.278209	0.0290185
MA1473.1.CDX4	30	0.171473	0.253204	0.0361126	0.0512526	0.304803	0.303834	0.265314	0.197999	0.105987
MA0043.3.HLF	10044	0.47362	0.49294	0.370701	0.534007	0.45784	0.476123	0.515845	0.47444	0.0487643
MA0115.1.NR1H2::RXRA	17204	0.372208	0.542762	0.306031	0.329184	0.676155	0.717659	0.692917	0.51956	0.168144
MA0878.2.CDX1	4268	0.352764	0.333166	0.246562	0.283762	0.336542	0.342536	0.338919	0.319179	0.0360315
MA0014.3.PAX5	8552	0.820781	0.685539	1.16128	0.988802	0.75069	0.742725	0.714749	0.837796	0.161548
MA0062.3.GABPA	46106	0.477698	0.347065	0.655708	0.695222	0.331487	0.328282	0.321162	0.450946	0.150839
MA0732.1.EGR3	17825	1.44729	1.04155	1.99956	1.67628	1.15495	1.13162	1.06342	1.35924	0.338116
MA0109.1.HLTF	7776	0.305538	0.307849	0.311046	0.317596	0.309282	0.30767	0.301619	0.308657	0.00458102
MA0159.1.RARA::RXRA	13153	0.51425	0.538757	0.525714	0.510214	0.575034	0.577551	0.571222	0.544677	0.027295
MA1121.1.TEAD2	5890	0.498162	0.486254	0.286839	0.33936	0.470765	0.448528	0.456881	0.426684	0.0748064
MA0763.1.ETV3	1420	0.254084	0.282089	0.392799	0.330955	0.302938	0.320205	0.316387	0.314208	0.0401271
MA1122.1.TFDP1	14673	1.69292	1.18447	2.29321	1.94616	1.36722	1.35585	1.27025	1.58716	0.378538
MA0647.1.GRHL1	10425	0.295185	0.350565	0.330975	0.299981	0.361425	0.364019	0.367109	0.338466	0.0281764
MA0757.1.ONECUT3	3297	0.387368	0.393782	0.373973	0.368171	0.416923	0.429165	0.426287	0.399381	0.0230342
MA0714.1.PITX3	8733	0.331321	0.36846	0.252967	0.29527	0.385156	0.394307	0.38959	0.345296	0.050302
MA0491.2.JUND	1063	0.400436	0.585543	0.240484	0.370832	0.373616	0.370441	0.394958	0.390901	0.0939134
MA0625.1.NFATC3	2116	0.370273	0.369595	0.229736	0.240267	0.323155	0.308473	0.348449	0.31285	0.0535674
MA1649.1.ZBTB12	17978	0.216529	0.217979	0.197379	0.201475	0.231565	0.256112	0.253849	0.224984	0.0216491
MA0851.1.Foxj3	18427	0.391246	0.371929	0.331458	0.338277	0.382618	0.393199	0.418821	0.375364	0.0288507
MA1104.2.GATA6	10994	0.453845	0.330671	0.367905	0.323763	0.328771	0.310439	0.285093	0.342927	0.0507724
MA1124.1.ZNF24	19187	0.411265	0.551995	0.321766	0.372324	0.523028	0.543357	0.550853	0.467798	0.0897483
MA0822.1.HES7	2053	0.962576	0.816587	1.37807	1.22386	0.965593	0.942162	0.890654	1.02564	0.185156
MA0116.1.Znf423	12798	0.589791	0.529789	0.71431	0.634785	0.572271	0.567091	0.550928	0.594138	0.0577311
MA0516.2.SP2	39170	1.43004	1.06537	1.91753	1.64289	1.18774	1.154	1.08252	1.3543	0.300347
MA0776.1.MYBL1	3384	0.34626	0.480639	0.406243	0.350187	0.532216	0.547026	0.528618	0.455884	0.0807909
MA0629.1.Rhox11	5051	0.399083	0.422337	0.347502	0.365029	0.430816	0.429196	0.424589	0.40265	0.0312508
MA1500.1.HOXB6	5711	0.224514	0.274794	0.158036	0.176554	0.278281	0.28141	0.273979	0.238224	0.0485603
MA1117.1.RELB	11603	0.405546	0.406201	0.41552	0.41341	0.35214	0.333417	0.332513	0.379821	0.0356929
MA0895.1.HMBOX1	9005	0.292431	0.450634	0.322404	0.312344	0.492347	0.522732	0.519233	0.416018	0.0955072
MA1464.1.ARNT2	127	0.307376	0.559979	0.348725	0.343897	0.675967	0.601734	0.533365	0.481578	0.135228
MA1130.1.FOSL2::JUN	37628	0.391081	0.572943	0.238155	0.342963	0.312119	0.304716	0.346753	0.35839	0.0977997
MA0841.1.NFE2	7464	0.467025	0.61624	0.353072	0.426184	0.449688	0.438666	0.468868	0.459963	0.0733655
MA1512.1.KLF11	3274	1.62287	1.1967	2.25959	1.95951	1.36136	1.35644	1.27049	1.57528	0.368016
MA1601.1.ZNF75D	25087	0.596258	0.543889	0.564806	0.592743	0.540014	0.527816	0.516044	0.55451	0.0288488
MA1606.1.Foxf1	1206	0.353848	0.325236	0.334207	0.302459	0.321712	0.338212	0.362588	0.334037	0.0187145
MA0604.1.Atf1	4216	1.12662	0.850821	1.64332	1.45136	0.885779	0.871145	0.81197	1.09157	0.307565
MA0528.2.ZNF263	53498	1.08277	0.815209	1.23022	1.12803	0.897811	0.885697	0.847546	0.983897	0.148961
MA0502.2.NFYB	17170	1.38582	1.03366	2.13294	1.69809	1.18354	1.16656	1.07767	1.38261	0.371023
MA0497.1.MEF2C	19564	0.413727	0.341861	0.328405	0.397442	0.332108	0.326999	0.330771	0.353045	0.0338029
MA0831.2.TFE3	14836	0.601821	0.592728	0.743213	0.764642	0.631903	0.586855	0.567042	0.641172	0.0737602
MA0004.1.Arnt	29032	0.681396	0.636685	0.938385	0.898496	0.752858	0.717387	0.665431	0.755805	0.108939
MA1559.1.SNAI3	3682	0.241942	0.483985	0.455348	0.313921	0.529484	0.538751	0.554219	0.445378	0.112056
MA0889.1.GBX1	167	0.225328	0.333728	0.232848	0.228448	0.285175	0.271487	0.3095	0.269502	0.0395596
MA1560.1.SOHLH2	815	2.92381	1.94401	4.74303	3.88343	2.31659	2.26613	2.06787	2.87784	0.979033
MA1418.1.IRF3	17857	0.563539	0.475664	0.714562	0.830711	0.45567	0.443307	0.439928	0.560483	0.143037
MA0468.1.DUX4	11830	0.404121	0.482719	0.399791	0.393733	0.476754	0.466526	0.446871	0.438645	0.0357739
MA1574.1.THRB	3296	0.613795	0.641676	0.757627	0.652075	0.750061	0.778377	0.752078	0.706527	0.0626938
MA0031.1.FOXD1	10522	0.503358	0.469504	0.557454	0.483094	0.489177	0.494871	0.521695	0.502736	0.0269649
MA0896.1.Hmx1	6357	0.362605	0.422226	0.29964	0.295334	0.456354	0.450321	0.426531	0.387573	0.0635278
MA0811.1.TFAP2B	564	0.417142	0.372569	0.438088	0.389166	0.418215	0.470415	0.404013	0.415659	0.0297714
MA1118.1.SIX1	13114	0.433695	0.433038	0.816929	0.692672	0.443892	0.486555	0.463931	0.538673	0.141728
MA0657.1.KLF13	10563	1.17814	0.882471	1.67703	1.41262	0.995366	0.983947	0.929821	1.15134	0.272304
MA0856.1.RXRG	1152	0.289396	0.352966	0.211066	0.225807	0.414187	0.452993	0.443781	0.341456	0.0936711
MA0747.1.SP8	49393	1.19623	0.883144	1.635	1.38942	1.00655	0.981349	0.903435	1.14216	0.260569
MA0637.1.CENPB	1968	1.17558	0.850575	1.82505	1.54682	0.940647	0.960493	0.895696	1.17069	0.347414
MA1108.2.MXI1	14941	0.30478	0.367773	0.264928	0.290018	0.365206	0.370839	0.376926	0.334353	0.0428827
MA0483.1.Gfi1b	20131	0.514385	0.496177	0.61214	0.57137	0.508183	0.509928	0.503891	0.530868	0.0403585
MA0504.1.NR2C2	16045	0.703634	0.720979	0.854896	0.752583	0.838399	0.838972	0.787446	0.785273	0.0566006
MA1493.1.HES6	3081	0.405266	0.437267	0.481294	0.429368	0.469323	0.465085	0.467796	0.450771	0.0253028
MA0681.2.PHOX2B	15195	0.337713	0.356985	0.220086	0.242866	0.364283	0.362771	0.341143	0.317978	0.0558349
MA0259.1.ARNT::HIF1A	4275	0.740308	0.649735	0.950943	0.874795	0.75492	0.72354	0.687431	0.76881	0.0987501
MA0857.1.Rarb	16825	0.328172	0.389532	0.246958	0.294399	0.452691	0.477478	0.465822	0.379293	0.0844754
MA1508.1.IKZF1	53989	0.447441	0.352215	0.551296	0.666142	0.331991	0.330429	0.326765	0.429468	0.123639
MA0467.1.Crx	10789	0.330246	0.345285	0.304431	0.310777	0.359698	0.3639	0.352939	0.338182	0.0218625
MA0139.1.CTCF	35236	0.830423	0.743862	0.91839	0.861242	0.829902	0.843858	0.802007	0.832812	0.0494673
MA0626.1.Npas2	2256	0.455336	0.475734	0.586967	0.547656	0.532043	0.542075	0.519658	0.522781	0.0413499
MA0817.1.BHLHE23	4708	0.353152	0.321802	0.359291	0.435467	0.310024	0.313223	0.318807	0.344538	0.0412496
MA1637.1.EBF3	2090	0.551772	0.482755	0.581707	0.526776	0.5343	0.539681	0.517295	0.533469	0.0282324
MA1618.1.Ptf1a	9004	0.393932	0.347951	0.345732	0.339307	0.346721	0.342308	0.342671	0.351232	0.0176463
MA0634.1.ALX3	9213	0.353501	0.397316	0.305412	0.307039	0.421161	0.419454	0.404106	0.37257	0.0468038
MA0641.1.ELF4	16250	0.421167	0.297133	0.696124	0.689867	0.292767	0.288958	0.279988	0.423715	0.176084
MA0800.1.EOMES	10007	0.360164	0.48909	0.539222	0.402283	0.4638	0.471918	0.491005	0.45964	0.0554691
MA0705.1.Lhx8	1569	0.542124	0.578478	0.467078	0.47371	0.597945	0.568277	0.530461	0.536867	0.0468683
MA0039.4.KLF4	70247	1.1298	0.807574	1.50242	1.28101	0.950786	0.892376	0.853819	1.05968	0.23776
MA0892.1.GSX1	1839	0.322403	0.418827	0.202611	0.237818	0.405825	0.404592	0.393331	0.340773	0.0821022
MA0731.1.BCL6B	11181	0.379974	0.380122	0.311669	0.347222	0.373559	0.370436	0.368392	0.361625	0.0228277
MA1521.1.MAFA	2930	0.749823	0.681879	0.771393	0.791648	0.741078	0.730235	0.708266	0.739189	0.0342816
MA0038.2.GFI1	10929	0.603613	0.532781	0.722315	0.66405	0.561157	0.551707	0.526925	0.59465	0.0682174
MA0524.2.TFAP2C	20697	0.454234	0.405024	0.528626	0.48217	0.454699	0.451534	0.439862	0.45945	0.0353753
MA1571.1.TGIF2LX	3804	0.484615	0.585163	0.627993	0.525792	0.598676	0.586853	0.598674	0.572538	0.0458594
MA0526.3.USF2	1351	0.799002	0.65762	1.13	1.01489	0.787157	0.745086	0.684753	0.831216	0.162566
MA1655.1.ZNF341	18757	0.513741	0.455892	0.51768	0.498012	0.479545	0.481067	0.477967	0.489129	0.0203044
MA0638.1.CREB3	3900	1.0805	0.871967	1.52573	1.34129	0.926986	0.914146	0.873881	1.07636	0.2401
MA0058.3.MAX	11981	0.653076	0.623285	0.85159	0.833688	0.732155	0.709218	0.665453	0.724066	0.0821123
MA0790.1.POU4F1	19984	0.275382	0.54624	0.184837	0.22115	0.606123	0.602886	0.565893	0.42893	0.177486
MA0905.1.HOXC10	2546	0.293231	0.368967	0.170818	0.194437	0.3712	0.384923	0.379781	0.309051	0.0851105
MA0147.3.MYC	5321	0.617595	0.622607	0.844793	0.786118	0.748981	0.720644	0.672309	0.71615	0.0783109
MA0823.1.HEY1	280	2.18438	1.50599	3.40782	2.78767	1.82383	1.78862	1.66241	2.16581	0.641164
MA1497.1.HOXA6	1767	0.257617	0.319581	0.155617	0.16749	0.319873	0.319056	0.319431	0.265523	0.0690759
MA0908.1.HOXD11	1331	0.277183	0.288965	0.220924	0.250961	0.281603	0.289104	0.281653	0.270056	0.0233532
MA0874.1.Arx	9014	0.295218	0.50255	0.25637	0.249114	0.545059	0.547722	0.498913	0.413564	0.12887
MA0844.1.XBP1	3795	0.898384	0.73777	1.19209	1.07638	0.788109	0.778764	0.746983	0.888354	0.165801
MA0639.1.DBP	5328	0.480523	0.494631	0.357679	0.541452	0.503681	0.533386	0.580765	0.498874	0.0654915
MA1509.1.IRF6	2905	0.442039	0.420958	0.636342	0.640701	0.414397	0.402631	0.438132	0.485028	0.0978778
MA1485.1.FERD3L	14768	0.560195	0.511093	0.645817	0.562686	0.542413	0.542312	0.542494	0.558144	0.0390389
MA1563.1.SOX18	10183	0.317193	0.31623	0.344206	0.364353	0.30044	0.300197	0.302995	0.320802	0.0227868
MA0809.2.TEAD4	24863	0.411634	0.435041	0.175666	0.222658	0.416729	0.392844	0.399939	0.350644	0.0974082
MA0070.1.PBX1	10363	0.457699	0.543881	0.514049	0.469324	0.555735	0.547491	0.532811	0.517284	0.0362539
MA0682.2.PITX1	8267	0.24954	0.272388	0.206185	0.20937	0.2785	0.292909	0.298804	0.258242	0.0351155
MA0505.1.Nr5a2	22552	0.381745	0.407836	0.308568	0.326353	0.440186	0.450302	0.451363	0.395193	0.0545108
MA0654.1.ISX	1481	0.321033	0.390717	0.26045	0.271411	0.41321	0.408528	0.383978	0.349904	0.0600807
MA0597.1.THAP1	19226	0.508011	0.47721	0.633575	0.57272	0.521369	0.541381	0.536445	0.54153	0.0465036
MA0633.1.Twist2	8144	0.278829	0.309775	0.268039	0.286115	0.287201	0.291108	0.300412	0.288783	0.0126509
MA1534.1.NR1I3	15016	0.326867	0.408953	0.287829	0.304274	0.466189	0.492838	0.478156	0.395015	0.0811601
MA0698.1.ZBTB18	20152	0.494256	0.428909	0.410784	0.403649	0.437211	0.434821	0.437433	0.435295	0.0270659
MA1616.1.Prdm15	14945	0.343903	0.331296	0.268153	0.292353	0.344487	0.34649	0.343987	0.324381	0.0290167
MA0471.2.E2F6	35675	1.2652	0.939808	1.52458	1.35782	1.03815	1.01919	0.965225	1.15857	0.208464
MA1100.2.ASCL1	10056	0.515629	0.621816	0.594241	0.526439	0.647657	0.640706	0.636851	0.59762	0.0511095
MA0157.2.FOXO3	5607	0.461773	0.411173	0.381473	0.388732	0.399628	0.412421	0.44268	0.413983	0.026775
MA1110.1.NR1H4	14159	0.419797	0.519045	0.321427	0.378912	0.523172	0.528338	0.529734	0.460061	0.0796456
MA0884.1.DUXA	9939	0.474176	0.584071	0.485527	0.475307	0.582458	0.564293	0.530556	0.528056	0.0461532
MA0029.1.Mecom	12094	0.396514	0.374906	0.343978	0.352217	0.373719	0.376399	0.373329	0.370152	0.0159736
MA0678.1.OLIG2	1767	0.318602	0.248123	0.246779	0.302757	0.24801	0.245195	0.242618	0.264583	0.029511
MA0789.1.POU3F4	14472	0.38565	0.392075	0.511641	0.461168	0.375257	0.381773	0.414049	0.417373	0.0470608
MA1654.1.ZNF16	13359	0.518258	0.502981	0.550712	0.523853	0.522329	0.512953	0.504041	0.519304	0.0149146
MA0130.1.ZNF354C	26504	0.396714	0.400505	0.36393	0.391372	0.40705	0.412149	0.416336	0.398294	0.0161702
MA1514.1.KLF17	23863	0.919723	0.738435	1.10082	0.979484	0.785922	0.763942	0.734446	0.860396	0.131526
MA1645.1.NKX2-2	14867	0.446342	0.457128	0.449366	0.444512	0.46811	0.463052	0.461068	0.455654	0.00838155
MA0689.1.TBX20	6111	0.453843	0.475846	0.514749	0.503233	0.479234	0.478313	0.464371	0.48137	0.0195787
MA1513.1.KLF15	24171	1.83711	1.28079	2.54131	2.14126	1.49948	1.48117	1.39792	1.73986	0.425151
MA1419.1.IRF4	9280	0.493816	0.439075	0.750004	0.739234	0.405971	0.397627	0.39492	0.517235	0.147246
MA0136.2.ELF5	25913	0.589773	0.43676	0.896854	1.03937	0.438417	0.432968	0.404374	0.605502	0.23904
MA0735.1.GLIS1	3910	0.869223	0.694065	1.16488	1.00908	0.770109	0.750917	0.708615	0.852414	0.162698
MA0122.3.Nkx3-2	8730	0.346859	0.374892	0.320843	0.333871	0.376756	0.381895	0.378163	0.35904	0.0229723
MA0785.1.POU2F1	13642	0.353426	0.374565	0.471909	0.418661	0.357719	0.368363	0.401878	0.39236	0.0391313
MA0680.1.PAX7	9070	0.287181	0.476689	0.216663	0.222342	0.534889	0.524661	0.471211	0.39052	0.131996
MA0025.2.NFIL3	10940	0.443611	0.480792	0.341413	0.492592	0.446909	0.459814	0.47988	0.449287	0.0471916
MA0875.1.BARX1	2847	0.290136	0.361538	0.180762	0.214723	0.373041	0.381065	0.362741	0.309144	0.0761876
MA1589.1.ZNF140	8683	0.515967	0.494054	0.594317	0.58491	0.513021	0.50671	0.488333	0.528187	0.0399726
MA0507.1.POU2F2	15183	0.408899	0.403172	0.545601	0.490975	0.39126	0.398686	0.42385	0.437492	0.0539481
MA0662.1.MIXL1	350	0.348646	0.362987	0.215496	0.245289	0.327911	0.3503	0.345933	0.313795	0.054189
MA0037.3.GATA3	8872	0.488423	0.305566	0.411913	0.34427	0.301654	0.274652	0.251431	0.339701	0.0774499
MA0472.2.EGR2	11223	1.34183	0.994922	1.94547	1.62736	1.10124	1.08445	1.02436	1.3028	0.333918
MA1540.1.NR5A1	22033	0.358798	0.397768	0.316651	0.342216	0.421966	0.433251	0.439514	0.387166	0.0446978
MA1624.1.Stat5a	23345	0.305285	0.307456	0.211533	0.252006	0.300287	0.304379	0.284954	0.280843	0.033573
MA1532.1.NR1D2	2986	0.408205	0.441907	0.412832	0.421192	0.430051	0.447333	0.462996	0.432074	0.0183156
MA0493.1.Klf1	39170	1.20722	0.994633	1.7141	1.47389	1.06693	1.05423	1.0213	1.2189	0.253527
MA0614.1.Foxj2	2101	0.334981	0.332782	0.320491	0.306661	0.324996	0.335956	0.331592	0.32678	0.00969629
MA0149.1.EWSR1-FLI1	73842	0.810501	0.660102	0.817912	0.863918	0.690704	0.676069	0.655092	0.739186	0.0815057
MA1652.1.ZKSCAN5	40443	0.716711	0.593513	0.874513	0.892915	0.607954	0.597814	0.578274	0.694528	0.126949
MA0006.1.Ahr::Arnt	15635	0.739035	0.588919	0.958791	0.85193	0.632608	0.633613	0.619524	0.717774	0.129357
MA0703.2.LMX1B	10913	0.248854	0.469501	0.175278	0.183888	0.510567	0.514876	0.476552	0.368502	0.146002
MA1142.1.FOSL1::JUND	2754	0.352192	0.611787	0.199189	0.28291	0.538848	0.524997	0.518195	0.432588	0.142735
MA0799.1.RFX4	1988	0.405867	0.402715	0.355224	0.445045	0.406086	0.405491	0.406646	0.403867	0.0241494
MA1587.1.ZNF135	19708	0.545453	0.460974	0.639174	0.573292	0.522311	0.524903	0.507181	0.539041	0.0518655
MA1155.1.ZSCAN4	26558	0.389309	0.398819	0.440298	0.434966	0.388717	0.39525	0.400788	0.406878	0.019934
MA0754.1.CUX1	1867	0.303847	0.380076	0.442557	0.315364	0.413576	0.395508	0.375746	0.375239	0.0464725
MA0473.3.ELF1	45273	0.478211	0.363373	0.652678	0.728499	0.352012	0.347549	0.339411	0.465962	0.149993
MA0521.1.Tcf12	36962	0.601718	0.527289	0.543744	0.515154	0.557953	0.547295	0.546826	0.548568	0.0253834
MA1119.1.SIX2	12330	0.310072	0.342588	0.323074	0.319512	0.3452	0.347084	0.348721	0.33375	0.0145822
MA0622.1.Mlxip	7862	0.616669	0.610323	0.81789	0.800358	0.733366	0.700174	0.650623	0.704201	0.0778126
MA0490.2.JUNB	2097	0.363044	0.498652	0.275967	0.32089	0.385564	0.376277	0.381214	0.371658	0.0635182
MA0595.1.SREBF1	14372	0.533944	0.563356	0.696101	0.609694	0.565627	0.553845	0.551385	0.581993	0.0513268
MA1105.2.GRHL2	10659	0.275266	0.353624	0.291977	0.287684	0.363842	0.369882	0.372906	0.33074	0.0402904
MA0636.1.BHLHE41	1351	0.713682	0.616233	0.819631	0.832958	0.681082	0.652359	0.502186	0.688304	0.1069
MA1107.2.KLF9	62176	0.788895	0.647489	1.05162	0.90309	0.687699	0.678267	0.657827	0.773556	0.141459
MA0108.2.TBP	6054	0.485625	0.414462	0.5489	0.532087	0.42745	0.421805	0.409225	0.462793	0.0546048
MA0036.3.GATA2	6954	0.457406	0.335572	0.401399	0.33523	0.325152	0.30025	0.274089	0.347014	0.0578135
MA1554.1.RFX7	8099	0.566431	0.502674	0.718021	0.622243	0.51839	0.508157	0.508291	0.563458	0.0748156
MA1633.1.BACH1	34549	0.524618	0.72101	0.377895	0.500248	0.511437	0.486796	0.508166	0.518596	0.0943491
MA1550.1.PPARD	16878	0.313917	0.422097	0.299493	0.304438	0.529076	0.558182	0.545745	0.424707	0.110701
MA0079.4.SP1	39414	1.65918	1.21518	2.41494	2.01028	1.3982	1.37432	1.28823	1.6229	0.408697
MA0148.4.FOXA1	16875	0.4023	0.410003	0.393983	0.353215	0.421999	0.434994	0.455812	0.410329	0.0302538
MA0773.1.MEF2D	3435	0.323594	0.29543	0.282235	0.286772	0.306914	0.31484	0.294141	0.300561	0.0139811
MA0153.2.HNF1B	34782	0.193301	0.852718	0.139764	0.150174	1.03792	1.03592	0.949928	0.622819	0.404271
MA1152.1.SOX15	6120	0.338248	0.38731	0.336266	0.340097	0.356159	0.37272	0.385451	0.359465	0.0207045
MA1517.1.KLF6	2647	0.874693	0.707269	1.13188	0.979114	0.726143	0.720966	0.72485	0.837846	0.152938
MA1516.1.KLF3	6361	0.967341	0.813859	1.24867	1.07426	0.914851	0.904022	0.867369	0.970054	0.136719
MA0048.2.NHLH1	33598	0.661688	0.575307	0.676034	0.60721	0.61063	0.597082	0.589434	0.616769	0.0348732
MA0592.3.ESRRA	20941	0.297168	0.367831	0.22327	0.253248	0.409222	0.422016	0.422387	0.342163	0.0774913
MA0837.1.CEBPE	19	0.431845	0.340794	0.647377	0.439011	0.317628	0.319746	0.415198	0.415943	0.106177
MA0613.1.FOXG1	5340	0.350462	0.287606	0.265685	0.266751	0.289273	0.292748	0.309723	0.294607	0.0268373
MA1505.1.HOXC8	1063	0.317439	0.359725	0.233334	0.21485	0.357159	0.353071	0.356564	0.313163	0.0581086
MA1468.1.ATOH7	1341	0.344195	0.346179	0.228548	0.286645	0.359229	0.360221	0.348973	0.324856	0.0456349
MA0017.2.NR2F1	22966	0.392561	0.454754	0.326451	0.369586	0.514046	0.513246	0.496888	0.438219	0.0700832
MA0650.2.HOXA13	12569	0.442387	0.366676	0.434922	0.382423	0.370031	0.368032	0.365425	0.389985	0.03128
MA0914.1.ISL2	7017	0.284564	0.302122	0.269881	0.28512	0.313511	0.314203	0.311319	0.297246	0.0161715
MA0063.2.NKX2-5	12135	0.457722	0.505556	0.470552	0.465141	0.501536	0.511776	0.515986	0.489753	0.0225586
MA0741.1.KLF16	65122	1.36284	1.04695	1.87218	1.58635	1.15885	1.13085	1.07308	1.31873	0.286592
MA1149.1.RARA::RXRG	11918	0.478247	0.477284	0.495223	0.483841	0.51321	0.506107	0.491047	0.492137	0.0127184
MA0600.2.RFX2	2449	0.435923	0.412015	0.531605	0.451409	0.415093	0.409741	0.411671	0.438208	0.0407738
MA0887.1.EVX1	1392	0.379739	0.530782	0.337062	0.349502	0.52733	0.530936	0.504399	0.451393	0.0843406
MA0101.1.REL	15321	0.254493	0.317629	0.251477	0.263847	0.251306	0.22713	0.21686	0.254677	0.029899
MA0601.1.Arid3b	15836	0.270045	0.435972	0.169247	0.188011	0.487636	0.48189	0.424842	0.351092	0.127966
MA0719.1.RHOXF1	5470	0.264135	0.33193	0.188869	0.224461	0.35446	0.369439	0.360671	0.299138	0.0674279
MA1638.1.HAND2	16106	0.480979	0.446452	0.385457	0.420026	0.449469	0.449426	0.443962	0.439396	0.0274811
MA1567.1.TBX6	831	0.290366	0.412329	0.478037	0.319072	0.420879	0.42803	0.433562	0.397468	0.0622368
MA0603.1.Arntl	10608	0.753596	0.733747	1.07432	1.00666	0.760442	0.710097	0.704805	0.820524	0.141554
MA0736.1.GLIS2	6129	0.791773	0.636234	0.999767	0.88791	0.70259	0.690489	0.657463	0.766604	0.124506
MA1650.1.ZBTB14	13636	1.50439	1.06916	2.22211	1.80728	1.23747	1.22784	1.13708	1.4579	0.389837
MA1600.1.ZNF684	14537	0.651554	0.589158	0.711184	0.694896	0.629483	0.622795	0.60902	0.644013	0.0414949
MA0877.2.BARHL1	1895	0.472423	0.393287	0.545077	0.559721	0.411993	0.473765	0.46978	0.475149	0.0570346
MA1148.1.PPARA::RXRA	15931	0.36738	0.4791	0.315245	0.354249	0.591268	0.614497	0.573062	0.470686	0.115983
MA0494.1.Nr1h3::Rxra	11206	0.37506	0.437023	0.337796	0.353322	0.457004	0.466512	0.468373	0.413584	0.0522322
MA0793.1.POU6F2	14427	0.269577	0.43652	0.197725	0.211517	0.447497	0.451318	0.436785	0.350134	0.109297
MA0073.1.RREB1	58954	0.735536	0.617585	0.914495	0.804391	0.638281	0.619545	0.609356	0.705599	0.109048
MA0866.1.SOX21	8898	0.41304	0.446526	0.3815	0.397465	0.431724	0.438601	0.452119	0.422996	0.0244786
MA0499.2.MYOD1	20743	0.463575	0.51767	0.552925	0.456838	0.548663	0.548056	0.559092	0.520974	0.0403429
MA0081.2.SPIB	45224	0.584854	0.453234	0.778172	1.02925	0.441033	0.431277	0.416987	0.590686	0.215271
MA0649.1.HEY2	1924	0.70852	0.729625	1.08823	0.866255	0.816792	0.817903	0.793129	0.831494	0.116186
MA0791.1.POU4F3	6976	0.284835	0.575205	0.163804	0.211106	0.639375	0.641365	0.600242	0.445133	0.198863
MA1146.1.NR1H4::RXRA	9395	0.42963	0.530386	0.401143	0.402968	0.586072	0.593988	0.577415	0.503086	0.0821425
MA0746.2.SP3	47105	1.6733	1.24071	2.39639	2.01048	1.40811	1.38096	1.29955	1.62993	0.397494
MA0631.1.Six3	3503	0.324299	0.374213	0.364335	0.34369	0.370941	0.375141	0.359118	0.35882	0.0173259
MA0690.1.TBX21	12300	0.227243	0.310168	0.355342	0.259486	0.301504	0.306622	0.309894	0.295751	0.0380202
MA0137.3.STAT1	26517	0.346476	0.353923	0.292698	0.31377	0.348783	0.347508	0.350383	0.33622	0.021721
MA1621.1.Rbpjl	13904	0.290633	0.52478	0.556068	0.37879	0.567297	0.570316	0.588631	0.496645	0.106593
MA1566.1.TBX3	7853	0.378904	0.430972	0.521777	0.457934	0.414904	0.421517	0.432968	0.436997	0.0410246
MA0750.2.ZBTB7A	23061	0.915602	0.649768	1.35962	1.21073	0.688512	0.685654	0.642518	0.878915	0.273735
MA0899.1.HOXA10	4839	0.289187	0.343436	0.18917	0.192445	0.362663	0.36594	0.35007	0.298987	0.0723379
MA0766.2.GATA5	9263	0.506166	0.334346	0.430455	0.360403	0.331681	0.295675	0.265864	0.360656	0.076331
MA0464.2.BHLHE40	5881	0.848598	0.736387	1.24676	1.1512	0.918302	0.845262	0.756662	0.929024	0.181555
MA0869.1.Sox11	6127	0.33537	0.377189	0.301897	0.308095	0.375801	0.383002	0.381349	0.351815	0.0332472
MA1123.2.TWIST1	9152	0.455991	0.455871	0.365051	0.399563	0.448285	0.449507	0.452832	0.432443	0.0331319
MA0706.1.MEOX2	2591	0.279156	0.371501	0.189996	0.239417	0.352388	0.34918	0.339657	0.303042	0.0632332
MA1580.1.ZBTB32	10281	0.339427	0.387679	0.350207	0.358624	0.397154	0.415803	0.41798	0.380982	0.0294266
MA0512.2.Rxra	20848	0.252351	0.383866	0.2326	0.229683	0.49421	0.525237	0.503084	0.374433	0.125186
MA0694.1.ZBTB7B	5806	0.734033	0.613989	0.964928	0.848599	0.669403	0.656137	0.620092	0.729597	0.121854
MA0695.1.ZBTB7C	3484	0.720062	0.600924	0.973267	0.833564	0.654581	0.647874	0.633795	0.723438	0.124241
MA0478.1.FOSL2	45683	0.544388	0.741879	0.34691	0.47891	0.50632	0.501477	0.562414	0.526043	0.109249
MA1102.2.CTCFL	29956	0.935745	0.748384	1.18024	1.04678	0.831229	0.824684	0.773459	0.90579	0.146642
MA0748.2.YY2	7670	1.21059	0.867613	1.77138	1.46205	0.996201	1.00324	0.942332	1.17906	0.304562
MA0688.1.TBX2	11370	0.340402	0.497035	0.516695	0.409853	0.46845	0.494175	0.510333	0.46242	0.0599239
MA0135.1.Lhx3	18948	0.28879	0.526225	0.177236	0.193101	0.59007	0.58865	0.52981	0.413412	0.172394
MA0627.2.POU2F3	15226	0.407188	0.408726	0.533951	0.478716	0.395913	0.400243	0.427045	0.435969	0.0477475
MA1522.1.MAZ	37814	1.38391	1.02195	1.69752	1.50179	1.12439	1.09473	1.0385	1.26611	0.243901
MA0803.1.TBX15	2826	0.29357	0.477469	0.477417	0.395806	0.490869	0.500641	0.519912	0.450812	0.0737094
MA1592.1.ZNF274	10640	0.397463	0.404736	0.426523	0.422404	0.419513	0.424818	0.42146	0.416702	0.0102726
MA0481.3.FOXP1	3257	0.464182	0.394291	0.36673	0.359784	0.389863	0.392175	0.419331	0.398051	0.0324856
MA0619.1.LIN54	16379	0.348244	0.33173	0.350421	0.353135	0.346253	0.35586	0.351607	0.348179	0.00731547
MA1491.1.GLI3	1162	0.658429	0.641991	0.755497	0.712706	0.670627	0.657778	0.634274	0.6759	0.0400614
MA0843.1.TEF	1377	0.309021	0.388202	0.225014	0.33964	0.382034	0.410902	0.414057	0.352696	0.062855
MA0795.1.SMAD3	8811	0.518199	0.49023	0.519949	0.533947	0.503606	0.504531	0.494656	0.509303	0.0143094
MA1564.1.SP9	16056	1.78533	1.26501	2.6046	2.13731	1.463	1.43885	1.34138	1.71936	0.456134
MA0508.3.PRDM1	39558	0.488981	0.459712	0.494921	0.508669	0.458286	0.454411	0.448829	0.473401	0.0218105
MA0140.2.GATA1::TAL1	7142	0.416377	0.393225	0.39119	0.361052	0.406209	0.392176	0.372276	0.390358	0.0174287
MA0466.2.CEBPB	6755	0.561029	0.522524	0.524838	0.715668	0.478432	0.4803	0.512757	0.542221	0.0754976
MA0050.2.IRF1	61755	0.608413	0.552094	0.737908	0.895361	0.526399	0.518296	0.513576	0.621721	0.133567
MA0643.1.Esrrg	20903	0.202786	0.281955	0.151952	0.15472	0.287181	0.29484	0.291154	0.237798	0.060929
MA0046.2.HNF1A	34508	0.204269	0.858541	0.152354	0.159966	1.04404	1.04716	0.961339	0.632524	0.403157
MA0671.1.NFIX	18131	0.353757	0.477996	0.336656	0.3421	0.480258	0.501692	0.514847	0.429615	0.0750427
MA0870.1.Sox1	4306	0.505675	0.547364	0.553245	0.562103	0.517566	0.515524	0.528873	0.532907	0.0198942
MA1501.1.HOXB7	370	0.195211	0.307066	0.131676	0.17284	0.368814	0.275614	0.287597	0.248403	0.0778106
MA1581.1.ZBTB6	19393	0.508272	0.467727	0.516281	0.495614	0.501129	0.49933	0.490137	0.496927	0.0142789
MA0475.2.FLI1	115	0.182416	0.0915831	0.129509	0.234309	0.0838733	0.0958166	0.093411	0.130131	0.0531019
MA1101.2.BACH2	24549	0.573277	0.864741	0.345891	0.51232	0.47117	0.45771	0.525637	0.535821	0.149572
MA1565.1.TBX18	16934	0.390987	0.417102	0.536819	0.444711	0.419459	0.417534	0.415542	0.434594	0.0441472
MA1588.1.ZNF136	10952	0.333343	0.370948	0.277137	0.294013	0.364053	0.370383	0.372908	0.340398	0.0371332
MA0522.3.TCF3	7386	0.833319	0.74837	1.09062	0.949922	0.915132	0.853052	0.873089	0.894786	0.0994502
MA0737.1.GLIS3	3616	0.513179	0.467799	0.644078	0.591979	0.490076	0.480065	0.452449	0.519946	0.0659016
MA0474.2.ERG	220	0.408109	0.26901	0.748665	0.557986	0.243958	0.270768	0.271506	0.395715	0.177757
MA1541.1.NR6A1	13539	0.312106	0.359387	0.271066	0.293643	0.412059	0.408927	0.405551	0.35182	0.0551842
MA1463.1.ARGFX	887	0.335095	0.35351	0.194006	0.244574	0.36197	0.350257	0.338655	0.311152	0.0602272
MA0104.4.MYCN	13616	0.708638	0.644475	0.925749	0.872711	0.737568	0.721403	0.679377	0.755703	0.0960094
MA0863.1.MTF1	7786	0.401194	0.352511	0.48471	0.445619	0.382006	0.377012	0.368719	0.401682	0.043629
MA0660.1.MEF2B	13558	0.521799	0.422905	0.380792	0.46805	0.41762	0.395202	0.383811	0.427168	0.0474914
MA0158.2.HOXA5	5664	0.32023	0.367673	0.283644	0.29678	0.349611	0.343943	0.346489	0.329767	0.0283288
MA0117.2.Mafb	14968	0.4032	0.430658	0.323786	0.440221	0.521922	0.465478	0.398319	0.426226	0.0569671
MA1474.1.CREB3L4	4961	0.825163	0.711518	1.14193	0.990458	0.759087	0.755582	0.737276	0.845859	0.14857
MA0616.2.HES2	4966	1.29887	0.990797	1.88828	1.62176	1.13545	1.10866	1.06749	1.30162	0.307743
MA0891.1.GSC2	2330	0.21429	0.236907	0.198054	0.203975	0.254754	0.269807	0.263697	0.234498	0.0272123
MA1597.1.ZNF528	18918	0.483415	0.481846	0.452923	0.495586	0.476632	0.47242	0.491796	0.479231	0.0130656
MA0818.1.BHLHE22	329	0.410025	0.374697	0.523945	0.434268	0.352023	0.341655	0.365012	0.400232	0.058806
MA1132.1.JUN::JUNB	26687	0.45556	0.602968	0.314185	0.405293	0.350873	0.342476	0.382106	0.407637	0.0904825
MA0820.1.FIGLA	11399	0.287727	0.46243	0.437376	0.333736	0.494407	0.501156	0.51229	0.432732	0.0815435
MA0842.2.NRL	12395	0.352071	0.343075	0.29331	0.393728	0.427209	0.376936	0.319147	0.357925	0.0420495
MA0138.2.REST	12751	0.426003	0.451682	0.430429	0.422066	0.493422	0.503139	0.497988	0.460675	0.0337138
MA0904.2.HOXB5	1333	0.371827	0.454644	0.320465	0.389507	0.401776	0.395846	0.413667	0.392533	0.037858
MA0893.2.GSX2	2978	0.39495	0.466082	0.294136	0.318918	0.435754	0.438493	0.442841	0.398739	0.0618271
MA0772.1.IRF7	11660	0.421453	0.370963	0.506304	0.494727	0.356829	0.361923	0.362384	0.410655	0.0603692
MA0484.2.HNF4G	673	0.381203	0.475349	0.271551	0.357997	0.595279	0.60576	0.582602	0.467106	0.123396
MA0610.1.DMRT3	7168	0.343586	0.400472	0.333585	0.34323	0.390928	0.398078	0.395763	0.372235	0.0280916
MA1128.1.FOSL1::JUN	3055	0.712897	0.824928	0.709944	0.745207	0.612128	0.618545	0.656403	0.69715	0.069812
MA0668.1.NEUROD2	2489	0.201846	0.223061	0.215161	0.232263	0.243972	0.274054	0.281197	0.238793	0.0274693
MA0759.1.ELK3	31	1.28594	0.845363	1.65164	1.48895	0.826655	0.596608	0.785964	1.06873	0.37319
MA0670.1.NFIA	18738	0.330649	0.435698	0.29025	0.314458	0.439999	0.457048	0.474623	0.391818	0.0711144
MA1114.1.PBX3	17670	0.630146	0.650371	0.787448	0.72982	0.648862	0.649448	0.660668	0.679538	0.0530035
MA0727.1.NR3C2	1119	0.541116	0.512388	0.502812	0.497305	0.549713	0.587949	0.579139	0.538632	0.0335552
MA0606.1.NFAT5	20760	0.39148	0.348857	0.370361	0.368384	0.346521	0.338527	0.332525	0.356665	0.0193191
MA0758.1.E2F7	5470	0.729572	0.569511	0.93166	0.822679	0.585869	0.615078	0.579053	0.690489	0.131394
MA1629.1.Zic2	31896	0.642545	0.638089	0.663243	0.640739	0.679139	0.669525	0.656412	0.65567	0.0146627
MA1529.1.NHLH2	16292	0.610129	0.560988	0.679443	0.603245	0.590268	0.583604	0.573999	0.60024	0.0358277
MA0911.1.Hoxa11	5519	0.37495	0.35539	0.241837	0.238223	0.35084	0.365285	0.368838	0.327909	0.056084
MA0033.2.FOXL1	10787	0.514905	0.480057	0.578261	0.495535	0.500215	0.506144	0.533218	0.515476	0.0298312
MA0051.1.IRF2	13824	0.490019	0.440038	0.611187	0.68338	0.423306	0.414093	0.406441	0.495495	0.101108
MA0651.1.HOXC11	4778	0.394696	0.38689	0.293463	0.299633	0.396064	0.404035	0.393047	0.366832	0.0447265
MA0767.1.GCM2	5594	0.428553	0.393203	0.5498	0.49928	0.417393	0.417285	0.421393	0.446701	0.0520303
MA0673.1.NKX2-8	13798	0.443398	0.475773	0.475318	0.474319	0.488253	0.49158	0.490101	0.476963	0.0153597
MA0765.2.ETV5	8051	0.783433	0.563661	1.22296	1.38233	0.563532	0.558807	0.524867	0.799942	0.330352
MA0106.3.TP53	10165	0.342943	0.404939	0.323849	0.33732	0.392	0.400339	0.409671	0.373009	0.0339445
MA0514.1.Sox3	39689	0.417792	0.41874	0.387866	0.424178	0.406423	0.416401	0.42907	0.414353	0.0126084
MA0808.1.TEAD3	21118	0.430324	0.441003	0.152061	0.204834	0.420523	0.386861	0.394479	0.347155	0.109048
MA0083.3.SRF	5511	0.701883	0.524784	0.687628	0.711246	0.519268	0.516388	0.511592	0.596113	0.0904834
MA0107.1.RELA	9014	0.188991	0.235328	0.209156	0.234384	0.181587	0.141163	0.171927	0.194648	0.0316765
MA0621.1.mix-a	16088	0.263356	0.506106	0.174548	0.186456	0.55505	0.556797	0.506401	0.392674	0.162977
MA0663.1.MLX	1645	0.687667	0.653974	1.00949	0.942039	0.749286	0.704702	0.628595	0.767964	0.137244
MA0745.2.SNAI2	7526	0.275682	0.532638	0.594476	0.364522	0.590902	0.597579	0.597491	0.507613	0.122793
MA0495.3.MAFF	14037	0.403858	0.44435	0.293677	0.409806	0.508311	0.459758	0.407396	0.418165	0.0614465
MA1125.1.ZNF384	110637	0.517957	0.500219	0.551105	0.622335	0.484634	0.477346	0.471885	0.517926	0.0495559
MA0615.1.Gmeb1	1368	1.17079	0.912509	1.6814	1.52731	0.97584	0.972125	0.936424	1.16806	0.289553
MA0653.1.IRF9	14631	0.471636	0.451098	0.758117	0.730949	0.421065	0.385661	0.40794	0.518067	0.145726
MA0665.1.MSC	17761	0.480931	0.435833	0.443952	0.409096	0.45439	0.453204	0.456397	0.447686	0.0203546
MA0150.2.Nfe2l2	20439	0.556575	0.748822	0.414893	0.544632	0.587178	0.57523	0.590997	0.574047	0.090639
MA0771.1.HSF4	2326	0.326749	0.334406	0.313739	0.359363	0.3453	0.343616	0.347337	0.338644	0.0139059
MA0598.3.EHF	43276	0.702567	0.521044	0.983742	1.17161	0.496308	0.490822	0.475966	0.691722	0.259095
MA0624.1.NFATC1	4622	0.201274	0.263713	-0.0653107	0.0227525	0.268744	0.21149	0.228988	0.161664	0.120284
MA1643.1.NFIB	29907	0.541912	0.678979	0.375452	0.405899	0.674048	0.654729	0.673967	0.572141	0.123187
MA1134.1.FOS::JUNB	41485	0.40022	0.59834	0.244129	0.354698	0.326869	0.31963	0.364424	0.372616	0.102477
MA0007.3.Ar	10340	0.509244	0.551136	0.467558	0.468347	0.566662	0.59891	0.582031	0.534841	0.049589
MA0002.2.RUNX1	29052	0.543433	0.514689	0.703605	0.63534	0.491845	0.499563	0.510693	0.557024	0.0749218
MA0734.2.GLI2	14014	0.775692	0.66937	0.910551	0.811609	0.707223	0.699246	0.679068	0.750394	0.0812138
MA0596.1.SREBF2	14575	0.488438	0.496138	0.51222	0.509782	0.476932	0.471454	0.477378	0.490335	0.0151112
MA0646.1.GCM1	6689	0.577488	0.549432	0.743853	0.653512	0.589446	0.597417	0.61511	0.618037	0.0593899
MA0477.2.FOSL1	41766	0.6125	0.882176	0.379429	0.536413	0.492329	0.480387	0.545493	0.561247	0.146791
MA0461.2.Atoh1	8929	0.37119	0.332594	0.34756	0.409077	0.33206	0.338764	0.335763	0.35243	0.0263425
MA1622.1.Smad2::Smad3	41327	0.380658	0.56903	0.222208	0.338666	0.315137	0.306054	0.344949	0.353814	0.098882
MA0792.1.POU5F1B	3025	0.348099	0.342481	0.419679	0.404767	0.332144	0.338231	0.364383	0.364255	0.0319742
MA1137.1.FOSL1::JUNB	1764	0.457495	0.862656	0.298956	0.426434	0.625242	0.611864	0.625783	0.558347	0.168754
MA0769.2.TCF7	15689	0.353585	0.432691	0.3594	0.325421	0.469847	0.482679	0.469842	0.413352	0.060684
MA0729.1.RARA	12545	0.321013	0.407196	0.278899	0.310385	0.468179	0.466846	0.455854	0.38691	0.0756156
MA0777.1.MYBL2	2384	0.444541	0.494296	0.467719	0.432041	0.544933	0.569514	0.556368	0.501345	0.0518028
MA1647.1.PRDM4	18885	0.508393	0.50033	0.541289	0.577104	0.501885	0.502925	0.490356	0.517469	0.0285089
MA0901.2.HOXB13	16789	0.372877	0.318569	0.334587	0.326983	0.320428	0.322553	0.321343	0.331049	0.0177828
MA0078.1.Sox17	11072	0.431792	0.481526	0.42569	0.479982	0.444133	0.461834	0.48153	0.45807	0.0224501
MA0733.1.EGR4	15248	1.23314	0.920772	1.67725	1.41664	1.00936	0.98316	0.923894	1.16632	0.268708
MA0519.1.Stat5a::Stat5b	26477	0.283378	0.276343	0.246636	0.261986	0.279012	0.282527	0.279609	0.272785	0.012567
MA0840.1.Creb5	558	2.50217	1.69704	6.50062	5.13555	1.67542	2.08348	1.82192	3.05946	1.80151
MA0897.1.Hmx2	3012	0.400157	0.453211	0.37702	0.361479	0.477919	0.478895	0.459791	0.429782	0.0455217
MA0854.1.Alx1	2890	0.258292	0.588728	0.176053	0.179572	0.662377	0.656182	0.588918	0.444303	0.210734
MA0442.2.SOX10	26340	0.448177	0.497755	0.417343	0.440664	0.485267	0.501867	0.505929	0.471	0.032541
MA0623.2.NEUROG1	3021	0.300711	0.349115	0.260929	0.312758	0.318159	0.326315	0.345996	0.316283	0.0277332
MA1531.1.NR1D1	10289	0.558864	0.622833	0.56557	0.554146	0.64609	0.659852	0.656711	0.609152	0.0444617
MA1656.1.ZNF449	19996	0.64746	0.536436	0.746139	0.682381	0.61581	0.588722	0.573677	0.627232	0.0658082
MA0713.1.PHOX2A	9562	0.357738	0.379796	0.252495	0.270282	0.378999	0.389134	0.365177	0.341946	0.0520421
MA0833.2.ATF4	8888	0.491788	0.482921	0.556906	0.613527	0.422019	0.430768	0.42755	0.489354	0.0674173
MA0040.1.Foxq1	15203	0.403173	0.374378	0.344454	0.358709	0.374837	0.386605	0.40375	0.377987	0.0203237
MA1515.1.KLF2	20269	1.48977	1.08155	2.11637	1.76433	1.22992	1.20399	1.13238	1.43119	0.356077
MA0760.1.ERF	804	0.517255	0.363158	0.792412	0.724793	0.368777	0.370982	0.345385	0.497538	0.174351
MA1627.1.Wt1	38357	0.991247	0.774453	1.13108	1.05189	0.860178	0.820619	0.789715	0.917027	0.130153
MA0069.1.PAX6	8791	0.30222	0.515932	0.337738	0.320086	0.468645	0.458831	0.478355	0.411687	0.0816094
MA0700.2.LHX2	8768	0.358967	0.407173	0.338239	0.318127	0.424968	0.43355	0.420939	0.385995	0.0432057
MA0520.1.Stat6	16643	0.3814	0.396652	0.301831	0.383149	0.396345	0.393769	0.397463	0.378659	0.0319568
MA0834.1.ATF7	10421	1.06802	1.07934	1.34299	1.36361	0.936822	0.893689	0.867023	1.07879	0.189096
MA0761.2.ETV1	13695	0.528741	0.436468	0.603767	0.546892	0.416124	0.419084	0.419759	0.481548	0.0711804
MA0744.2.SCRT2	4094	0.395395	0.408502	0.448019	0.438458	0.418193	0.426946	0.424875	0.422912	0.016385
MA0686.1.SPDEF	4434	0.426053	0.296953	0.59828	0.459679	0.365966	0.363957	0.35432	0.409315	0.0911128
MA1602.1.ZSCAN29	5710	0.496539	0.441032	0.603902	0.556315	0.475903	0.483328	0.475126	0.504592	0.0518043
MA1120.1.SOX13	2571	0.431998	0.527146	0.409642	0.486459	0.464881	0.482928	0.511445	0.4735	0.0386359
MA0739.1.Hic1	14278	0.313414	0.469787	0.370169	0.368429	0.471969	0.480448	0.499066	0.424755	0.0670074
MA0855.1.RXRB	2395	0.30052	0.359654	0.305633	0.277058	0.402086	0.424784	0.418966	0.355529	0.056919
MA0664.1.MLXIPL	510	0.422366	0.503938	0.421557	0.501511	0.607986	0.565067	0.540927	0.50905	0.0645805
MA0724.1.VENTX	7087	0.344954	0.438749	0.313905	0.308068	0.450746	0.453256	0.429547	0.391318	0.0611228
MA0691.1.TFAP4	16051	0.54332	0.548249	0.494936	0.52026	0.576941	0.550033	0.533539	0.538182	0.0238549
MA0907.1.HOXC13	4548	0.319284	0.316288	0.25389	0.265233	0.329223	0.337429	0.329183	0.307218	0.0309696
MA0847.2.FOXD2	18649	0.430102	0.385369	0.316251	0.328992	0.379416	0.392847	0.443657	0.382376	0.0437246
MA0796.1.TGIF1	4405	0.418754	0.44847	0.412438	0.42051	0.438643	0.447271	0.46937	0.436494	0.0188751
MA0683.1.POU4F2	15587	0.2934	0.544394	0.237275	0.259632	0.59778	0.596415	0.561372	0.441467	0.155883
MA0873.1.HOXD12	656	0.345963	0.394886	0.305467	0.27864	0.384503	0.422418	0.397853	0.36139	0.049169
MA0903.1.HOXB3	427	0.427619	0.496149	0.294758	0.350554	0.36509	0.341029	0.345373	0.374368	0.0616549
MA0076.2.ELK4	23679	0.907877	0.600896	1.39492	1.22135	0.630039	0.624319	0.582079	0.85164	0.309681
MA0667.1.MYF6	7316	0.372932	0.395623	0.324056	0.332573	0.38783	0.404919	0.416981	0.376416	0.0330217
MA1151.1.RORC	10806	0.394957	0.429128	0.318153	0.321516	0.419824	0.431485	0.442007	0.393867	0.0487238
MA0871.2.TFEC	12113	0.746063	0.686916	0.987668	0.966004	0.786721	0.740986	0.684608	0.799852	0.116771
MA1153.1.Smad4	13659	0.521337	0.473692	0.462241	0.477013	0.481356	0.481484	0.47841	0.482219	0.0170921
MA0163.1.PLAG1	21334	0.691693	0.542832	0.84829	0.727604	0.609303	0.596492	0.568865	0.655011	0.0996358
MA1572.1.TGIF2LY	645	0.532028	0.557014	0.479582	0.408661	0.542675	0.530849	0.575397	0.518029	0.0523971
MA0862.1.GMEB2	2382	1.06073	0.848415	1.46256	1.44495	0.90089	0.899198	0.843352	1.06573	0.25436
MA1116.1.RBPJ	30468	0.473579	0.423775	0.414666	0.442423	0.432865	0.424231	0.412401	0.431991	0.0194597
MA0146.2.Zfx	23668	0.638238	0.49888	0.820421	0.709809	0.574083	0.565947	0.537769	0.620735	0.103527
MA0041.1.Foxd3	29805	0.402195	0.355245	0.315694	0.335619	0.350113	0.355668	0.374704	0.355605	0.0255175
MA0525.2.TP63	3471	0.482586	0.481197	0.517371	0.528318	0.483064	0.484306	0.475174	0.493145	0.019202
MA0075.3.PRRX2	1685	0.295623	0.395846	0.202987	0.226802	0.373403	0.369836	0.347185	0.315955	0.0703916
MA0770.1.HSF2	4939	0.286149	0.301276	0.178069	0.22596	0.295511	0.294168	0.293095	0.267747	0.0436914
MA0801.1.MGA	14869	0.249204	0.310119	0.350246	0.289465	0.29647	0.29978	0.309628	0.300702	0.0278261
MA0804.1.TBX19	5510	0.349355	0.424816	0.376234	0.366698	0.398747	0.415187	0.423908	0.393564	0.0276933
MA1634.1.BATF	105	0.421421	0.778634	0.391902	0.434098	0.33065	0.377781	0.498042	0.46179	0.137965
MA0699.1.LBX2	44	0.458994	0.366539	0.474166	0.555888	0.433989	0.397728	0.34465	0.433136	0.0664825
MA0032.2.FOXC1	20093	0.379311	0.347823	0.316795	0.324176	0.348083	0.358369	0.388037	0.351799	0.0242934
MA0708.1.MSX2	939	0.334641	0.351273	0.335234	0.327275	0.339166	0.33857	0.336185	0.337478	0.00668886
MA0658.1.LHX6	2082	0.409153	0.559994	0.338704	0.295641	0.576899	0.579779	0.550114	0.472898	0.112934
MA0743.2.SCRT1	11256	0.306692	0.466021	0.380524	0.321974	0.484084	0.470198	0.502944	0.41892	0.0752352
MA0909.2.HOXD13	5138	0.50944	0.443164	0.641103	0.555918	0.460741	0.460945	0.491708	0.509003	0.0642811
MA1632.1.ATF2	6484	0.522342	0.644604	0.582357	0.661454	0.525159	0.495673	0.494009	0.5608	0.0644437
MA0685.1.SP4	32075	1.78291	1.28711	2.59429	2.15404	1.48671	1.45749	1.35928	1.73169	0.446674
MA0511.2.RUNX2	10602	0.499991	0.44878	0.774568	0.668324	0.412223	0.423597	0.429019	0.522357	0.131706
MA0802.1.TBR1	11949	0.253387	0.382167	0.434831	0.30745	0.375785	0.379071	0.387959	0.360093	0.0555662
MA0093.3.USF1	20718	0.594743	0.658933	0.718548	0.726169	0.711197	0.668837	0.630103	0.672647	0.0455746
MA0894.1.HESX1	4052	0.441302	0.449101	0.500816	0.434628	0.465843	0.463617	0.44067	0.456568	0.0211003
MA0028.2.ELK1	10178	0.78601	0.515793	1.22739	1.01814	0.580146	0.580294	0.529417	0.748169	0.256968
MA0846.1.FOXC2	25278	0.388517	0.35829	0.31788	0.316047	0.356499	0.368566	0.403545	0.358478	0.0304435
MA1511.1.KLF10	12080	0.716128	0.680584	1.01529	0.817518	0.69385	0.694028	0.691457	0.758407	0.113464
MA0084.1.SRY	15251	0.368526	0.367739	0.326549	0.331972	0.350947	0.36287	0.378265	0.355267	0.0181425
MA0599.1.KLF5	76091	1.23371	0.928257	1.66882	1.43963	1.03035	1.009	0.957399	1.18102	0.260163
MA0755.1.CUX2	233	0.269129	0.387743	0.384907	0.295013	0.461034	0.448219	0.426364	0.381773	0.0686057
MA1141.1.FOS::JUND	11769	0.62035	0.820115	0.435932	0.57071	0.534768	0.526982	0.56795	0.582401	0.110251
MA0779.1.PAX1	7995	0.425506	0.706671	0.494677	0.448227	0.677524	0.670419	0.67203	0.585008	0.113728
MA0883.1.Dmbx1	4680	0.359401	0.418446	0.259518	0.307632	0.422836	0.424797	0.4153	0.372561	0.0613606
MA0886.1.EMX2	192	0.298254	0.343494	0.235964	0.231187	0.325367	0.33261	0.287863	0.293534	0.0419048
MA0630.1.SHOX	6417	0.348444	0.447641	0.320626	0.291813	0.505955	0.496919	0.447518	0.408417	0.0804578
MA0783.1.PKNOX2	16967	0.400146	0.488414	0.45266	0.407244	0.471264	0.477933	0.510419	0.458297	0.0381674
MA0145.3.TFCP2	8814	0.371297	0.382791	0.407167	0.393266	0.393158	0.391421	0.38324	0.388906	0.0103954
MA1608.1.Isl1	9290	0.362873	0.450418	0.275897	0.302194	0.465544	0.467293	0.447879	0.396014	0.0754921
MA0635.1.BARHL2	4021	0.240853	0.324919	0.240393	0.212658	0.321078	0.333439	0.31612	0.284209	0.04687
MA0620.3.MITF	16401	0.68176	0.735803	0.831811	0.839515	0.828817	0.76092	0.686483	0.766444	0.0632874
MA0718.1.RAX	414	0.295144	0.415326	0.305695	0.252514	0.465516	0.463201	0.432575	0.37571	0.0820217
MA0865.1.E2F8	8544	0.708024	0.606833	0.977264	0.835109	0.624164	0.59357	0.555298	0.700038	0.142373
MA1562.1.SOX14	7302	0.450758	0.509957	0.401613	0.465519	0.462832	0.480873	0.49459	0.466592	0.0324185
MA0024.3.E2F1	3337	0.923137	0.686992	1.1794	1.03873	0.773435	0.773058	0.7459	0.874379	0.166692
MA1466.1.ATF6	4817	0.790582	0.686704	1.05177	0.940451	0.722897	0.721067	0.710704	0.803454	0.128788
MA0867.2.SOX4	24800	0.375262	0.407447	0.346301	0.378874	0.379421	0.393932	0.40488	0.383731	0.0193786
MA1103.2.FOXK2	975	0.45315	0.342918	0.406533	0.393599	0.323941	0.318801	0.331737	0.36724	0.0473474
MA1525.1.NFATC4	15998	0.350634	0.342354	0.29656	0.286255	0.344605	0.328555	0.322246	0.324459	0.0228999
MA0113.3.NR3C1	2795	0.486636	0.519704	0.475795	0.475939	0.517494	0.538166	0.541057	0.507827	0.0260525
MA0861.1.TP73	2949	0.475626	0.460592	0.441071	0.487555	0.470407	0.471627	0.466281	0.467594	0.0133168
MA0018.4.CREB1	19522	0.588211	0.629896	0.661437	0.703608	0.558596	0.537171	0.533973	0.601842	0.0604027
MA0618.1.LBX1	3550	0.31701	0.454922	0.315992	0.288375	0.498365	0.528018	0.498815	0.414499	0.0954525
MA0463.2.BCL6	10020	0.288789	0.28916	0.245901	0.281637	0.289919	0.287827	0.293068	0.282329	0.0152083
MA0816.1.Ascl2	9830	0.631021	0.570751	0.546285	0.548461	0.596721	0.588408	0.585581	0.581033	0.0272398
MA0835.2.BATF3	1347	0.358618	0.558622	0.234876	0.288188	0.403947	0.430157	0.453812	0.389745	0.099804
MA0060.3.NFYA	13946	1.94222	1.4158	3.18525	2.51652	1.61641	1.58045	1.43659	1.95618	0.614515
MA0826.1.OLIG1	871	0.26646	0.43636	0.310436	0.349138	0.435407	0.449037	0.437031	0.38341	0.0685217
MA0885.1.Dlx2	2373	0.239471	0.33163	0.162731	0.188028	0.335143	0.344239	0.342357	0.277657	0.0732281
MA0742.1.Klf12	23011	1.43695	1.09914	2.16377	1.78829	1.22638	1.21533	1.15618	1.44086	0.366062
MA1533.1.NR1I2	6885	0.508261	0.527371	0.455152	0.42114	0.586315	0.592355	0.580492	0.524441	0.0624782
MA1496.1.HOXA4	5477	0.227346	0.607892	0.16316	0.180559	0.704947	0.685429	0.618948	0.455469	0.232422
MA0807.1.TBX5	9131	0.236784	0.357745	0.431024	0.313906	0.370215	0.384986	0.401142	0.356543	0.0593945
MA1545.1.OVOL2	1123	0.657824	0.535571	0.85791	0.744669	0.580226	0.560735	0.503758	0.634385	0.118237
MA0832.1.Tcf21	15545	0.589032	0.475258	0.479601	0.470709	0.488098	0.485849	0.488423	0.49671	0.038197
MA0605.2.ATF3	15994	0.89556	0.924282	1.07275	1.14318	0.802096	0.768627	0.751204	0.908243	0.140457
MA0752.1.ZNF410	5811	0.460282	0.425611	0.398703	0.43745	0.420576	0.419762	0.419906	0.426041	0.0175544
MA1150.1.RORB	12652	0.296421	0.326295	0.244464	0.242888	0.317535	0.322902	0.325063	0.29651	0.034693
MA0092.1.Hand1::Tcf3	18798	0.411096	0.415597	0.334439	0.364991	0.417145	0.415035	0.413679	0.395997	0.0304377
MA1561.1.SOX12	6675	0.421988	0.456756	0.426236	0.457843	0.453732	0.468157	0.478724	0.45192	0.0192706
MA1542.1.OSR1	10073	0.529334	0.506729	0.617951	0.576682	0.526568	0.536955	0.534743	0.546995	0.0348824
MA0095.2.YY1	14351	0.595584	0.469985	0.789211	0.703349	0.503507	0.510838	0.494376	0.580978	0.112941
MA1483.1.ELF2	2952	0.336363	0.234413	0.469867	0.414558	0.240212	0.235757	0.234449	0.309374	0.0917964
MA0066.1.PPARG	8698	0.30573	0.359766	0.316493	0.308061	0.365937	0.366913	0.364654	0.341079	0.0270831
MA0067.1.Pax2	5234	0.351312	0.315706	0.488924	0.447083	0.353319	0.337409	0.316122	0.372839	0.0627564
MA1558.1.SNAI1	15907	0.312042	0.541775	0.582935	0.40035	0.588711	0.594447	0.608494	0.518393	0.106954
MA0088.2.ZNF143	11409	0.500737	0.454096	0.622814	0.55801	0.489619	0.486855	0.467849	0.511426	0.0547153
MA0644.1.ESX1	1084	0.252678	0.473179	0.219397	0.196108	0.511118	0.547657	0.516915	0.38815	0.145447
MA0513.1.SMAD2::SMAD3::SMAD4	25262	0.524897	0.551027	0.565092	0.534302	0.564329	0.564176	0.566194	0.55286	0.0156602
MA0469.3.E2F3	1825	0.968308	0.664068	1.81956	1.56279	0.707671	0.782103	0.727227	1.0331	0.431267
MA0645.1.ETV6	14169	0.558176	0.413409	1.0149	1.20893	0.410383	0.389618	0.37177	0.623884	0.317988
MA0762.1.ETV2	11379	0.739803	0.474589	1.01463	0.880077	0.456899	0.455672	0.434214	0.636554	0.222026
MA0838.1.CEBPG	783	0.572332	0.578921	0.487715	0.705482	0.50309	0.500586	0.543614	0.555963	0.0695121
MA1557.1.SMAD5	1243	0.628206	0.621285	0.617467	0.59534	0.641616	0.654886	0.646766	0.629367	0.0187848
MA1651.1.ZFP42	10122	0.683934	0.56438	0.852442	0.77198	0.603838	0.604805	0.58372	0.666443	0.100725
MA1506.1.HOXD10	644	0.570039	0.605381	0.565006	0.752078	0.623386	0.621157	0.60352	0.620081	0.0578953
MA1547.1.PITX2	1263	0.240405	0.294917	0.196255	0.193988	0.264286	0.262148	0.266351	0.245479	0.0350742
MA0797.1.TGIF2	1544	0.525471	0.514834	0.543244	0.52929	0.474749	0.497859	0.524843	0.515756	0.0211067
