# Supplementary material for: Chromatin-accessibility estimation from single-cell ATAC-seq data with scOpen
Source: Nat Commun. 2021 Nov 4;12:6386. doi: 10.1038/s41467-021-26530-2 (PMC8568974; doi:10.1038/s41467-021-26530-2)
Supplement: Supplementary file 7 — Source Data [file 41467_2021_26530_MOESM7_ESM.zip]

Archive with 6 entries (5 files):
- SourceData/
- SourceData/Fig3.xlsx
- SourceData/Fig2.xlsx
- SourceData/Fig4.xlsx
- SourceData/SupplementaryFig1.xlsx
- SourceData/Fig1.xlsx
