# Supplementary material for: Chromatin-accessibility estimation from single-cell ATAC-seq data with scOpen
Source: Nat Commun. 2021 Nov 4;12:6386. doi: 10.1038/s41467-021-26530-2 (PMC8568974; doi:10.1038/s41467-021-26530-2)
Supplement: Supplementary file 7 — Source Data [file 41467_2021_26530_MOESM7_ESM.zip › SourceData/Fig3.xlsx]

## Sheet: Figure 3a
Method	Data	ARI
Cusanovich2018	Integrated	0.442746
Cusanovich2018	Day 0	0.453398
Cusanovich2018	Day 2	0.490805
Cusanovich2018	Day 10	0.400741
cisTopic	Integrated	0.503482
cisTopic	Day 0	0.622202
cisTopic	Day 2	0.477415
cisTopic	Day 10	0.524018
scOpen	Integrated	0.551707
scOpen	Day 0	0.648982
scOpen	Day 2	0.519901
scOpen	Day 10	0.523201
SnapATAC	Integrated	0.426784
SnapATAC	Day 0	0.43091
SnapATAC	Day 2	0.407773
SnapATAC	Day 10	0.493675

## Sheet: Figure 3b
Cell	UMAP1	UMAP2	CellType
D0_2#ACGTGGCCATTAGCCA-1	-0.621407	0.0277533	PT(S3)
D0_2#GATTGACCAGTAACCT-1	-2.77869	1.02592	PT(S2)
D0_2#AGGCCTGTCCTCTCTT-1	9.55793	-3.97423	CNT
D0_2#AGTCAACAGTGATATG-1	-3.40168	2.00254	PT(S2)
D0_2#TTCATCACAAGGGAGG-1	-0.591898	0.0590589	PT(S3)
D0_2#GGTAGGATCTGGCTAA-1	10.1115	-4.03994	CNT
D0_2#CGGTGCAAGTCCCGCA-1	8.63335	6.99078	Fibroblast
D0_2#AGCCGCAAGCGCCTAC-1	-4.39985	3.05283	PT(S1)
D0_2#TAGGTCATCGGGTCCA-1	-2.77352	0.362047	PT(S2)
D0_2#TCAATTCAGCAGAAAG-1	-5.29005	4.11479	PT(S1)
D0_2#AGCGATTAGCCCATTA-1	2.56716	-4.77455	IC
D0_2#CTTAATCCAAGCTTTG-1	8.55361	7.00111	Fibroblast
D0_2#TATCTGTGTCCTTATT-1	13.1171	-5.92447	DCT
D0_2#GTGTGATTCAACACGT-1	-0.72036	0.152034	PT(S3)
D0_2#TGCCTGTAGTCTGGGA-1	-2.77466	0.86966	PT(S2)
D0_2#CTGTATTCAGCAACGA-1	0.705335	1.91356	PT(S3)
D0_2#ACTCGGGTCAACGTGT-1	1.60781	6.83711	PT(S2)
D0_2#TCCGACTTCTTGTCGC-1	-5.2234	3.93621	PT(S1)
D0_2#ATCCCTGAGTTCGCGC-1	-4.1508	2.13441	PT(S2)
D0_2#TGTGACACATCGAGTT-1	-2.85734	0.668752	PT(S2)
D0_2#CGTAAACTCCATAACG-1	15.0045	-2.91958	DCT
D0_2#ACAAACCGTCATGAGG-1	-2.83601	0.774858	PT(S2)
D0_2#GTCACTCTCGAGTGTT-1	9.67197	7.9348	Fibroblast
D0_2#GGTGTCGTCTGCGTCT-1	13.6172	-3.7076	DCT
D0_2#ACCCAAAGTTTCGTTT-1	9.67136	-3.3572	CNT
D0_2#CCAGAATGTTCTGAAC-1	17.3672	10.2682	Mac
D0_2#TAAGTGCCAGAACAGC-1	-2.50036	1.12511	PT(S2)
D0_2#GCGGGTTAGGATTGAT-1	6.06058	7.45377	Fibroblast
D0_2#CCCTAGTTCCTTACGC-1	-3.59869	1.96324	PT(S2)
D0_2#TGCTCGTAGTCAGCCC-1	-3.94063	2.16641	PT(S2)
D0_2#ATTTGTCCATTTGGTG-1	-0.291625	0.107396	PT(S3)
D0_2#CATTGGACAACACGGA-1	-2.86005	0.611482	PT(S2)
D0_2#GCGAGAAGTATGAAGT-1	-2.06266	0.797523	PT(S2)
D0_2#CTCTCGATCGATGTGT-1	11.5276	-5.13356	DCT
D0_2#CGGACTGCACAAACAA-1	10.9866	-0.930916	TAL
D0_2#GCTCGAGGTCAGTGCC-1	-3.62773	2.08346	PT(S2)
D0_2#TTGCCCAAGTCGACCC-1	-3.8843	2.71168	PT(S1)
D0_2#TGGCCTTCATCGACCG-1	-4.59287	2.91335	PT(S2)
D0_2#CCCTAGTGTCCAAGTT-1	0.526553	-0.323167	PT(S3)
D0_2#TTGAGCAAGCTGAGGT-1	11.7623	-4.9866	DCT
D0_2#ACTAGGTTCCGGACTG-1	8.31117	-3.97466	CNT
D0_2#GAGAACGAGTGTGTAA-1	10.6829	-0.0302268	DL & TAL
D0_2#TACATTCGTTCTTTGT-1	-0.785609	0.0743351	PT(S3)
D0_2#GCAGATTCACGCTAAT-1	-3.84019	1.13302	PT(S2)
D0_2#GGGAACACAAAGCTTC-1	1.96442	-5.67527	IC
D0_2#TCCAGAATCCGCGATG-1	1.65316	6.7062	PT(S2)
D0_2#CTCAGAACACGCCGAT-1	11.499	-4.15976	DCT
D0_2#ATCGAGTGTGATAAGT-1	1.51822	7.36964	PT(S1)
D0_2#GCCTAGGGTGCACATT-1	10.9806	-0.810074	EC
D0_2#ATCCTGCAGGGTATCG-1	5.85922	14.2344	EC
D0_2#AAACTGCTCTTGTACT-1	0.150844	0.506277	PT(S3)
D0_2#AGTGCGCGTGCTTTGA-1	-2.89313	0.911336	PT(S2)
D0_2#TGCACCTGTACTATGC-1	-1.24727	0.273585	PT(S3)
D0_2#GGATGAGGTGAAACAT-1	-0.263596	0.0982808	PT(S3)
D0_2#ATCGAGTCAGGTGTGA-1	1.63659	6.83358	PT(S2)
D0_2#TAACGGTAGAATATCG-1	0.362811	0.0768077	PT(S3)
D0_2#CGATGATTCGCAAACT-1	-1.91385	-0.0112897	PT(S2)
D0_2#TAACGGTTCTCTCAAT-1	1.26744	-1.36737	PT(S3)
D0_2#GTCCATCAGCCTTTGA-1	-3.41516	0.80725	PT(S2)
D0_2#GAAAGTACAAAGAAGG-1	0.0633803	0.143354	PT(S3)
D0_2#GTAGGAGAGCGTGTTT-1	-2.38005	0.438843	PT(S2)
D0_2#AAGGAGCAGACCATAA-1	-0.430494	-0.0900223	PT(S3)
D0_2#CCAATGACACATAAAG-1	-1.69536	1.16396	PT(S2)
D0_2#TGCTTCGAGAGTGGAA-1	9.85945	0.275377	DL & TAL
D0_2#GAGAACGAGGGTAATT-1	-4.73756	5.31719	PT(S1)
D0_2#TGATCAGCAAATAGTG-1	-1.05223	-1.42466	PT(S2)
D0_2#GGTCATACAGGGTACA-1	-2.58607	0.624848	PT(S2)
D0_2#AGTCAACTCAAAGTAG-1	-3.77604	1.54085	PT(S2)
D0_2#ACAAAGATCACATTCT-1	11.3552	-2.89858	TAL
D0_2#TCACCACAGCTATCGT-1	-2.01395	0.678855	PT(S3)
D0_2#AGCGTATCATCCATAG-1	-4.89026	6.59255	PT(S1)
D0_2#AGTCAACGTTCCATCC-1	15.3606	-2.00269	TAL
D0_2#CCCGTTAGTATACGCT-1	-0.902139	-1.4804	PT(S3)
D0_2#ACAGACTTCTCTCAAT-1	11.6823	-3.01239	DCT
D0_2#AGTGTACCAATTGGCT-1	-3.00321	0.203983	PT(S2)
D0_2#GAGAACGAGTTCGTTG-1	0.618693	-1.83812	IC
D0_2#CAAAGCTTCACGTCAA-1	-2.31918	0.216223	PT(S2)
D0_2#TCCATCGCAAGAGATT-1	8.81934	7.90657	Lymphoid
D0_2#CCTTGCAAGCTCCATA-1	-4.32251	3.45471	PT(S1)
D0_2#TGTTAGGTCGTCCCAT-1	-3.93147	1.57359	PT(S2)
D0_2#TCAGCTCTCAGGTTTG-1	-3.11243	0.468742	PT(S2)
D0_2#GCGAGTCAGCTGATTC-1	-1.5052	0.688104	PT(S3)
D0_2#AGCGTATAGGAAACTT-1	-3.27486	0.733728	PT(S2)
D0_2#GTGTGATAGCATACCT-1	-0.929999	1.4193	PT(S2)
D0_2#TACCTATGTTCTACCC-1	12.2395	-1.41374	TAL
D0_2#TCACCACCACATAAAG-1	1.58841	6.71315	PT(S2)
D0_2#AGCCCGAGTCATCGTA-1	7.43902	12.1744	Fibroblast
D0_2#CGTGGCATCCCGGGTA-1	15.1693	-3.7586	DCT
D0_2#CTGAATGTCCGTACGG-1	-3.79756	3.5275	PT(S1)
D0_2#TAGGAGGTCAATTGGC-1	-3.81393	1.401	PT(S2)
D0_2#GCGTAGCGTTTCCTAT-1	11.9541	-4.29724	DCT
D0_2#TTAACGGTCTCAGATG-1	10.4989	-2.86484	CNT
D0_2#TGGAAGGGTCGTCGCA-1	-5.89586	4.30335	PT(S1)
D0_2#GGGAACAAGGGATCCA-1	8.3932	0.470478	DL & TAL
D0_2#TCAGGTAAGAGAGGTA-1	3.13528	5.41396	PT(S2)
D0_2#GCAGATTGTGGTACTT-1	-0.865609	1.56768	PT(S2)
D0_2#GTGGCGTCAATCATCG-1	-3.96856	2.01534	PT(S2)
D0_2#TGGACATCACCTGAAT-1	15.2094	-0.275539	TAL
D0_2#CGCGCAATCGCTACCT-1	-2.08901	0.436981	PT(S2)
D0_2#TGGACATCACTAGGAG-1	15.6034	2.7387	TAL
D0_2#CTGGCAGTCGGAAAGC-1	-1.0702	-1.50127	PT(S2)
D0_2#CACCACTAGCCCATGC-1	-3.77209	2.06766	PT(S2)
D0_2#GGTACCGGTGGAAAGA-1	-0.436129	0.000952539	PT(S3)
D0_2#TCAAGACGTTTGTAGC-1	-1.46846	0.928653	PT(S3)
D0_2#CCACGTTCATTACTCT-1	15.0782	-3.07844	DCT
D0_2#GCGCATGGTCAGTGTT-1	-1.85028	0.700684	PT(S2)
D0_2#ACGTTAGGTGGAGTGT-1	-4.5055	2.96697	PT(S1)
D0_2#TTGGTCCTCGATAGCT-1	-1.72054	0.752514	PT(S2)
D0_2#CTTTGCGTCACAAGCT-1	8.5064	6.99212	Fibroblast
D0_2#AGCCGCACAAGGAGGG-1	7.20816	2.90297	Pod
D0_2#CCTATTACATTCACCC-1	-4.32167	2.42205	PT(S2)
D0_2#ACAATCGAGAAGAGTG-1	-0.984674	-0.0732116	PT(S3)
D0_2#AGCTGTAGTGCGACCT-1	15.1277	-2.66874	DCT
D0_2#CAGCTAAGTTAGGAAT-1	-0.858628	-1.41245	PT(S3)
D0_2#AGGCCCATCTCTGCAC-1	-1.05845	-1.33571	PT(S3)
D0_2#CAGTGCGTCTAGCAGT-1	-0.94015	0.110392	PT(S3)
D0_2#TCCGACTAGTATACCC-1	2.96291	5.2269	PT(S3)
D0_2#ATGTACGGTCAACAGG-1	-1.21872	0.104685	PT(S3)
D0_2#TAACGGTAGTCTGTGT-1	-0.528378	-1.14295	PT(S3)
D0_2#AGGCCCAAGGAGTCTG-1	10.9233	-2.92921	CNT
D0_2#GCGCATGAGAGGTACC-1	8.49485	6.79494	TAL
D0_2#GTCACGGGTAGTAACA-1	5.40785	14.906	EC
D0_2#TGGCCTTGTAGCTGTT-1	-4.15953	3.15666	PT(S1)
D0_2#TAACAGCGTGAGGGTT-1	-4.53732	2.865	PT(S2)
D0_2#TAACAGCTCGTGATAC-1	9.79094	-4.7002	CNT
D0_2#AGTTACGCATTGCGAT-1	10.4299	-3.12862	CNT
D0_2#CTTGCCATCACTCGGG-1	-5.73712	4.93355	PT(S1)
D0_2#ATTACTCTCCAGTTAG-1	1.82603	6.97668	EC
D0_2#GGCGAAACACAGAAGC-1	-1.79689	-0.0675796	PT(S3)
D0_2#GCATTGATCTCGGCGA-1	-4.28453	3.36508	PT(S1)
D0_2#TTGTTCATCACCCTTG-1	10.6832	-4.59195	CNT
D0_2#GAACTTGAGAAGACTT-1	-4.41836	2.81091	PT(S2)
D0_2#TTACTCAAGAAAGCAG-1	-3.02733	0.720841	PT(S2)
D0_2#GCCCAGACAATGTAAG-1	15.3066	2.4285	TAL
D0_2#GCATGATGTCGGCTGT-1	12.1966	0.146439	TAL
D0_2#AATGTCGAGTGGGACT-1	3.06244	-5.05095	IC
D0_2#ACTGCAAGTAGCTGTT-1	-3.6054	1.22996	PT(S2)
D0_2#TGTGACAAGTACGACG-1	-1.20423	2.76332	PT(S2)
D0_2#AAATGCCCATTACCTT-1	11.1949	14.2784	EC
D0_2#AAAGGGCCAGGTAGCA-1	-2.74137	1.02723	PT(S2)
D0_2#AACATCGCACAGAAGC-1	8.47571	6.77756	TAL
D0_2#CCGTACTAGCACGTAG-1	8.07494	8.07626	Fibroblast
D0_2#AACAAAGAGTTCAACC-1	14.101	-4.14182	DCT
D0_2#CTGAATGAGCTTTCCC-1	12.162	-2.71092	DCT
D0_2#GACTAGTGTGCACCCA-1	15.2334	-2.55358	DCT
D0_2#GTGATCAAGAATACTG-1	7.75538	15.4304	EC
D0_2#TGTACGACACAGTTAC-1	-3.85587	2.01653	PT(S2)
D0_2#CCAGAATGTTCCAGTA-1	-4.78329	2.90107	PT(S2)
D0_2#CTAGCGGCAGTATCTG-1	10.678	-3.93854	CNT
D0_2#TCAGTTTTCGGATAAA-1	11.116	14.2489	EC
D0_2#CGCACAGCATTGTTCT-1	-4.61313	2.57312	PT(S2)
D0_2#TACTAGGCACCACGAC-1	0.372632	-0.568898	PT(S3)
D0_2#AGTTACGGTTAGAGAT-1	-1.76446	1.33428	PT(S2)
D0_2#AGCCTCTGTTTGCCCT-1	-3.35809	0.494677	PT(S2)
D0_2#GAAAGTAGTAGGGTTG-1	-3.53367	0.633249	PT(S2)
D0_2#AGATTCGAGAAGAGTG-1	-4.81336	5.7836	PT(S1)
D0_2#GGAACCCTCTCGACAA-1	7.15061	12.8831	EC
D0_2#GCATGATTCGAGGTAG-1	8.805	0.804095	DL & TAL
D0_2#TGACTCCAGAACTCCT-1	-1.61248	1.20438	PT(S2)
D0_2#GCTTAAGCAAGAAACT-1	-1.60606	0.701385	PT(S3)
D0_2#GAGACTTAGCCATCAT-1	5.87971	15.0349	EC
D0_2#TAACAGCTCTCCCTTT-1	-3.90483	1.25529	PT(S2)
D0_2#GCACCTTGTTTCGTTT-1	9.06445	16.1564	EC
D0_2#TGAGTCAAGTCCCTCT-1	-0.826157	1.58255	PT(S2)
D0_2#TACCTCGTCTCTATCA-1	5.05867	13.2109	EC
D0_2#GCGTTGGGTGAATACA-1	5.47481	12.1513	EC
D0_2#TAACTTCAGACCATAA-1	11.2786	-0.725203	TAL
D0_2#GGGTCTGCACGGTTAT-1	2.88261	5.15002	PT(S3)
D0_2#GGGTTATGTTTCCACC-1	11.253	-4.92364	DCT
D0_2#GCTCAGGAGGCACCTC-1	11.9226	-3.0354	DCT
D0_2#ACTTCCGTCCTCATTA-1	1.8542	6.81135	PT(S3)
D0_2#TGAGCCGTCCGGGCAT-1	-4.02706	3.24839	PT(S1)
D0_2#AGATTCGTCATACTTC-1	15.6041	1.15096	TAL
D0_2#TACAGCATCTATCCTA-1	-3.16895	3.85106	PT(S1)
D0_2#TGGGTTAAGACTAGGC-1	-1.78096	1.13395	PT(S2)
D0_2#GCACGCAAGCGTTGCC-1	15.5252	1.16282	TAL
D0_2#TAGGAGGAGTGGTGTG-1	-4.94581	6.16776	PT(S1)
D0_2#GTCACTCCATCTCTCG-1	-5.14598	3.82264	PT(S1)
D0_2#CTCCCAAGTGCGACCT-1	3.12978	-5.1648	IC
D0_2#AGTGTACTCTGATCCC-1	10.3754	-2.73042	TAL
D0_2#GGAGGATCACAAACGG-1	10.8457	0.475501	DL & TAL
D0_2#AGCTATGTCGATGTAC-1	-4.47726	6.4686	PT(S1)
D0_2#CCTATTAGTTTCGACA-1	-5.23541	4.86228	PT(S1)
D0_2#GAGGTCCTCTAAACGC-1	-4.57456	6.73863	PT(S1)
D0_2#TAGCACATCGGTCTAA-1	11.0054	-0.896437	EC
D0_2#CCTTAATCAAGCTTTG-1	-2.44223	0.222648	PT(S2)
D0_2#TACGCAATCGGATAAA-1	5.77617	14.0777	EC
D0_2#TACAGCACAGGCACAA-1	1.29701	-1.2907	PT(S3)
D0_2#CCTTAATCAGAAAGAG-1	-4.3691	3.44163	PT(S1)
D0_2#ATGTCGAGTAACCATC-1	1.78929	7.09549	EC
D0_2#GAGGTCCCATTTCACT-1	10.3913	-0.356351	DL & TAL
D0_2#CCTATTAAGAGCGAAA-1	8.54496	15.9437	EC
D0_2#TGTAAGCGTCCCGAGT-1	8.70777	8.12567	Fibroblast
D0_2#CAACGGCGTATTCGAC-1	-3.81756	1.05331	PT(S2)
D0_2#TTAACGGAGTCACGCC-1	-0.865993	1.60636	PT(S2)
D0_2#ATTGTGGGTTGCAGAG-1	-0.276193	-1.03928	TAL
D0_2#TTACCGCTCTGGAAGG-1	2.65304	-4.71535	TAL
D0_2#GTGGATTTCGGGAATG-1	-3.75351	1.04821	PT(S2)
D0_2#GGTTGCGTCTGAAAGA-1	8.9418	9.48491	Fibroblast
D0_2#GTGCCAGGTCACCGCA-1	1.64167	-5.50058	IC
D0_2#TAGCACATCTTCTTCC-1	-3.67169	1.7114	PT(S2)
D0_2#GAGACTTGTAGACACG-1	-2.27386	-0.255073	PT(S2)
D0_2#AGTCCGGGTAGGTCTT-1	7.07511	12.5691	EC
D0_2#GCAGATTCAAAGCTGG-1	7.68705	-5.95456	CD-PC
D0_2#TCACCTGGTTCCAGTA-1	-5.17652	7.18143	PT(S1)
D0_2#TTTGTGTAGGCTCAGA-1	1.65631	7.06497	PT(S2)
D0_2#TTACTCATCTCTATTG-1	10.9211	0.72666	DL & TAL
D0_2#GATGGCCTCCTTTGAT-1	-4.10065	1.55556	PT(S2)
D0_2#CGCAGGTAGTCGTGAG-1	-1.27835	-1.65605	PT(S1)
D0_2#AGACAAACACAAGGGT-1	1.45872	7.43371	PT(S1)
D0_2#AAACGAAAGGTGATGC-1	-2.8913	0.745309	PT(S2)
D0_2#ATATTCCTCTATACCT-1	10.8979	0.744459	DL & TAL
D0_2#CGCTAGGCAACTCCCT-1	10.4528	-5.03177	CNT
D0_2#CTACAGAAGTTCCCGG-1	13.8121	-5.30062	DCT
D0_2#ACCAAACCATATTGGC-1	-5.06473	3.68938	PT(S1)
D0_2#TGAGTCATCGGGTCCA-1	15.6313	2.41833	TAL
D0_2#GCCAGACGTTTCGATG-1	-3.56422	1.11069	PT(S2)
D0_2#CTTGCTGAGATTGACA-1	-2.16365	0.887395	PT(S2)
D0_2#CTGTATTTCGAACCGC-1	-3.80205	4.18059	PT(S1)
D0_2#GTACTTTTCCTGACCT-1	-0.604711	-1.14601	PT(S3)
D0_2#TTCTGTAGTATGGGTG-1	-2.73602	0.688139	PT(S2)
D0_2#CTCTAGCAGGAGAACA-1	15.5804	2.63978	TAL
D0_2#TTGTCTAGTTAAGGGC-1	-2.90187	0.519217	PT(S2)
D0_2#TTTGCGCCAGGCAGAT-1	-3.95565	2.39091	PT(S2)
D0_2#ACGTTAGCAGGACCTC-1	13.1416	-5.40929	DCT
D0_2#CGTACAAAGAAATGGG-1	1.77767	7.06096	PT(S2)
D0_2#ACAAAGAAGGCACTAG-1	-5.60668	5.64271	PT(S1)
D0_2#AGCCCGAGTACTATGC-1	-1.32326	0.871112	PT(S3)
D0_2#TCTAGTTGTAACGGTG-1	-1.0742	-1.28613	DCT
D0_2#TATCTGTTCGACTGGC-1	1.92009	-6.00841	IC
D0_2#CCCGTTACAAGGCGTA-1	-3.64094	0.527252	PT(S2)
D0_2#CTCCCAAAGGTCTTGT-1	8.57718	-4.44933	CNT
D0_2#CATGTTTTCACTCCCA-1	-0.837579	-0.144676	PT(S3)
D0_2#GGAATCTCATGGGACA-1	-0.525836	-0.052814	PT(S3)
D0_2#CCCTAACAGATGCGCA-1	-4.55014	2.10765	PT(S2)
D0_2#AACGAGGTCGTTTGAG-1	7.85027	-6.29692	CD-PC
D0_2#CAAAGCTCAGATTAAG-1	-1.50921	-0.460688	PT(S3)
D0_2#ACTAACGTCGGGAAAC-1	13.8036	-3.72105	DCT
D0_2#CTGTATTAGTAGGAAG-1	15.532	1.13764	TAL
D0_2#ATCCAGATCCGAATTG-1	14.728	-3.75038	DCT
D0_2#GCTTAAGCAACTCGAT-1	-4.85832	7.00057	PT(S1)
D0_2#CAGCTGGAGGCCTAAG-1	1.19832	-1.31344	PT(S3)
D0_2#AGTGCGCCAAACTACC-1	15.1531	1.05235	TAL
D0_2#CCTGGGAAGTAGTTCC-1	0.378483	-1.80736	IC
D0_2#GCACGCATCGTCTTAT-1	0.722012	-0.484118	PT(S3)
D0_2#TGAATCGTCTGTTTAC-1	-1.0223	-1.64107	CD-PC
D0_2#GGCGTTGTCTGCCGAG-1	-3.44682	1.94804	PT(S2)
D0_2#AACAAAGTCTCCAACC-1	3.06675	-4.99918	IC
D0_2#GTTCAAGCAAGGGAGG-1	-5.16266	3.70533	PT(S1)
D0_2#TGATTTCTCCCTACCA-1	-3.83976	0.410359	PT(S2)
D0_2#GCACGCATCAAGGCAG-1	1.62918	7.10102	EC
D0_2#AGTCCGGCAAGACACG-1	-4.14911	1.66167	PT(S2)
D0_2#CCAGATACACAGAAGC-1	-4.93088	5.09355	PT(S1)
D0_2#AACATCGTCCAAGAGG-1	7.72826	7.27867	Fibroblast
D0_2#ACCATCCCAGGATGTG-1	10.0573	0.853608	DL & TAL
D0_2#TGGGTTATCCGTTAGA-1	9.57019	-3.56702	CNT
D0_2#TTCATCACATGGGACA-1	-1.39574	-0.49373	PT(S3)
D0_2#TTAGGTGTCGTGGCGT-1	-4.09406	4.63728	PT(S1)
D0_2#TAACGGTCACAGAAGC-1	1.10292	-1.11455	PT(S3)
D0_2#AAAGGGCCAATTGGCT-1	-2.53312	-0.0556347	PT(S2)
D0_2#CCTGGGATCCATTGAG-1	11.7273	18.9672	Lymphoid
D0_2#TCAGGGCGTTCTGATG-1	1.6351	7.00976	EC
D0_2#GTAGGAGAGTGTCACT-1	-2.96737	-0.0452651	PT(S2)
D0_2#TACGCCTGTATCTAGC-1	-5.57229	6.37632	PT(S1)
D0_2#AGTTACGAGAATACTG-1	7.26307	-7.32139	CD-PC
D0_2#TCCAGAAAGCTGAAAT-1	7.47195	15.4585	EC
D0_2#TTCTGTAAGACACGGT-1	15.3581	2.26924	TAL
D0_2#CGCTATCAGAGCACTG-1	-4.54213	2.35572	PT(S2)
D0_2#CTACTTAGTGGCCTCA-1	-5.0396	3.32838	PT(S1)
D0_2#CGCACAGTCGATAGGG-1	16.1775	2.9358	TAL
D0_2#GAAGTGGGTAGTATCC-1	4.88713	12.9038	EC
D0_2#ATATTCCTCACGATTG-1	15.7133	2.44666	TAL
D0_2#TACTCGCTCCACGAGC-1	-2.64962	0.79638	PT(S2)
D0_2#TGTAGCAGTTCGGGAA-1	-1.431	-0.29897	PT(S3)
D0_2#GCAAAGGAGTCGTATC-1	7.40663	11.8483	EC
D0_2#TTACCGCAGGAGGCGA-1	5.37501	14.3569	EC
D0_2#TACGGATCATTTGTTC-1	15.623	1.90884	TAL
D0_2#CCGCATTCATCGGCCA-1	15.1599	-2.68161	DCT
D0_2#ATTGTGGAGCGAGCTA-1	-5.22298	5.81324	PT(S1)
D0_2#GAACCTAAGTTGACAA-1	1.70171	6.59159	PT(S3)
D0_2#ACAAGCTAGAACGTTA-1	15.4174	-1.84077	TAL
D0_2#AGCTGTATCCCACTAC-1	6.3932	14.0578	EC
D0_2#AACGGGATCCCAGCAG-1	6.17658	12.9618	Fibroblast
D0_2#CAGCTGGCATCGCTAA-1	9.12952	-4.65052	CNT
D0_2#ACTATTCTCGAGAAGC-1	-1.39893	-1.49141	DCT
D0_2#CTCATGCTCTCTGCGT-1	-0.32693	-1.12805	PT(S3)
D0_2#TCGCCTATCCGGAAAG-1	1.16264	-1.32265	PT(S3)
D0_2#GATGGCCCACAGATGG-1	-3.94135	1.01414	PT(S2)
D0_2#ACCGAATCATCCGTAA-1	-4.32866	2.43867	PT(S2)
D0_2#TACCTCGAGAGCCACA-1	-5.41245	5.04381	PT(S1)
D0_2#TAACGGTTCTTCCAGC-1	-1.99691	-0.345701	PT(S2)
D0_2#TGCTCACGTCATGAGG-1	-4.90619	6.02358	PT(S1)
D0_2#GAAACAAAGCACACCC-1	-1.34935	-0.163456	PT(S3)
D0_2#CCAGATATCCGGCTGA-1	-5.17203	4.62823	PT(S1)
D0_2#TTGCGAAGTTTCTCTA-1	0.601728	2.90431	DL & TAL
D0_2#TTAGCTTTCAGTACAC-1	-4.92235	7.1319	PT(S1)
D0_2#GCATTCCTCATGAACC-1	13.6989	-5.39566	DCT
D0_2#GAAGTGGTCGCTAGTA-1	12.6017	-5.93102	DCT
D0_2#TCAGTCCCAGGCAGAT-1	5.55785	14.3644	EC
D0_2#AGCGATTGTATCCTTT-1	8.62075	0.354803	DL & TAL
D0_2#CTAGGATGTGTTTCTT-1	-5.75849	5.26852	PT(S1)
D0_2#TAGACTGTCCAATCCC-1	-0.961515	-1.28801	PT(S3)
D0_2#GGTACCGGTGGCGCTT-1	-4.84063	3.11877	PT(S1)
D0_2#TGTTAGGGTGTCGTCG-1	8.13515	-4.18347	CNT
D0_2#TCACTCGGTGATGCTT-1	-4.60733	2.28568	PT(S2)
D0_2#CAATCCCTCTGGAAGG-1	10.0708	-2.74994	CD-PC
D0_2#CTGCTCATCGAACACT-1	-4.88492	3.56888	PT(S1)
D0_2#TGCTATTGTGACCAGA-1	0.67586	-1.55542	PT(S3)
D0_2#GAGAACGGTTTCTCTA-1	15.18	-2.19794	TAL
D0_2#GATCGTACAAGGCTTT-1	-1.66802	1.21593	PT(S2)
D0_2#TAGGTGTCATGCTATG-1	15.3485	-2.83734	DCT
D0_2#CGCTGGAGTCCCTTTG-1	16.3236	2.92201	TAL
D0_2#AACCGATCACTAGGAG-1	10.6719	-2.90847	CNT
D0_2#CTGCGTTCACTCAGCG-1	-5.64092	6.17474	PT(S1)
D0_2#GCCAGCAAGGGAGTTC-1	10.6045	-3.91166	CNT
D0_2#GGTAGGAAGTGTGTAA-1	2.49039	-4.72437	TAL
D0_2#AGTGTACTCACTAGGT-1	-5.60982	5.42898	IC
D0_2#ATGTACGCAGGGCTTC-1	-4.05825	1.64541	PT(S2)
D0_2#CCCGTTAGTTAACCGT-1	0.523793	2.69401	DL & TAL
D0_2#TCACCTGCACATAAAG-1	8.78389	-4.3046	CNT
D0_2#AGTCCGGGTAAGTGCG-1	1.22591	-1.22929	PT(S3)
D0_2#TTGTTGTTCGCCCTTA-1	10.0542	0.858984	DL & TAL
D0_2#GAGGCTCCAGGTGTCC-1	3.2784	-5.00512	DCT
D0_2#GCACGGTGTTCCATCC-1	13.8907	-4.91959	DCT
D0_2#ACTAGGTCACAGTTCA-1	15.545	2.56933	Mac
D0_2#TTCTGTATCCTGACCT-1	2.66871	-4.81631	IC
D0_2#GATGGCCTCCCTACCA-1	-0.250396	-1.1806	PT(S3)
D0_2#CAAAGCTCAGCGCGTT-1	-2.91751	0.0731404	PT(S2)
D0_2#CGCTATCCAAGGGTAC-1	13.8447	-3.53854	DCT
D0_2#TCACTCGTCCTGGAAT-1	1.44583	-1.34183	PT(S3)
D0_2#ACAGACTAGCTATCGT-1	15.9398	1.93979	TAL
D0_2#CTTCCAGTCGCAAACT-1	9.55701	-7.53559	TAL
D0_2#AACTGGTTCAGAATGA-1	15.1085	-0.0152765	TAL
D0_2#ATAGGCTCACAAACGG-1	-5.21466	3.67211	PT(S1)
D0_2#CTCTCAGAGATTAGAC-1	-5.64769	5.28957	PT(S1)
D0_2#GGTCATATCTCGACCT-1	9.08138	1.26658	DL & TAL
D0_2#TGTGACAAGTCAGCCC-1	-5.00888	5.40196	PT(S1)
D0_2#GCCATAATCGCAGATT-1	-1.07234	-0.163577	PT(S3)
D0_2#TGAGTCATCTGAGTAC-1	-4.10964	2.07094	PT(S2)
D0_2#CTCTCAGAGAGCAGCT-1	-2.79266	3.14772	PT(S2)
D0_2#AGCGTGCCATCTCTCG-1	14.5353	-4.19106	DCT
D0_2#TCAATTCAGGTCTTGT-1	15.5202	1.65326	TAL
D0_2#TTGCGGGTCGCGTTCT-1	-5.62879	6.01383	PT(S1)
D0_2#TTATGTCAGACTAGCG-1	13.8093	-5.2242	DCT
D0_2#CTTGAAGTCTATATCC-1	15.1069	1.44261	TAL
D0_2#GCTCCTACAAGGAACC-1	1.34826	-1.40973	PT(S3)
D0_2#TGACTCCAGTGAAGGA-1	-2.74733	0.42017	PT(S2)
D0_2#GTCGTAACAGACCTGC-1	-1.42638	3.13872	PT(S2)
D0_2#TAGCTTTCAGACTAAA-1	12.3825	0.0965062	TAL
D0_2#AGCCGCAAGTGCACAG-1	1.59428	6.99072	PT(S2)
D0_2#TGCATGAGTTCTTTCA-1	-1.81605	-0.087735	PT(S3)
D0_2#CGGACTGAGAGCCACA-1	-1.43196	-0.274357	PT(S3)
D0_2#TGATGCAAGCGGACTA-1	-5.36495	5.02674	PT(S1)
D0_2#TTACTCACAGATAAGT-1	-5.63767	4.73436	PT(S1)
D0_2#TGGCAATAGAACCATA-1	7.15203	2.84164	Pod
D0_2#CTCACCACAGGTTATC-1	13.8407	-3.51991	DCT
D0_2#ATTACCTAGGTAAGTT-1	-1.37888	-0.324235	PT(S3)
D0_2#TAACGGTAGAGCTACG-1	2.5722	-4.78846	IC
D0_2#TTTACGTTCCGTGCGA-1	-4.43918	3.70914	PT(S1)
D0_2#TGCTTTATCGGTTCCT-1	9.04653	7.39105	Fibroblast
D0_2#GAACCGCTCGCATAAC-1	7.57288	8.16686	Fibroblast
D0_2#TCAGGTAGTAACGGTG-1	-2.23066	-0.382096	PT(S2)
D0_2#TCAAAGCAGCTCGTTA-1	-2.79398	0.0449996	PT(S2)
D0_2#GCAGCCATCTTATCAC-1	-4.10121	3.59791	PT(S1)
D0_2#CTCTAGCGTAACGGCA-1	-4.79798	6.58843	PT(S1)
D0_2#CAGCTGGAGTTCAAGA-1	-0.301239	-1.06349	PT(S3)
D0_2#CTAGGGCGTTACCCAA-1	5.19454	8.40481	Fibroblast
D0_2#GGGTGTCGTATTCACG-1	9.45967	-3.4757	Fibroblast
D0_2#CGGACTGAGGCATGCA-1	-5.52709	5.59768	IC
D0_2#TTGGTCCAGTCATACC-1	10.7829	-5.04702	CNT
D0_2#TATGTGGGTGAGTAAT-1	7.48356	13.0966	EC
D0_2#CAATCCCGTAGCAGCA-1	1.48707	7.20886	EC
D0_2#TTTGTGTCACATCATG-1	11.1149	0.218912	TAL
D0_2#TTACCGCTCCAACGCG-1	1.09728	-1.06428	PT(S3)
D0_2#GGTGCTGAGAGTTTGA-1	0.558439	-0.176122	PT(S3)
D0_2#AACCTTTTCGGCATAT-1	15.5926	2.65823	Mac
D0_2#CTTTGCGTCCTGGGAC-1	10.4143	-4.5097	CNT
D0_2#TGGCCTTAGAGAATTC-1	8.26699	-5.9613	CD-PC
D0_2#GCTCACTAGTCCGTGC-1	0.228893	0.0543554	PT(S3)
D0_2#TAACAGCTCTCTGACC-1	-0.275896	-1.15121	PT(S3)
D0_2#TACGCAATCCAGGGAA-1	-3.95291	1.14385	PT(S2)
D0_2#CAACCAAAGTGTCCCG-1	1.11511	-1.07436	PT(S3)
D0_2#AACAAAGGTTCTTTCA-1	3.06585	-5.10527	IC
D0_2#AGATTCGGTGACGCAA-1	9.04673	7.53608	Fibroblast
D0_2#TCAGTTTGTCCCTAAA-1	1.94147	7.09199	PT(S2)
D0_2#CGGACCAAGAAATCTG-1	-0.391093	-0.0462264	PT(S3)
D0_2#CTCAACCTCAGGAAGC-1	11.0255	-0.89244	EC
D0_2#TGAGTCATCCCATAGA-1	14.7646	-2.87054	DCT
D0_2#TCACCTGGTTACTTTC-1	6.78465	15.1711	EC
D0_2#GGGCCATCAGTGCGAA-1	10.9928	0.68256	TAL
D0_2#TCACAGACACAAGGGT-1	0.906855	-0.811271	PT(S3)
D0_2#TCAGTCCTCCGGGCAT-1	1.03203	-1.067	PT(S3)
D0_2#ACATGGTCAGATACAA-1	8.53948	-4.01724	CNT
D0_2#CGTTCCAAGTTTACGC-1	1.64027	6.58782	PT(S3)
D0_2#CTTGAAGAGCTCCGGT-1	-4.6216	5.76487	PT(S1)
D0_2#CAGGATTTCGTAGCGC-1	-4.8983	6.17679	PT(S1)
D0_2#TACATTCGTACTTCAG-1	-3.04631	1.11865	PT(S2)
D0_2#GAAGTGGAGGTAGGCT-1	3.29287	5.49885	PT(S1)
D0_2#GAAGTGGCAAACGACG-1	-1.32166	-1.43923	DCT
D0_2#CTAGCGGAGAGGAACA-1	8.46865	7.62483	Fibroblast
D0_2#CGAGTTACAGAGTCGA-1	-5.17204	5.33846	PT(S1)
D0_2#CACATGATCTGGTACA-1	0.932294	-0.816086	PT(S3)
D0_2#CACATGAGTGGAAGCT-1	1.03007	-1.01072	PT(S3)
D0_2#GTGCACGGTAGTACAA-1	2.8649	5.11225	PT(S3)
D0_2#CTTTGCGCATTTCACT-1	0.909014	-0.87664	PT(S3)
D0_2#CCCTAGTTCATCGCAA-1	7.738	-6.84341	CD-PC
D0_2#TAACGGTCACGTTGTA-1	1.44765	-1.4281	PT(S3)
D0_2#AAATGAGAGAACCATA-1	-4.82628	6.66422	PT(S1)
D0_2#ACGTTAGCACTAAACC-1	11.1735	0.814855	TAL
D0_2#TTGACGAGTTTAAGGA-1	1.41488	-1.3941	PT(S3)
D0_2#GGGACCTCATGTAGAA-1	-2.56271	-0.0711121	PT(S2)
D0_2#CCGTGAGCAGTAGGCA-1	-3.87154	5.98521	PT(S1)
D0_2#GTCTACCCAAGGAAGA-1	12.0479	-0.417054	TAL
D0_2#GGAGTAGAGTGAGCAC-1	-5.30484	6.11549	PT(S1)
D0_2#ACAGAAAGTCTCTGCT-1	0.896325	-0.782741	PT(S3)
D0_2#GATCATGCATCGCCTT-1	13.5562	1.02873	TAL
D0_2#GAACCTAGTAACGTAA-1	-0.95223	0.0835796	PT(S3)
D0_2#CGGACTGCAACACGGA-1	-3.43821	1.38154	PT(S2)
D0_2#TTAACGGTCAGGTTTG-1	10.9202	0.200682	DL & TAL
D0_2#TCAAGACCAAGAGATT-1	9.90091	-3.66091	DCT
D0_2#TATCGAGGTAGAAAGG-1	1.85289	6.98251	PT(S2)
D0_2#GATTAGCAGATAGGTT-1	-2.62333	0.332215	PT(S2)
D0_2#TTACGTTAGCCTATAC-1	-1.1182	-1.3406	DCT
D0_2#GCACGGTCATCAGAAA-1	16.433	2.8563	TAL
D0_2#TGGACATAGGTAGGAA-1	10.246	-2.70699	CNT
D0_2#AACCAACGTTTCGTTT-1	2.90363	-6.23311	IC
D0_2#GCGCATGAGCTGGAGT-1	14.6827	-3.85177	DCT
D0_2#CATGTTTCACCGTCTT-1	-1.41803	-0.489151	PT(S3)
D0_2#GGTTGCGAGGTGTTGG-1	-1.21284	-1.62949	PT(S1)
D0_2#TCAAGGTAGATGAGGA-1	10.5022	15.243	EC
D0_2#TTCATCAGTGAATGGC-1	3.07416	-5.20138	IC
D0_2#GAACTTGGTTACTACG-1	-4.61541	6.85618	PT(S1)
D0_2#CAGTGTAAGTTGTCCA-1	8.79799	8.78366	Fibroblast
D0_2#TTAGCGAGTGCACTTA-1	3.05766	4.34917	DL & TAL
D0_2#AGCGATTCAGTTACAC-1	10.7232	-2.93015	DCT
D0_2#CAACGTAAGCATACCT-1	-0.701264	3.11152	Injured PT
D0_2#CAAGCTATCCAAACCA-1	7.07135	-6.92725	CD-PC
D0_2#AGCTATGTCTACCCGT-1	0.383613	-1.73649	IC
D0_2#TGGCGCAGTGAATACA-1	-4.25781	5.01978	PT(S1)
D0_2#TCCATCGTCCTAAGTG-1	6.59392	15.2442	EC
D0_2#TCAAGCATCCCGTAGG-1	-1.61751	0.0527664	PT(S3)
D0_2#GGGACCTGTGCTTACA-1	-2.96795	0.483209	PT(S2)
D0_2#TCACCACGTAACTCCA-1	7.18515	11.8694	Fibroblast
D0_2#GCACCTTGTGCTTGAT-1	-3.12167	0.397528	PT(S2)
D0_2#GAATCTGAGACGCCAA-1	-3.63077	0.518837	PT(S2)
D0_2#GTAGGAGCATGTATCG-1	-3.95257	1.00464	PT(S2)
D0_2#AACCGATGTCATAGCT-1	-4.29288	3.18656	PT(S1)
D0_2#GCCAGACTCTGAAAGA-1	-5.57058	5.66186	PT(S1)
D0_2#GTGGATTTCCGGAAAG-1	-4.75091	2.29907	PT(S2)
D0_2#GAGCGCTCAGTCAGAG-1	-2.22428	-0.0923154	PT(S2)
D0_2#ATGCATGAGTGGACGT-1	1.56521	-5.41635	IC
D0_2#GTCGTAAAGCATTCCA-1	14.1167	-3.58991	DCT
D0_2#TTAGCGAAGCGCGTTC-1	10.9616	14.498	EC
D0_2#GGACACCTCCATCGAA-1	10.5092	-2.11957	CNT
D0_2#GGGCCATTCCTATCAT-1	-4.7552	7.11911	PT(S1)
D0_2#AACAGTCGTCAACAGG-1	1.66709	7.15659	EC
D0_2#TACATGGAGATGCGCA-1	-2.48774	0.81878	PT(S2)
D0_2#CCCTAGTAGCGCCTAC-1	1.05865	-1.01324	PT(S3)
D0_2#TTGCGGGAGCCATTCA-1	-5.77886	6.02867	PT(S1)
D0_2#TTCTGTAGTCTCTAAG-1	-5.71658	6.68011	PT(S1)
D0_2#CCGCATTTCCTCCCAA-1	1.62873	7.0628	PT(S2)
D0_2#AGCCAGCAGCGCACAA-1	-0.817197	1.52403	Pod
D0_2#GTAGTACTCACGATTG-1	15.3761	-2.2157	TAL
D0_2#GTTGGGCAGAAATTCG-1	8.18081	-7.50536	CD-PC
D0_2#TGATTTCGTGCCCGAT-1	5.27753	12.2003	Pod
D0_2#AACCAACAGACAACGC-1	-5.7344	6.82948	PT(S1)
D0_2#CAAGGCCTCACTGATG-1	9.47163	-7.65102	CD-PC
D0_2#TTCAACTCACAGGTAG-1	-5.634	6.15757	PT(S1)
D0_2#GACCTTCGTCTCTAAG-1	9.79447	-4.30539	CNT
D0_2#CTCTCGATCTCGACCT-1	1.7288	7.18254	PT(S1)
D0_2#GAAAGTATCGTCGCAG-1	-4.83898	7.1422	PT(S1)
D0_2#GTCACCTTCTGACTTT-1	-5.62921	5.45486	PT(S1)
D0_2#CTTAATCTCAAGAGAT-1	1.23706	-1.1811	PT(S3)
D0_2#GAGAACGTCCGTCAAA-1	10.558	-3.39243	CNT
D0_2#TGTAGCAGTATTGTCG-1	9.52559	1.30769	DL & TAL
D0_2#CTTGCTGGTTCGGGAA-1	3.54277	-6.03029	CD-PC
D0_2#CTCTAGCGTGGTGGTA-1	10.7368	-0.0749981	DL & TAL
D0_2#TCACAGAAGTTCGTTG-1	14.3501	-3.41783	DCT
D0_2#AGCCTCTAGAAATACC-1	-4.1215	1.01407	PT(S2)
D0_2#TGTGACAAGCTCGTTA-1	10.0553	0.346599	DL & TAL
D0_2#TATGTTCTCGTCGCAG-1	15.9953	1.3123	TAL
D0_2#CACTGAACAGCGTAGA-1	1.70184	7.03519	PT(S2)
D0_2#TGATCAGTCACACGTA-1	-2.39454	2.52973	PT(S2)
D0_2#TCTCAGCCAAACGACG-1	1.72481	6.46393	PT(S3)
D0_2#TCGAGCGTCCCAGCAG-1	-1.96311	2.20144	PT(S2)
D0_2#AGCCTGGGTCGTCGCA-1	-5.641	5.94491	PT(S1)
D0_2#TACAGCAAGGTTAGTA-1	13.8236	-3.39401	DCT
D0_2#CATAACGAGACCAATA-1	3.20311	-5.00814	DCT
D0_2#GAGCGCTTCACAACAC-1	-2.60545	0.243409	PT(S2)
D0_2#GCTGAGCTCTGATCCC-1	-0.936092	-0.0334404	PT(S3)
D0_2#CTCCCAATCTTCCAGC-1	0.94508	-0.869081	PT(S3)
D0_2#TCGAGCGGTAGCAGGT-1	8.50737	6.78081	Fibroblast
D0_2#GCGCCAAAGGGAGATA-1	-3.61513	0.591229	PT(S2)
D0_2#ACAATCGTCGGGACAA-1	-0.710907	-0.242766	PT(S3)
D0_2#TTTACGTTCCCAATGA-1	-3.07305	0.529527	PT(S2)
D0_2#CTTGAAGGTCAAGACG-1	-4.52111	4.22002	PT(S1)
D0_2#ATGTTTCGTCTGGTTA-1	7.50206	15.8831	EC
D0_2#AACAGTCGTGCCCAGT-1	7.38419	-6.93894	CD-PC
D0_2#CCAGAATAGGTCCTCG-1	15.1685	0.00422881	TAL
D0_2#GCATGATTCGGGTCCA-1	10.5401	-2.9147	CNT
D0_2#TAAGTGCGTTACGGAG-1	8.79922	8.30386	Fibroblast
D0_2#GAGACTTGTCAGTGCC-1	9.72151	7.56226	Fibroblast
D0_2#TCCCACAAGACCAATA-1	-4.94448	5.40515	PT(S1)
D0_2#TCTAGTTAGGAAGGTA-1	10.3864	-1.9688	EC
D0_2#CTGGCAGCAAACAGTA-1	9.38287	-4.5883	CNT
D0_2#CTTGCCAGTAACCCAT-1	-3.65815	2.44135	PT(S2)
D0_2#CACAGATCAAGGAGGG-1	-4.04209	1.82196	PT(S2)
D0_2#TAGCATGAGAACTAAC-1	15.7503	2.46733	TAL
D0_2#TCACTCGGTATATGGA-1	-4.30384	1.18681	PT(S2)
D0_2#TCAATTCTCATCGCAA-1	15.2624	-0.144918	TAL
D0_2#GCTGTTCGTCTGGGCT-1	-4.51025	5.5409	PT(S1)
D0_2#CCGAAGCGTCGATTAC-1	10.5516	-3.70914	CNT
D0_2#TAGGTGTGTAGGGTTG-1	-2.72213	-0.234844	PT(S2)
D0_2#TTGCTATTCTCCTTGG-1	-1.21347	3.25234	PT(S2)
D0_2#ACTATTCTCAGTCTTT-1	15.6468	0.572573	TAL
D0_2#TCAAGACCATCTCACC-1	5.51249	7.65629	Fibroblast
D0_2#GGTCATACACGACGAA-1	-1.38587	0.365823	PT(S3)
D0_2#TTCAACTGTTCTTTCA-1	6.57224	4.00144	Pod
D0_2#AACCAACTCGCCAGAC-1	-2.31094	-0.381253	PT(S2)
D0_2#GATCGTAAGAGGCGGA-1	-4.92114	7.40387	PT(S1)
D0_2#CATGTTTAGGTACTCT-1	4.8006	14.3442	EC
D0_2#TCAGGTAGTCCCTAAA-1	14.117	-5.01717	DCT
D0_2#GGCATTATCCTCATTA-1	-3.85174	0.962834	PT(S2)
D0_2#CGGACCACAGTATACC-1	9.11268	8.17033	Fibroblast
D0_2#CATTCATAGCACGTAG-1	7.86666	-6.30413	CD-PC
D0_2#AATACGCTCCATTGAG-1	-3.91863	1.5628	PT(S2)
D0_2#TACGGATCAGAACGAC-1	-4.715	6.73056	PT(S1)
D0_2#CCCACATTCATCGCCT-1	-5.52917	6.60426	PT(S1)
D0_2#TAGGTCAAGGGCTCTC-1	-3.81121	4.39634	PT(S1)
D0_2#TGATTTCGTGAGTTGG-1	-4.94655	3.12609	PT(S1)
D0_2#AGGCGTCGTGTCGTCG-1	-3.94584	0.812183	PT(S2)
D0_2#AAATGCCAGAGAGGTA-1	-2.24393	0.126874	PT(S2)
D0_2#TCACCTGGTTAGAGAT-1	15.6744	2.74431	TAL
D0_2#TTCTGTATCCAACCTC-1	10.7305	0.657069	DL & TAL
D0_2#AATGGAAAGAACGTTA-1	1.87079	6.9848	PT(S2)
D0_2#AACCTTTAGGCAATTA-1	6.81954	8.26463	Fibroblast
D0_2#GAGGCTCTCAACGTGT-1	8.61142	0.422271	DL & TAL
D0_2#AGGCCCACAGATGGCA-1	0.373349	-1.68699	IC
D0_2#TTGTTGTAGGTAAGTT-1	12.6874	-1.73528	DCT
D0_2#GCAAAGGAGGGTTCCC-1	-1.80462	-0.136739	PT(S2)
D0_2#GAGGTCCAGGTGTCGA-1	-4.80818	6.66266	PT(S1)
D0_2#AACAGTCCAGCGTCGT-1	-4.37503	2.27734	PT(S2)
D0_2#AGGCGTCAGTTCGCGC-1	-0.953708	-0.0214176	PT(S3)
D0_2#GTTGGGCGTCAACTAC-1	-3.2506	0.57087	PT(S2)
D0_2#GTTATTCAGTCTTAGC-1	8.21848	8.87132	Fibroblast
D0_2#GCACGCATCGATCGCG-1	5.68921	7.96613	Fibroblast
D0_2#GAGATTCAGATGTTCC-1	-4.92214	7.37475	PT(S1)
D0_2#TTGGTCCTCTTGCGCT-1	15.6	0.643642	TAL
D0_2#GAAATGACATGCGACC-1	-4.54944	2.12463	PT(S2)
D0_2#CTTTGCGCAGGCATCC-1	-1.78675	0.0791966	PT(S2)
D0_2#TCAGCTCCAACCTCCT-1	1.36045	-5.71999	IC
D0_2#TAACTTCCAAGCGAAC-1	10.0789	-2.76257	CD-PC
D0_2#GAAAGTACATTGATGC-1	14.7357	-3.66549	DCT
D0_2#GTTACGAGTAGGGTTG-1	1.32471	-1.43901	PT(S3)
D0_2#AACCAACGTGGTGGTA-1	1.30948	-1.37011	PT(S3)
D0_2#GGTAGGAGTCAGTGCC-1	7.27849	-7.43164	CD-PC
D0_2#ACTGTCCGTGCTTTGA-1	-0.306003	-1.15091	PT(S3)
D0_2#GAGGCTCGTTGGACGA-1	-1.53603	0.281239	PT(S3)
D0_2#GGGTTATGTGCAAGAC-1	-2.0242	0.142781	PT(S2)
D0_2#CACCACTCACAGTTCA-1	12.6074	-5.83169	DCT
D0_2#AATGTCGCATGGCCTG-1	-4.08812	5.36747	PT(S1)
D0_2#TGCTCACTCATCGCCT-1	12.5642	-5.9277	DCT
D0_2#CGCTGGAAGTCCGGAA-1	-4.80116	5.38232	PT(S1)
D0_2#GGATAGGGTAAGTGCG-1	-5.31982	6.92603	PT(S1)
D0_2#CTACTTACAATACTGC-1	1.41729	-1.2904	PT(S3)
D0_2#GCGGGTTTCAGAATGA-1	1.10674	-1.1293	PT(S3)
D0_2#CACATGATCTGGCTAA-1	-4.63763	5.05132	PT(S1)
D0_2#ATCCAGAAGATCGATA-1	-3.55311	5.07732	PT(S1)
D0_2#TGATTTCTCGGATGTT-1	9.18152	14.4333	EC
D0_2#ACAGACTGTTAACCAC-1	12.0593	-5.44237	DCT
D0_2#CCGTACTGTTCCCAAA-1	-4.59688	4.34957	PT(S1)
D0_2#TTATGTCAGTGAAGGA-1	14.2719	-3.69691	DCT
D0_2#ATGCATGTCCCAGCAG-1	-3.79236	3.31909	PT(S2)
D0_2#CATTGGACAGCTTACA-1	-5.3735	4.34941	PT(S1)
D0_2#CTGGCAGCAAGGAACC-1	8.28752	0.4748	DL & TAL
D0_2#CTCAACCGTCTGGGCT-1	14.2824	-1.05457	TAL
D0_2#CGGTGCAAGAGGCAGG-1	-0.722609	-0.19641	PT(S3)
D0_2#ACATGCACATTTAGGC-1	-5.06133	6.16079	PT(S1)
D0_2#TACGCCTTCATGCTTT-1	-3.82092	1.11375	PT(S2)
D0_2#AAACTCGTCCAGGCCA-1	-1.35395	-1.47367	PT(S1)
D0_2#CACATGATCTTCGTTA-1	1.30613	7.38652	PT(S1)
D0_2#TACGGATGTGAATCAA-1	-1.07577	-1.69627	CD-PC
D0_2#TGTACAGCATCCCGGA-1	-5.44759	5.41102	PT(S1)
D0_2#CGATGATGTTCTGAAC-1	7.02898	-7.13003	CD-PC
D0_2#ACTATTCCATCATAGC-1	-2.642	2.10769	PT(S2)
D0_2#GCCCAGAGTACATGGG-1	8.59033	0.626061	DL & TAL
D0_2#TCCATCGGTTCAGAAA-1	7.3972	-7.54247	CD-PC
D0_2#TTGCAGAGTGGGTAGT-1	-4.62447	3.73957	PT(S1)
D0_2#GGAGTAGTCGAGTTAC-1	15.3402	-0.269654	TAL
D0_2#GGTGCTGTCTGAACGT-1	14.6764	-4.30721	DCT
D0_2#TTGTTGTGTCAGAAAT-1	7.10161	-7.23604	CD-PC
D0_2#GGCGAAACAGTTACAC-1	-4.76086	2.68353	PT(S2)
D0_2#CTCAGAACAGCGCGTT-1	-4.83749	5.49849	PT(S1)
D0_2#GTGCACGTCGCTATAG-1	7.53867	10.3881	Fibroblast
D0_2#ATGTCTTGTTACACTG-1	7.77873	9.34074	Fibroblast
D0_2#GAGCATTTCATCGCCT-1	5.96496	14.9692	EC
D0_2#GCGGAAACAAACGACG-1	-3.5062	0.102402	PT(S2)
D0_2#GTTGGTAAGAGGCAGG-1	8.53002	-3.83385	CNT
D0_2#CGTAAACGTTTGTGAC-1	-3.80482	2.52455	PT(S2)
D0_2#CCGAAGCGTAAACCCT-1	6.71299	7.22828	Fibroblast
D0_2#ACAAGCTCACTCCTCA-1	-1.31058	-1.6349	PT(S1)
D0_2#TGCTCACGTCAGAAGC-1	-0.804045	1.49089	PT(S3)
D0_2#ACTTCCGAGTAACACA-1	-3.56511	2.10747	PT(S2)
D0_2#GCAACCGAGTATAGTG-1	9.7214	-3.61291	CNT
D0_2#GTGATCAGTAGTACAA-1	-4.59115	2.3237	PT(S2)
D0_2#TACAGCAAGCGTCTGC-1	7.96149	7.1343	Fibroblast
D0_2#CAATCCCGTCCGGTAC-1	2.45616	-4.77101	IC
D0_2#AATGTCGAGAGTGGAA-1	-1.89019	-0.0400443	PT(S2)
D0_2#CGCACAGTCCCAGCAG-1	8.24526	9.29569	Fibroblast
D0_2#TGCTTCGGTCAGCAAG-1	-5.21115	6.79792	PT(S1)
D0_2#GAGTGAGGTACAAATG-1	-4.82375	3.97401	PT(S1)
D0_2#CCATACCTCGCTCTAC-1	-5.29343	4.48033	PT(S1)
D0_2#CACGTTCGTCAGAAGC-1	1.8915	6.99678	PT(S2)
D0_2#TCTCTGGTCCATTGAG-1	17.6123	9.93251	Mac
D0_2#GAAAGTAAGCTCGTTA-1	-1.47424	0.177198	PT(S3)
D0_2#ACAGCGCTCGGCAATT-1	10.1767	-2.7192	CD-PC
D0_2#GCGGTGTTCCCTATTA-1	3.27767	-5.8215	IC
D0_2#TAAGTGCCACTCCACT-1	15.2355	-3.63537	DCT
D0_2#GACCCAGGTTTCCTAT-1	-3.44783	2.62	PT(S2)
D0_2#TAGCATGGTACCTATG-1	14.7715	-0.647396	TAL
D0_2#GGCGTTGTCCCAATAG-1	9.82112	16.098	EC
D0_2#GCTCAGGAGGTAGGCT-1	-2.48543	-0.281486	PT(S2)
D0_2#GTCGTAACAAAGGTCG-1	15.285	-2.11052	TAL
D0_2#TTCGTTAAGACGAAAG-1	11.0434	14.4173	EC
D0_2#TTCAACTTCCAGGTCG-1	14.8542	-3.31088	DCT
D0_2#GCAGATTCATTAAGGA-1	-1.20121	-1.6197	CNT
D0_2#TTCGCGTGTCTAAGAA-1	1.20044	-1.25229	PT(S3)
D0_2#GTTACGAAGCGCATTT-1	-1.28874	-1.63566	PT(S1)
D0_2#CCTGGGAAGATGTTGA-1	1.76562	-5.73143	IC
D0_2#TGCTCGTAGACCGCAA-1	2.24413	-5.73537	IC
D0_2#GGAACCCTCTCCTTAA-1	-4.12476	0.840569	PT(S2)
D0_2#GAGACTTGTGATGCTT-1	8.86159	6.71774	Fibroblast
D0_2#TTGCACCTCTTTGCAT-1	-3.80895	1.4503	PT(S2)
D0_2#ATAGTCGTCTCCTTAA-1	8.46666	-4.239	CNT
D0_2#TTATGTCCAATTAGGA-1	-4.15939	2.02241	PT(S2)
D0_2#GTTATTCCAAGCGTCC-1	-2.12492	-0.198489	PT(S2)
D0_2#GCTTAAGGTGGACTGA-1	1.26817	-1.25345	PT(S3)
D0_2#ACCGGGTAGGAGTACC-1	9.14604	0.680096	DL & TAL
D0_2#GTCGTAACATCCCTCA-1	-4.69967	1.90828	PT(S2)
D0_2#GAGTGAGGTCAGCTTA-1	10.9798	-1.24307	EC
D0_2#ACATGCAAGAGACTCG-1	1.05942	-1.06906	PT(S3)
D0_2#CCCTAACTCCACGCTT-1	-4.69016	2.82908	PT(S1)
D0_2#GAGGATGAGTGCAACG-1	-0.725083	-1.11915	PT(S3)
D0_2#TGGTCCTGTGCTTGAT-1	13.2564	0.662628	TAL
D0_2#CCCTGATTCGCACAAT-1	-4.66918	4.34919	PT(S1)
D0_2#GCGCCAATCAGTCACA-1	-5.67793	7.0963	PT(S1)
D0_2#ATCCTCGTCCTCTCTT-1	-5.71809	7.04733	PT(S1)
D0_2#GGAGAACGTGGCCTCA-1	-4.8928	4.4821	PT(S1)
D0_2#TGTGTCCGTAGTTTGC-1	-1.93185	2.36406	PT(S2)
D0_2#CAGTGCGCAGATTTGC-1	-1.38101	-0.212481	PT(S3)
D0_2#GAACCTATCATTCATC-1	7.6719	12.9144	EC
D0_2#TATCGAGCACCACGAC-1	-3.65678	5.62703	PT(S1)
D0_2#CACATGAAGTACAGTA-1	8.05239	-7.64203	CD-PC
D0_2#GGCACGTGTACGACCC-1	-1.75109	1.31345	PT(S2)
D0_2#AGGCCTGAGCGTTGCC-1	2.71807	-6.37598	IC
D0_2#TACATGGTCGCTCGGA-1	-5.10196	4.60828	PT(S1)
D0_2#AAATGAGGTATGTTCG-1	15.6737	1.08843	TAL
D0_2#CCTTGGTCAATACTGC-1	-4.47349	5.5414	PT(S1)
D0_2#CGCTAGGAGGGAGATA-1	-5.38792	5.2519	PT(S1)
D0_2#CGAGTTAAGATGAGGA-1	14.9397	-4.23683	DCT
D0_2#ACTTCCGGTCAGCAAG-1	5.23975	12.4567	Pod
D0_2#CAAGAAAAGAGGAATG-1	-5.7591	6.57524	PT(S1)
D0_2#TACAGCATCAGGTCTA-1	-4.74482	6.13011	PT(S1)
D0_2#ACAAACCCACTGTCAA-1	-4.92172	6.33182	PT(S1)
D0_2#GTTACGAAGGTCCTCG-1	1.63067	-5.71263	IC
D0_2#ACTTCCGAGCCATTCA-1	-3.90177	2.43179	PT(S2)
D0_2#TATCGAGCAAAGGAAG-1	13.6631	-5.53615	DCT
D0_2#CACGTTCTCGCGTGAC-1	-4.04832	1.13742	PT(S2)
D0_2#GTAGTACCACCATTCC-1	10.0875	14.7442	EC
D0_2#TGGAAGGGTCTGGTCG-1	-1.5242	-0.154556	PT(S3)
D0_2#GGAACCCTCGCGCTGA-1	8.46095	6.76759	Fibroblast
D0_2#TACATTCGTAAACGGC-1	-0.316462	-1.1183	PT(S3)
D0_2#GTCACCTCAGTCAGAG-1	9.83211	0.315845	DL & TAL
D0_2#CTGCGTTCATTGCGAT-1	-3.67185	0.678455	PT(S2)
D0_2#TTCTAACCACAGGAAC-1	3.72118	4.17746	Pod
D0_2#AGCCAGCGTACCCACG-1	-2.25637	-0.0870356	PT(S2)
D0_2#TACATGGCAAACTACC-1	6.30841	15.0842	EC
D0_2#CTCAGCTCATAAAGTG-1	-1.57131	-0.208083	PT(S3)
D0_2#TTGCGAATCGGCATAT-1	8.96389	7.7885	Fibroblast
D0_2#GAAAGTACACCGAATT-1	-1.10147	-0.357208	PT(S3)
D0_2#GAGCATTAGGTTCTCA-1	8.35842	6.99348	Mac
D0_2#GCCATAATCGCAACTA-1	1.11158	-1.03605	PT(S3)
D0_2#GCATTCCTCCACGGCA-1	-3.95463	0.427903	PT(S2)
D0_2#GCATTGAAGGCAGATC-1	10.9919	-1.58504	DCT
D0_2#CTTGTCGTCGCTCGGA-1	1.18222	-1.172	PT(S3)
D0_2#GCGAGAAGTCAAACAA-1	-3.74494	0.782871	PT(S2)
D0_2#CCGAAGCCAATAGCGG-1	1.94352	6.95168	EC
D0_2#GATTAGCCAGTAGTCT-1	-4.44654	3.18551	PT(S1)
D0_2#TAACAGCAGTCTCCAA-1	-5.4282	6.3104	PT(S1)
D0_2#AACCTTTGTAAAGGCC-1	8.88407	-4.47203	CNT
D0_2#GCTTGCTCAGCTATAC-1	-4.88272	7.4331	PT(S1)
D0_2#AACAAAGAGGGATCCA-1	-1.30787	0.771433	PT(S3)
D0_2#GTCTACCGTAACACTC-1	1.32091	-1.2891	PT(S3)
D0_2#CTAGGATTCAGTACAC-1	-3.68701	2.68498	PT(S2)
D0_2#GTTCAAGTCGCCAGAC-1	7.25635	-7.08941	CD-PC
D0_2#GAAGTCTCAAGACACG-1	15.7309	2.44223	Mac
D0_2#CATAACGGTCTGCGCA-1	-4.06313	1.91007	PT(S2)
D0_2#AAAGGATCATCATGTG-1	-3.83376	0.321143	PT(S2)
D0_2#CAGGGCTCACGTACAT-1	15.388	-1.92328	TAL
D0_2#ACCAAACCACGCTAAT-1	-4.86804	3.59504	PT(S1)
D0_2#TAGGAGGTCCGTGCGA-1	-3.20398	0.138148	PT(S2)
D0_2#GTTCAAGCACACACAT-1	7.50761	-4.83264	CNT
D0_2#CGTAAACCAGGTCTGC-1	-0.879849	-0.174	PT(S3)
D0_2#TAGGTGTCAAATGCTC-1	-3.81475	2.31669	PT(S2)
D0_2#AATGGAAGTAGCCATT-1	-4.4177	6.94448	PT(S1)
D0_2#GATGATCGTCAAATCC-1	1.50745	-5.33247	IC
D0_2#ACCCAAAAGGTCTTGT-1	9.8528	7.70862	Fibroblast
D0_2#GGCGTTGAGTAATGTG-1	9.07069	8.55044	Fibroblast
D0_2#TAGGTCAGTCCGTAGC-1	5.05387	8.35591	Fibroblast
D0_2#AACATCGCAGTAACTC-1	-0.726401	-0.0476499	PT(S3)
D0_2#ACTATTCTCTGAAAGA-1	1.44889	-5.5448	IC
D0_2#TATGTGGTCCGCGATG-1	-1.89603	0.0989112	PT(S2)
D0_2#TAGGTGTCAAGCGTCC-1	1.04339	-0.996869	PT(S3)
D0_2#CGGTGCAGTAGCCATT-1	7.30739	-4.91489	CNT
D0_2#TCAGTCCAGCAGGAGG-1	-1.66642	-0.456614	PT(S3)
D0_2#TAGCACATCGGACGAA-1	10.2643	-4.70288	CNT
D0_2#ACTAACGGTAATGTAG-1	-4.74842	2.12654	PT(S2)
D0_2#TCAGGGCAGATGGGAA-1	17.5286	9.6709	Mac
D0_2#ACTATTCTCTTCTTCC-1	-4.45193	1.08325	PT(S2)
D0_2#GAAATGAGTCATAGAA-1	-4.36212	3.02074	PT(S1)
D0_2#CCTTAATAGCATACCT-1	-4.7392	3.94268	PT(S1)
D0_2#CAATCCCGTGCCCAGT-1	-4.25513	6.75865	PT(S1)
D0_2#ATAGGCTCACTCGGAC-1	7.2276	11.8786	Fibroblast
D0_2#TTACCCGTCGCCTTAC-1	9.61184	-7.69919	TAL
D0_2#AGCTATGGTAGTCCAT-1	-4.7594	5.60579	PT(S1)
D0_2#TGTACAGCATCTCACC-1	-1.65473	-0.265449	PT(S3)
D0_2#TCGGGACTCTCTGACC-1	-4.67814	2.77869	PT(S2)
D0_2#GAGCATTAGAGCGGTT-1	15.537	0.795574	TAL
D0_2#CTCCCAAGTTCCCTTG-1	0.793176	-0.798376	PT(S3)
D0_2#GCATTGAAGTAGTGTA-1	3.08331	-5.2342	IC
D0_2#CAATCCCTCCACGCTT-1	-1.46425	-0.38994	PT(S3)
D0_2#CTACAGAAGAGCGGTT-1	-4.7392	6.85346	PT(S1)
D0_2#TGGCAATAGCAACGGT-1	-1.69956	0.172621	PT(S2)
D0_2#CAAGCTACACTGTCAA-1	-5.01721	7.37356	PT(S1)
D0_2#TACAGCACAGGTAGCA-1	-5.01577	4.97112	PT(S1)
D0_2#AATGGCTGTTCCAGTA-1	10.578	0.518817	DL & TAL
D0_2#CTCGCTAGTCACAGGA-1	-0.607577	-0.254909	PT(S3)
D0_2#ACGTTAGCACACACCG-1	12.806	-4.66692	DCT
D0_2#TCAGTCCGTATTCTTC-1	8.59393	8.92547	Fibroblast
D0_2#CGTTCCATCGGGACAA-1	7.60275	15.8123	EC
D0_2#CAGCTGGTCGTATAGC-1	-4.91659	4.55202	PT(S1)
D0_2#GTTATTCTCGGATGTT-1	-4.58533	6.50767	PT(S1)
D0_2#CCTTAATAGTGAACCG-1	1.89992	6.90036	PT(S3)
D0_2#GTAGTACGTCACAGGA-1	-3.19363	4.81189	PT(S1)
D0_2#GACCCAGTCATGAACC-1	-5.68979	5.84301	PT(S1)
D0_2#TATCTGTGTGTCCCAG-1	6.94289	-6.86638	CD-PC
D0_2#GAACGTTTCTATCTCA-1	0.946011	-0.884075	PT(S3)
D0_2#GAACGTTAGGTTCGAG-1	10.5134	-1.07515	DL & TAL
D0_2#GCGTTGGCACAGAAGC-1	1.51666	-5.38169	IC
D0_2#CTAGCGGGTTAACCGT-1	-3.53691	0.657636	PT(S2)
D0_2#TCTCAGCCAGTGGTCC-1	-0.709766	-0.123403	PT(S3)
D0_2#TAAGCCATCAACTTGG-1	-4.24347	4.18892	PT(S1)
D0_2#GTGACATTCAGTCACA-1	9.58135	1.45442	DL & TAL
D0_2#CATAACGAGCAGAATT-1	7.13326	3.44582	Pod
D0_2#AGTCCGGTCTCCACTG-1	-3.59346	2.00725	PT(S2)
D0_2#AGGACGAAGGATTAAC-1	-1.38912	-1.45453	PT(S1)
D0_2#GCTTAAGGTTGGCTTA-1	13.5609	-5.65799	DCT
D0_2#GTAGGAGCAGTAGGCA-1	-5.28589	4.27655	PT(S1)
D0_2#GTCACGGCATACTGCA-1	-0.283724	0.0681361	PT(S3)
D0_2#CAGGATTTCCCAATAG-1	-5.49961	5.01127	PT(S1)
D0_2#TGATCAGCAAGTTGCT-1	-2.81628	0.213131	PT(S2)
D0_2#CCGAAGCAGTTTACGC-1	9.41096	-7.62329	CD-PC
D0_2#TTACTCACATTACCTT-1	-4.64919	2.09652	PT(S2)
D0_2#TGGAAGGGTTTCTCTA-1	-4.19125	1.05233	PT(S2)
D0_2#TGATGCAGTCCTATTT-1	-1.18022	-0.0130638	PT(S3)
D0_2#ACGTTAGAGCGATACG-1	7.10576	-7.18373	CD-PC
D0_2#GCGGAAATCGCACAAT-1	-4.81927	2.95776	PT(S1)
D0_2#TTACGGAGTTATCGAC-1	8.3647	-6.13649	CD-PC
D0_2#GATTAGCAGCTCGTTA-1	12.3277	-5.95695	DCT
D0_2#TTGACGACAAATGTCC-1	10.9412	-2.99612	DCT
D0_2#CTCAGCTTCATGCTTT-1	8.29934	9.17597	Fibroblast
D0_2#CTAGGGCAGGTGATGC-1	-3.96654	0.553856	PT(S2)
D0_2#ACCAAACCAAGCGGTA-1	15.3537	-2.27609	TAL
D0_2#CACTAAGTCACGTGTA-1	11.0097	-3.01542	DCT
D0_2#ACCTGCTTCGGGAATG-1	10.8779	-1.66581	EC
D0_2#TCAATTCGTCACAGTT-1	8.72289	7.75244	Fibroblast
D0_2#CGCTAGGGTGGAGTGT-1	9.61438	-6.72429	TAL
D0_2#TCAGTTTGTCTAACCA-1	8.66995	0.457688	DL & TAL
D0_2#AGCCTCTGTATGTTCG-1	9.44816	-7.61952	CD-PC
D0_2#CACCTGTTCCAATAGC-1	-5.02561	4.8156	PT(S1)
D0_2#GTGCACGCATATAGAG-1	2.90646	-5.08323	IC
D0_2#TAAACCGAGAGGAATG-1	15.5964	0.709363	TAL
D0_2#CATTCCGTCTTCAGAG-1	-1.71555	-0.277235	PT(S3)
D0_2#ATTGTCTAGTCGACCC-1	1.46028	7.46226	PT(S1)
D0_2#CAGTGCGTCGTCCCAT-1	6.94997	7.38501	Fibroblast
D0_2#ATTGTGGCATAGGCGA-1	14.8675	-0.408607	TAL
D0_2#GAACGTTCAACGTCCG-1	-1.77703	0.0220816	PT(S2)
D0_2#CTAACTTCATCTCTCG-1	-2.7936	-0.209405	PT(S2)
D0_2#GTAATCGTCCTCCCAA-1	7.13116	12.3514	EC
D0_2#GGGACCTGTAGTATCC-1	10.5907	-0.328794	DL & TAL
D0_2#GCACCTTTCACTACCC-1	-4.77685	2.58491	PT(S2)
D0_2#CATGTTTAGACGCCCT-1	1.04604	-0.972095	PT(S3)
D0_2#GAGAACGAGGTTGTGG-1	15.3109	-2.3572	TAL
D0_2#CTCAACCTCAGTCAAC-1	10.4625	-4.86538	CNT
D0_2#GCGGAAAAGATCACCT-1	5.0765	8.5308	Fibroblast
D0_2#GTGTCCTAGTGCACAG-1	1.85532	6.84159	PT(S3)
D0_2#GCACGCAGTGAATGGC-1	-3.91498	2.18279	PT(S2)
D0_2#AACCTGACATCTCTCG-1	-4.46189	6.29246	PT(S1)
D0_2#CTAGGATTCGCAACTA-1	-4.93997	6.44977	PT(S1)
D0_2#TTGCGAACAGTCAGAG-1	-4.37315	2.10743	PT(S2)
D0_2#TGCTTCGAGCAGAATT-1	1.19801	-1.17398	PT(S3)
D0_2#TAGGTGTTCAGAACGG-1	10.6305	0.74964	DL & TAL
D0_2#ATTACTCAGTTTACGC-1	10.8007	14.0042	EC
D0_2#GAGAACGGTCCGCTTT-1	11.0488	-1.11431	EC
D0_2#ACAAACCGTTCCGGCA-1	10.6008	-3.97011	CNT
D0_2#CTTGAAGTCCAAACCA-1	8.56331	0.675316	DL & TAL
D0_2#AAACGAACAAGGTCGA-1	0.96682	-0.910756	PT(S3)
D0_2#ATGTCTTTCAATCGTG-1	1.61421	7.04624	EC
D0_2#AAGGAGCAGGGCTTCC-1	-1.62524	-0.104734	PT(S3)
D0_2#ACAATCGAGCGGACAT-1	8.84446	7.55167	Fibroblast
D0_2#GTGTGATTCCAACAAC-1	6.72276	3.11175	Pod
D0_2#ACTGCGGTCTACTGCC-1	16.3206	10.522	Mac
D0_2#AGTGTACGTCTGCACG-1	9.83031	0.280833	DL & TAL
D0_2#TTAGCGACACAGTTAC-1	-5.64598	6.15319	PT(S1)
D0_2#ACTTCCGCATCGAGTT-1	0.584765	-0.358531	PT(S3)
D0_2#AGGCCCAAGGGAAATG-1	-2.74313	-0.193726	PT(S2)
D0_2#CGTAAACTCCGATGCG-1	1.75622	-6.19506	IC
D0_2#CACCACTCAATTGTGC-1	-0.320536	-1.13609	PT(S3)
D0_2#CACCTTGTCCTTTGCG-1	9.96661	0.917641	DL & TAL
D0_2#TAACAGCCAGTAACTC-1	-3.39099	0.675296	PT(S2)
D0_2#TCTAGTTGTAAACGAT-1	-4.38354	5.42643	PT(S1)
D0_2#ATTGTGGCACTTATGG-1	-4.73248	6.55625	PT(S1)
D0_2#ATTACCTGTTTGTCTT-1	-5.35582	6.74488	PT(S1)
D0_2#AGCCTGGTCTGGACAT-1	-3.95362	4.30747	PT(S1)
D0_2#TAAGTGCGTCACATTG-1	-5.42225	4.97009	PT(S1)
D0_2#CCAGATATCCACGAGC-1	-0.942538	-0.0551046	PT(S3)
D0_2#GTGTCAAAGAATCAGT-1	-3.92687	4.44354	PT(S1)
D0_2#GCGCATGTCGGGAATG-1	0.787149	-0.742496	PT(S3)
D0_2#TGTACGAAGGCAAGGG-1	-4.32054	2.3345	PT(S2)
D0_2#AAAGGATTCGGAAAGC-1	-5.66376	7.12398	PT(S1)
D0_2#CACAACAAGGCTTTAC-1	-4.95239	4.93964	PT(S1)
D0_2#TGGCGCAGTATGGGTG-1	-2.30975	-0.408728	PT(S2)
D0_2#TGCATGACATGGTATC-1	7.45625	13.2397	EC
D0_2#AGGCCTGTCAATCGTG-1	9.91407	0.899255	DL & TAL
D0_2#TGCCTCATCCACGCTT-1	16.7761	11.5653	Mac
D0_2#GGAACTTAGACAGCTG-1	10.5705	0.593719	DL & TAL
D0_2#TGCTATTTCTTTCGAT-1	-4.55531	3.81734	PT(S1)
D0_2#AAAGGGCGTGCCAAGA-1	11.7524	18.9922	Lymphoid
D0_2#ATAGGCTCACAGTTCA-1	-3.23175	0.253266	PT(S2)
D0_2#CTTAATCTCTGTGTGA-1	-2.72538	-0.0547857	PT(S2)
D0_2#GAGGATGTCCATACCC-1	9.89534	0.29111	DL & TAL
D0_2#CCGAAGCTCACAACAC-1	-4.72036	2.83343	PT(S2)
D0_2#ATTGTCTTCCCAATAG-1	-4.84651	5.59533	PT(S1)
D0_2#CCTCCCTCAATGATGA-1	8.74963	7.03079	Fibroblast
D0_2#GTCACCTTCTGGGCGT-1	-4.06214	2.43882	PT(S2)
D0_2#AACTGGTCAATCATCG-1	8.17277	-7.54122	CD-PC
D0_2#ACCAAACTCGGGAATG-1	8.75421	1.17649	DL & TAL
D0_2#TGATTTCAGAATGCTA-1	10.1749	-2.73182	CD-PC
D0_2#CACAACAGTAGGTGAC-1	-3.63905	1.52906	PT(S2)
D0_2#TCGAGCGTCGAGCGCT-1	5.76999	8.64758	Fibroblast
D0_2#CATGCCTTCTCGTGAA-1	-4.91422	1.86274	PT(S2)
D0_2#CCGCATTGTACCAAGG-1	1.62653	-6.06733	IC
D0_2#TACCCTGAGGCGTAGT-1	14.9373	0.502316	TAL
D0_2#ATCGAGTCATCACAAC-1	-2.15771	-0.162381	PT(S2)
D0_2#TGAGTCACAATGCCAT-1	6.75278	9.89898	Fibroblast
D0_2#AGTCCGGGTTCCAATG-1	-4.68753	6.37675	PT(S1)
D0_2#AACTGGTCAAGCGAAC-1	13.7872	-5.43839	DCT
D0_2#TGGGTTATCGGTTCCT-1	1.54259	-5.36099	IC
D0_2#ACAATCGGTGAATACA-1	-5.43879	7.05486	PT(S1)
D0_2#CTTAATCTCACAGGGA-1	-4.98761	7.23874	PT(S1)
D0_2#AAACTGCCAATGCACT-1	1.67794	7.03077	PT(S2)
D0_2#GGATGAGAGGTTCTCA-1	1.4532	-1.32682	PT(S3)
D0_2#AACCAACGTAATGCAA-1	-1.56195	-0.465656	PT(S3)
D0_2#TGCATGATCTTCAGAG-1	7.49877	8.13588	Fibroblast
D0_2#AGCGTATTCTTCACTA-1	-4.68481	2.10833	PT(S2)
D0_2#GAGGCTCCAGATTAAG-1	-5.67605	5.67833	PT(S1)
D0_2#CCTTGGTCACCGAAAG-1	9.60591	1.38458	DL & TAL
D0_2#ATGTCGAGTAAGTGCG-1	-5.12572	6.02494	PT(S1)
D0_2#AGGCCTGCAGAACTTC-1	1.38829	-1.37506	PT(S3)
D0_2#CATAACGTCTACTTTG-1	-5.02957	7.19306	PT(S1)
D0_2#TTCTGTATCCCTACCA-1	-4.38324	6.22201	PT(S1)
D0_2#AACGTACTCATCGCAA-1	11.3211	14.0774	EC
D0_2#AAAGGATAGTGAGTTA-1	-1.56817	1.53999	PT(S2)
D0_2#TACATGGTCGGTTCCT-1	-5.61113	5.95581	PT(S1)
D0_2#GTGCTGGTCACCGCGA-1	16.0685	2.61594	TAL
D0_2#CCAATGAAGGTTCGTT-1	9.964	9.14084	Fibroblast
D0_2#AAAGGATCAAACAGTA-1	15.648	1.57501	TAL
D0_2#GTGCACGCATCAGAAA-1	-4.62367	6.37337	PT(S1)
D0_2#TGCCTCACATACAACC-1	-4.56547	2.97251	PT(S1)
D0_2#AGCTGTATCGAACCGC-1	-4.8335	3.12401	PT(S1)
D0_2#GCAAAGGCAGAACTTC-1	10.6856	-0.0713893	DL & TAL
D0_2#GGAACTTTCGACTGGC-1	-4.65407	2.96491	PT(S1)
D0_2#TCAAGGTGTACAACGG-1	-4.88915	6.48534	PT(S1)
D0_2#GTGGATTAGTAGTCGG-1	-3.75965	2.64396	PT(S2)
D0_2#CTTTGCGTCTCCAACC-1	16.16	2.61288	TAL
D0_2#GATGATCAGAACCATA-1	11.0746	-1.00852	TAL
D0_2#GTGTGATGTTCAGAAA-1	15.4803	0.132185	TAL
D0_2#TCAGGTACAGTTACAC-1	-1.99422	-0.398382	PT(S2)
D0_2#GCAACCGCATGCTATG-1	1.23828	7.44577	PT(S1)
D0_2#CGATGATAGACGCCCT-1	7.46738	13.1307	EC
D0_2#AGCTGATAGGCATGCA-1	-3.7402	1.74641	PT(S2)
D0_2#AATGGCTTCTTAATCC-1	-5.53088	5.26961	PT(S1)
D0_2#AATACGCTCTGATCTT-1	-5.09512	5.73468	PT(S1)
D0_2#ACCCAAATCATGCTTT-1	-3.37832	1.21643	PT(S2)
D0_2#TGCTTTAGTCCCTTTG-1	-5.53766	6.01367	PT(S1)
D0_2#TTGCGGGAGGTAAGTT-1	10.1978	-2.69895	CD-PC
D0_2#AACTGTGAGGGTAATT-1	16.9647	8.9096	Mac
D0_2#ACTGCAATCCACCTAC-1	8.53316	-7.43103	CD-PC
D0_2#CCCTAACAGGTTCGTT-1	-4.38468	4.12857	PT(S1)
D0_2#GGACACCTCGGCTATA-1	-1.73622	0.118322	PT(S2)
D0_2#TCTCAGCAGATCGCCC-1	-1.11107	-0.285127	PT(S3)
D0_2#GCTTAAGCAGAGAGAA-1	-1.04426	-0.211234	PT(S3)
D0_2#GCATTGATCGGTTCCT-1	6.06492	15.4045	EC
D0_2#CCAGAATCAATGCACT-1	4.70142	14.5413	EC
D0_2#TCGCCTAAGATACCAA-1	15.5961	0.596282	TAL
D0_2#GCACCTTCATAGCAGG-1	15.5191	1.94336	TAL
D0_2#GCAAAGGTCAAGAGGC-1	-4.73647	5.72038	PT(S1)
D0_2#TATCTGTTCAGCACGC-1	-4.44852	1.28621	PT(S2)
D0_2#CCTAAAGCAGCGCGTT-1	2.47297	-4.77264	IC
D0_2#CGGTGCATCCATAGGT-1	7.62627	14.9181	EC
D0_2#GAGCATTTCTTCATAC-1	1.12994	-1.05178	PT(S3)
D0_2#CTCAACCCATCATCGA-1	-5.13422	6.84147	PT(S1)
D0_2#ATTACTCTCGGATGTT-1	5.76918	13.6656	EC
D0_2#GCTTAAGTCAAGGCAG-1	-5.01243	3.73636	PT(S1)
D0_2#GTGTCCTCAATCAGGG-1	15.6231	2.11891	TAL
D0_2#TGGCCTTCAATGACTC-1	-5.49975	6.49102	PT(S1)
D0_2#TGGACATCACGGTTAT-1	8.2368	16.0247	EC
D0_2#TAATCGGGTTGGGAAC-1	1.50078	-5.45959	IC
D0_2#CAATCCCAGTATAGTG-1	15.3469	-2.29056	TAL
D0_2#CAGGATTTCCATATCT-1	7.0099	-7.04879	CD-PC
D0_2#ACTCGGGCATGGTAAA-1	-4.64115	3.02919	PT(S1)
D0_2#ATTACCTTCATCATGG-1	10.1887	-4.84753	CNT
D0_2#CTTTGCGCATTGATGC-1	-2.71072	-0.198505	PT(S2)
D0_2#TTTACGTCACTGTCAA-1	-5.50823	7.1403	PT(S1)
D0_2#TCGCCTAAGACCCATT-1	12.2648	-5.90042	DCT
D0_2#GCAAAGGGTGCTGTCG-1	-4.15749	6.96469	PT(S1)
D0_2#CCAGAATCACCTGTGG-1	14.9794	0.259578	TAL
D0_2#CGTACAAAGCTACGCC-1	10.9938	-1.40858	EC
D0_2#TTGCGAAGTGTGTGCC-1	11.7019	-5.29573	DCT
D0_2#GAGAACGCACTGAAGG-1	1.3862	7.40931	EC
D0_2#GGGAACAAGAACCATA-1	-1.79159	-0.0544445	PT(S2)
D0_2#TCGAGCGAGATGCGCA-1	-3.84529	0.529226	PT(S2)
D0_2#AGGCGAAGTCGCTAGC-1	-3.62417	0.267626	PT(S2)
D0_2#GCATTGAGTTGAAGCG-1	-5.08296	7.24837	PT(S1)
D0_2#TACCTATAGTCACGCC-1	-5.19179	4.93422	PT(S1)
D0_2#AAAGATGTCTTGCGCT-1	-5.59008	5.97627	PT(S1)
D0_2#TTTGGCCTCCAGGCCA-1	12.5828	-3.40588	DCT
D0_2#ATGGATCCATGGAGGT-1	15.2449	-2.58714	DCT
D0_2#ATGTACGAGGTAAGTT-1	-4.84683	4.5952	PT(S1)
D0_2#GAATCTGGTAACTGAA-1	-0.514735	-0.108477	PT(S3)
D0_2#CTTGAAGCATTAGCCA-1	-1.80136	-0.414007	PT(S3)
D0_2#GCATTCCAGACTCGGA-1	-2.07485	-0.194305	PT(S2)
D0_2#CACCTGTCATTCTTTG-1	-5.57824	6.47938	PT(S1)
D0_2#TCAAGCAAGCTGAGGT-1	-3.32574	2.746	PT(S2)
D0_2#CAAGCTATCGCTCGGA-1	0.862511	-0.73939	PT(S3)
D0_2#AGCTGTATCGTGCTTC-1	-3.78523	2.67145	PT(S2)
D0_2#TTACCGCAGTTCGCGC-1	-3.39211	0.488631	PT(S2)
D0_2#TCAGTCCTCTCGCGTT-1	16.0805	2.47533	TAL
D0_2#TCCGACTGTAAGTGCG-1	-4.39455	2.32997	PT(S2)
D0_2#GCCTACTCAGTAAGAT-1	9.02493	0.943673	DL & TAL
D0_2#TTAGCGATCCACACCT-1	10.8269	13.9595	EC
D0_2#TCACCACGTCTGGATT-1	14.632	1.31721	TAL
D0_2#CGTTCCATCCGGAAAG-1	14.8581	-4.10512	DCT
D0_2#CACAGATGTACTAGAA-1	-4.44005	2.36895	PT(S2)
D0_2#GCCTACTTCTGATCCC-1	1.84072	7.10074	PT(S2)
D0_2#TCAAGGTTCCCTACGT-1	-4.40411	2.47335	PT(S2)
D0_2#TGATGCACACCGATCG-1	10.9419	-1.19792	DCT
D0_2#AACCGATCAAAGCATA-1	-4.79352	3.77201	PT(S1)
D0_2#CCTCCCTGTTGGCTAT-1	-2.13206	-0.355566	PT(S2)
D0_2#GCCATAACACCGATCG-1	10.9639	-1.34628	EC
D0_2#GGCACGTTCGCAACTA-1	15.346	-2.16736	TAL
D0_2#GAAGTCTAGTGATATG-1	-5.70026	6.08439	PT(S1)
D0_2#GAGCATTTCAGGCCGT-1	2.58604	-4.80534	IC
D0_2#GAAACAAGTGCTGGCT-1	12.8835	1.24324	TAL
D0_2#TACCTCGAGTAATGTG-1	-4.89337	6.99819	PT(S1)
D0_2#GTCACTCCATGGGAAC-1	-4.18898	1.50874	PT(S2)
D0_2#TAATTCCTCGCACCTT-1	7.28681	7.82982	Fibroblast
D0_2#CCTCCCTGTATCGCGC-1	-4.26351	1.18518	PT(S2)
D0_2#GCACGGTCAGCAACAG-1	-5.01207	5.93007	PT(S1)
D0_2#GTGCCAGCAGATACAA-1	5.09786	14.4955	EC
D0_2#TCAGTTTCAAGCAATA-1	14.9957	-2.9412	DCT
D0_2#CTGAATGTCACCGCGA-1	9.78528	-4.47852	CNT
D0_2#TTCTGTACATCGGCTG-1	6.98732	14.8389	EC
D0_2#CGCTATCCACGCTGTG-1	-3.91778	1.59262	PT(S2)
D0_2#CTTCCAGCAAAGGAAG-1	15.0078	-3.63497	DCT
D0_2#CAATCCCCAGATAAGT-1	-4.87637	3.43435	PT(S1)
D0_2#GATTGACAGAAAGGGT-1	1.7006	7.10267	EC
D0_2#TTGTTGTCACTCCACT-1	7.49876	-5.57386	CD-PC
D0_2#CACAACACAAGCCTTA-1	13.7211	0.76132	TAL
D0_2#GCTCAGGCAGAATGCG-1	1.40197	-5.44531	IC
D0_2#CGTGGCACACGACGAA-1	-5.54875	5.01666	PT(S1)
D0_2#GTTGGGCCAGATTTGC-1	-5.14451	5.35262	PT(S1)
D0_2#GGATGAGAGAGCGAAA-1	-5.67126	7.07923	PT(S1)
D0_2#CGCAATACATGATCGT-1	2.48748	-4.74674	IC
D0_2#ACTGTCCTCGGCAATT-1	10.72	9.19563	Fibroblast
D0_2#GGAGAACTCACGTCAA-1	-2.09832	-0.334389	PT(S2)
D0_2#AGACAAATCGGATCGC-1	-4.39336	4.3677	PT(S1)
D0_2#ATATTCCTCTGGGCGT-1	-0.852557	-0.327158	PT(S3)
D0_2#AAAGGATCAATGCCAT-1	-1.28197	-0.469927	PT(S3)
D0_2#CCCTCTCTCGCACCTT-1	-5.09405	5.97161	PT(S1)
D0_2#GCGGAAAAGTGGACGT-1	8.70813	7.27861	Fibroblast
D0_2#GTAGGAGGTGATAGAT-1	8.26692	0.470013	Fibroblast
D0_2#ATGTCGATCATTCTCA-1	10.3697	-2.7831	CNT
D0_2#TCAAGGTTCCAGTACA-1	-4.57185	2.05445	PT(S2)
D0_2#TCAGTTTTCCGTGCAG-1	-2.24134	-0.352323	PT(S2)
D0_2#AAATGAGCATAGTCCA-1	9.38652	-7.49519	CD-PC
D0_2#TATGTGGAGCGAATAT-1	12.7709	0.74929	TAL
D0_2#GCTCACTTCTCGACCT-1	5.24228	13.4883	EC
D0_2#TTAGCTTTCCCGAAGC-1	9.52922	1.3872	DL & TAL
D0_2#TGCCTCACACCCTTAC-1	-4.97565	7.12967	PT(S1)
D0_2#AAACGAAAGGAAGAAC-1	16.146	2.82584	TAL
D0_2#TGTACAGCAGAGATGC-1	-1.11823	-1.42026	PT(S2)
D0_2#AAAGGGCCATTGATGC-1	-0.941788	0.0512177	PT(S3)
D0_2#AACGAGGTCGAGTGTT-1	-5.60187	6.42628	PT(S1)
D0_2#TGGAAGGAGGCATGCA-1	-4.20765	1.09227	PT(S2)
D0_2#AGACAAAAGCCATGGA-1	-4.08215	0.961501	PT(S2)
D0_2#TTTGGTTGTGCAAGAC-1	-4.65815	5.42172	PT(S1)
D0_2#GGACACCCAAGTCTCA-1	6.79749	9.98758	Fibroblast
D0_2#TTGTTGTAGTGCACAG-1	15.9734	1.38005	TAL
D0_2#TACCTATCATCCTGGG-1	-3.12111	0.116092	PT(S2)
D0_2#CAGGGCTCATGGCCGT-1	10.1266	-2.68868	CD-PC
D0_2#TTCTAACCACCACGAC-1	-4.33266	5.04775	PT(S1)
D0_2#ATAGTCGTCCTCCATG-1	9.08871	7.91241	Fibroblast
D0_2#GGCGAAAGTACATGGG-1	-3.97621	2.37864	PT(S2)
D0_2#GCGGGTTCAGTAGGCA-1	13.0362	-5.9433	DCT
D0_2#GAGACTTTCTTCACTA-1	11.5935	14.8883	EC
D0_2#TCCAGAATCCCGCAAG-1	16.0037	2.66408	TAL
D0_2#TCACCTGTCCTCAAGA-1	-2.41727	0.174806	PT(S2)
D0_2#CCTATTATCTGGCACG-1	14.5532	1.38162	TAL
D0_2#TTGCCCATCAGAGTGG-1	10.6535	0.378653	DL & TAL
D0_2#TGGCAATCAGAATGCG-1	5.44552	13.9586	EC
D0_2#AGGACGAGTATCTGCA-1	14.0255	-0.99377	TAL
D0_2#CTAACTTCAAACTACC-1	1.43542	-5.55111	IC
D0_2#CACCTTGCAATTCGTG-1	14.4819	0.116302	TAL
D0_2#TTTACGTAGAGAAGCA-1	-4.58583	6.64602	PT(S1)
D0_2#TAAGTGCCAATCCATG-1	-4.18304	1.56524	PT(S2)
D0_2#AACTGTGTCCACACCT-1	-3.94891	0.501977	PT(S2)
D0_2#CCCAGAGGTGCCCTAG-1	-5.55129	6.24568	PT(S1)
D0_2#TTACTCAAGCCATGGA-1	-0.882101	-0.18887	PT(S3)
D0_2#TCAAGACTCGCGCTGA-1	6.13542	15.0913	EC
D0_2#CATGCCTTCCTCATTA-1	-4.95656	3.25119	PT(S1)
D0_2#GATTAGCGTCACATTG-1	1.08727	-0.998826	PT(S3)
D0_2#CAGCCTTCAGTCAGAG-1	-3.44753	4.59585	PT(S1)
D0_2#ATTCGTTCAAACCTAC-1	-4.44651	6.46643	PT(S1)
D0_2#CCCTCTCTCTCGTAGA-1	9.49494	15.6795	EC
D0_2#TGGCAATCATCCATAG-1	-5.20894	6.53013	PT(S1)
D0_2#CCAATGACATCGACCG-1	-4.56767	2.21508	PT(S2)
D0_2#GCGAGTCAGTGAGCTG-1	-4.82909	6.00623	PT(S1)
D0_2#CGCTAGGCATTAACGC-1	15.6525	1.48071	TAL
D0_2#GTCACGGAGTGATTAG-1	-3.04304	0.366358	PT(S2)
D0_2#TGAATCGAGCTCCATA-1	0.857229	-0.801754	PT(S3)
D0_2#TCGGGACAGTAGTGTA-1	-4.51636	6.17509	PT(S1)
D0_2#AGCTGATCAAAGGTCG-1	11.9497	-5.56375	DCT
D0_2#CAAGCTAGTGGACAGT-1	14.1974	1.23412	TAL
D0_2#TTTGTGTGTAGCAGGT-1	7.82256	-6.2776	CD-PC
D0_2#ATCCTCGGTTCTACCC-1	-4.17059	0.901565	PT(S2)
D0_2#ATCCAGACAATTAGGA-1	-5.38246	7.32596	PT(S1)
D0_2#GAGCGCTAGAAATCTG-1	9.24321	8.93042	Fibroblast
D0_2#GGCGAAACATCTCTCG-1	-1.53324	-0.467898	PT(S3)
D0_2#CCGTGAGCACAAACGG-1	6.25869	3.67713	Pod
D0_2#TTGTTGTTCACGTCAA-1	-5.71617	6.62669	PT(S1)
D0_2#TCGAGCGAGTAGCAAT-1	-2.97413	-0.189858	PT(S2)
D0_2#CATAACGTCGCGCCAA-1	8.43769	8.02456	Fibroblast
D0_2#AAACTGCCACCCATCT-1	-5.06467	4.88072	PT(S1)
D0_2#GAGCGCTAGTTAGCAA-1	-2.8972	0.0142755	PT(S2)
D0_2#ACTTCCGAGGGAGATA-1	-1.83602	-0.0507675	PT(S2)
D0_2#AGTGCGCTCACACGTA-1	1.43986	-1.35804	PT(S3)
D0_2#TAGGTCAGTTACACTG-1	6.53747	3.94852	Pod
D0_2#CTTTGCGCAATACTGC-1	-5.7633	6.95507	PT(S1)
D0_2#AACGGGAAGGTTTCTG-1	7.32205	-5.64562	CD-PC
D0_2#AGCCTGGGTCTTAGCA-1	-4.53123	5.33149	PT(S1)
D0_2#GACCCAGCAATGACTC-1	-5.15358	7.18519	PT(S1)
D0_2#CAGTGTAAGATATGTG-1	-4.47492	2.16749	PT(S2)
D0_2#AAATGCCCAGCTGATT-1	-5.64234	6.46832	PT(S1)
D0_2#AACGTACTCGCAAACT-1	2.21125	-5.90457	IC
D0_2#CAGTGCGCAATGGCTT-1	9.85197	8.97676	Fibroblast
D0_2#ATGTTTCCATCGTGAT-1	-5.35151	5.63432	PT(S1)
D0_2#CTCGCTAGTTCCGGCA-1	0.392173	1.96258	PT(S3)
D0_2#GGGTGTCTCAGTGGTT-1	-5.66669	5.59743	PT(S1)
D0_2#TTGTCTACAAGGGTAC-1	-3.37285	1.64571	PT(S2)
D0_2#GAGATTCCACAAACAA-1	5.54491	14.1241	EC
D0_2#CTCTACGAGAAAGCAG-1	15.6408	1.67024	TAL
D0_2#GCAGATTAGATCACCT-1	-5.72988	6.53578	PT(S1)
D0_2#TGATTTCTCGGATAGG-1	8.63695	1.15986	DL & TAL
D0_2#GCCTAGGTCGTTCCGT-1	7.12264	15.8171	EC
D0_2#AGACAAACACTCAGCG-1	-3.57062	1.07382	PT(S2)
D0_2#CACAACAAGTGTCCCG-1	-3.35515	0.588174	PT(S2)
D0_2#GGCACGTCAGAAAGAG-1	-4.50311	3.3868	PT(S1)
D0_2#ACGTTAGCATAGCCGC-1	5.2844	12.2694	Pod
D0_2#AAGGTTCCACTGCTTC-1	-1.52507	-0.485352	PT(S3)
D0_2#TAATCGGAGCTACGTT-1	-4.41317	6.37992	PT(S1)
D0_2#ATAGGCTGTAGGTAAT-1	-0.815849	0.0298801	PT(S3)
D0_2#GGGACCTGTCACAGGA-1	-3.07113	0.0202441	PT(S2)
D0_2#CGTTCCATCCATAGGT-1	-1.42265	-0.379881	PT(S3)
D0_2#TGATGCATCGCATACA-1	10.7652	-3.01131	DCT
D0_2#ACGTTAGAGCAGAATT-1	6.33141	8.7423	Fibroblast
D0_2#TTGCTATGTACCCATA-1	2.60849	-4.91098	IC
D0_2#CAGTATGCAGATTTGC-1	14.6567	-0.805421	TAL
D0_2#TCAGTTTCAATCAGGG-1	-5.26875	7.02866	PT(S1)
D0_2#TGTTAGGTCTGTCGGG-1	-5.24199	7.29655	PT(S1)
D0_2#AAGATAGTCCAAACCA-1	-5.18384	4.2368	PT(S1)
D0_2#CAGTATGGTAATGCCT-1	9.80136	7.4624	Fibroblast
D0_2#TGGTCCTCACATTCTT-1	15.525	1.35996	TAL
D0_2#AAGATAGTCACGTGTA-1	1.46921	-5.43512	IC
D0_2#TAACGGTTCTATTTCG-1	-3.59788	1.13836	PT(S2)
D0_2#GATTGACTCTTACGGA-1	7.61754	-7.63134	CD-PC
D0_2#GATTAGCAGATCACCT-1	12.3511	-6.03616	DCT
D0_2#CAATCCCGTGGACGAT-1	14.7338	-2.97424	DCT
D0_2#TAGACTGCAATGGTCT-1	8.19635	15.084	EC
D0_2#CAGCTGGTCCGATTGA-1	-1.33907	-0.478411	PT(S3)
D0_2#TGCTTCGGTGGTCGAA-1	3.03672	-6.09126	IC
D0_2#GGAATCTGTCAAACAA-1	10.989	14.8909	EC
D0_2#GTAATCGTCACTCGGG-1	5.30313	13.284	EC
D0_2#CGGACCACAACGTCGC-1	7.59871	8.81685	Fibroblast
D0_2#CGTACAATCCGCCTAT-1	-4.75233	6.81873	PT(S1)
D0_2#GGGCCATTCTGAGTCA-1	7.28181	-6.90291	CD-PC
D0_2#TACATTCGTCTCTAAG-1	-5.58035	5.7075	PT(S1)
D0_2#ATCGAGTCAGTAAGAT-1	-4.35624	5.42882	PT(S1)
D0_2#GTTGGGCAGTCGTATC-1	-1.54335	-0.362147	PT(S3)
D0_2#CTACAGAGTGAGCTAG-1	-3.09184	0.248121	PT(S2)
D0_2#TCTAGTTCATGGTTTG-1	13.2015	-5.80687	DCT
D0_2#TTTGCGCAGAAATGGG-1	1.50383	7.43937	PT(S1)
D0_2#CTAGGATGTTGGTAAA-1	8.00105	15.7356	EC
D0_2#GCAACCGCACGGCCAT-1	-5.31656	6.923	PT(S1)
D0_2#AACTGTGCAGTAGTTC-1	14.9082	-3.90329	DCT
D0_2#CCCGTTATCGTCCCAT-1	-4.77603	1.89731	PT(S2)
D0_2#CAAGAAACATCGCTAA-1	-3.04473	0.50874	PT(S2)
D0_2#TGAGTCAAGGTGTTGG-1	-3.99431	5.07484	PT(S1)
D0_2#TGCTCACCAATTGGCT-1	13.3135	-5.73132	DCT
D0_2#TCTCAGCTCGCCACTT-1	-3.92147	1.07613	PT(S2)
D0_2#TGCACCTCAGCAACCC-1	-4.90566	6.4299	PT(S1)
D0_2#TGGACATTCCAGCACG-1	6.95711	-5.59949	CD-PC
D0_2#TCAAGCAAGCAACGGT-1	9.64038	-7.7058	TAL
D0_2#TGTACAGCATGCTATG-1	-1.46709	0.117472	PT(S3)
D0_2#AACGTACCATCGCTAA-1	7.02445	-6.9097	CD-PC
D0_2#TAAGCCACACGCTCAG-1	10.5446	0.594969	DL & TAL
D0_2#TCAGGTATCGGATAGG-1	3.33376	-6.17645	IC
D0_2#TACCCTGAGACACAAT-1	-3.97406	1.14115	PT(S2)
D0_2#TCACAAGTCGGGACAA-1	-4.79365	4.6987	PT(S1)
D0_2#GACTAGTGTATCTGCA-1	1.5046	-5.58713	IC
D0_2#TTGCGAACAACTCGTA-1	10.6024	-2.84667	TAL
D0_2#AACTGGTAGTAGACCG-1	-4.31679	2.96009	PT(S2)
D0_2#TCTATTGCATGCCTTC-1	-5.40723	6.71348	PT(S1)
D0_2#ACTGCAACAGGCAGAT-1	14.2957	-1.07036	DCT
D0_2#TTCGTTACAGCAATGG-1	5.51566	8.17259	Fibroblast
D0_2#TTGAGCATCAAGAGGC-1	-4.42395	2.00813	PT(S2)
D0_2#CAGGATTGTACGGTTT-1	16.2602	2.7784	TAL
D0_2#GGTTGCGCACAAGGGT-1	-4.59394	6.73792	PT(S1)
D0_2#CTCAACCGTACAAATG-1	1.8392	-5.63428	IC
D0_2#GAGCATTAGGATATCA-1	-2.12022	-0.358035	PT(S2)
D0_2#GGTGCTGAGACCATAA-1	-4.97662	3.13405	PT(S1)
D0_2#AGCCCGACAATGGTAA-1	-0.393737	0.527057	PT(S3)
D0_2#TACCTCGTCGTCCCAT-1	-5.35736	6.52403	PT(S1)
D0_2#GAGATTCCAAATTGAG-1	11.1547	19.5031	Lymphoid
D0_2#GATGATCTCTGATCTT-1	-0.790036	-0.177681	PT(S3)
D0_2#ACGTTAGAGAAGAGTG-1	-1.5357	-0.280645	PT(S3)
D0_2#GAAGTCTGTGGCCTTG-1	11.4678	14.8944	EC
D0_2#GGAACTTTCACTGATG-1	-5.30431	4.80457	PT(S1)
D0_2#GGCGTTGAGGGTGTTG-1	6.83266	-6.91141	CD-PC
D0_2#AAATGCCGTTGTGAGG-1	1.88456	6.9373	EC
D0_2#GGAACTTCAGGCAGAT-1	-4.2523	1.29642	PT(S2)
D0_2#GCTCGAGCATCTCACC-1	-4.04421	1.36903	PT(S2)
D0_2#AGTCCGGAGTTGAATG-1	-4.15387	0.573509	PT(S2)
D0_2#GCGCCAAGTCACAGGA-1	11.862	-3.35368	DCT
D0_2#TGATTTCTCTTGTACT-1	1.40054	-5.43763	IC
D0_2#ACGTTAGCAATGATGA-1	-3.97664	5.63182	PT(S1)
D0_2#CGTAAACGTCAACTGT-1	-5.03004	4.17539	PT(S1)
D0_2#CTAGGATCAGTCCTGG-1	-3.82945	1.39387	PT(S2)
D0_2#GCGATCGGTCACATTG-1	8.64818	6.88448	Mac
D0_2#TCCAGAATCCCTACCA-1	-5.24518	5.74892	PT(S1)
D0_2#CCTTGGTGTTTCAGCA-1	3.39865	-5.84875	IC
D0_2#TCAGGTATCGGGCTCA-1	15.348	-2.33737	TAL
D0_2#TAGGTCACAAATTCCG-1	7.44525	-4.48324	CNT
D0_2#TATCTGTAGTACCCAT-1	3.24901	-6.20722	IC
D0_2#AAACTCGAGGTCGTTT-1	10.753	13.8729	EC
D0_2#GCCCAGACACTCCACT-1	13.1459	-5.89165	DCT
D0_2#ATCCCTGTCGAACCGC-1	-4.26671	6.37377	PT(S1)
D0_2#CTACTTATCCAAACCA-1	15.6143	0.299125	TAL
D0_2#GTGATCAAGCTCGGCT-1	14.4095	-2.55374	DCT
D0_2#TCGATTTCAAGCAGGT-1	-4.96114	3.30644	PT(S1)
D0_2#TGTACGAGTATCAGCT-1	-4.52303	5.99857	PT(S1)
D0_2#GCGCATGAGAATCAAC-1	15.3111	-3.04529	DCT
D0_2#GTAGACTCAAGGCGTA-1	7.83463	8.06846	Fibroblast
D0_2#GGTTGCGCAATCACTG-1	14.9839	-3.95032	DCT
D0_2#TGCTCGTGTCTGATTG-1	-0.699612	-0.214592	PT(S3)
D0_2#ACGGATTGTGGACCAA-1	-4.85824	5.87331	PT(S1)
D0_2#TGGGTTAAGCGGACTA-1	8.9421	0.936973	DL & TAL
D0_2#CTAACTTTCGACCCGA-1	-5.21598	6.72677	PT(S1)
D0_2#GGAATCTGTCAATCCA-1	-3.77475	0.43294	PT(S2)
D0_2#GTTATGGCAGTCCTGG-1	-5.48908	6.30047	PT(S1)
D0_2#TAAACCGTCACTACCC-1	15.2281	0.736806	TAL
D0_2#TACATTCAGAGAGTTT-1	-4.47351	7.17055	PT(S1)
D0_2#ACATGGTTCCTTTGCG-1	9.64659	0.181172	DL & TAL
D0_2#ATTGTGGAGTAGTTCC-1	-5.21803	6.0877	PT(S1)
D0_2#GTCTACCCAGGCTACC-1	-5.23964	5.71188	PT(S1)
D0_2#TACATTCTCGTTTGAG-1	15.6257	2.63418	TAL
D0_2#GCAGATTTCCTAGAGT-1	10.3105	-5.02278	CNT
D0_2#GGCATTAAGTCAGCCC-1	-3.9126	4.5392	PT(S1)
D0_2#ACAAGCTGTCTGGATT-1	15.4833	-0.433663	TAL
D0_2#CAATCCCCAAGCAATA-1	12.1574	-5.84358	DCT
D0_2#TTGAGTGCACCATTCC-1	0.860608	-0.840392	PT(S3)
D0_2#TTTGGTTGTATTCTCT-1	-4.99859	5.23435	PT(S1)
D0_2#CTTCCAGGTAACATAG-1	14.6725	-4.40021	DCT
D0_2#CGCAATAGTTTCACCC-1	12.2419	-5.77545	DCT
D0_2#CAGCTGGTCCGTTAGA-1	-4.8638	6.63785	PT(S1)
D0_2#GCGGAAAAGTCTGCTA-1	-3.49876	1.54914	PT(S2)
D0_2#GTGCACGCAATTGGCT-1	13.0401	-5.88653	DCT
D0_2#CAGTGCGAGCTATCGT-1	13.0445	-5.9396	DCT
D0_2#CTTTGCGTCATCGCAA-1	2.45939	-5.86212	IC
D0_2#TGCTATTGTGCTTACA-1	6.87518	-6.7991	CD-PC
D0_2#CCGTACTTCCCTAAAG-1	-5.47065	7.11125	PT(S1)
D0_2#GAATCTGCAACATAAG-1	-4.27503	3.73871	PT(S1)
D0_2#GGCGAAAAGTAGTTCC-1	-1.67348	-0.228907	PT(S3)
D0_2#CTTGCTGTCAGGTTTG-1	-4.58345	6.84426	PT(S1)
D0_2#TTAGCGATCGGGTCCA-1	4.56497	13.3217	EC
D0_2#CAACCAAGTTGCAGAG-1	-4.18801	4.22992	PT(S1)
D0_2#AGCCTTCAGCACACCC-1	-1.15334	0.0251536	PT(S3)
D0_2#CCTAAAGCACTCAAGT-1	15.698	2.45153	Mac
D0_2#AGCGATTTCACAGGGA-1	2.97245	-6.13941	IC
D0_2#ATAGGCTTCCTCCAGT-1	10.6773	0.482083	DL & TAL
D0_2#CCAGATAGTAAGCCGA-1	7.56049	-3.67669	Pod
D0_2#CGCGCAACAACTCAAC-1	4.2839	13.2402	EC
D0_2#TAGGTCACACCGAAAG-1	6.28344	3.60389	Pod
D0_2#TTCGCGTTCGCAACTA-1	-5.76256	6.47655	PT(S1)
D0_2#CAAGAAAGTACGAGAC-1	16.6772	11.4971	Mac
D0_2#GGGTTATAGTATACCC-1	-5.25413	7.01276	PT(S1)
D0_2#TTCATCATCCTAAAGC-1	-5.38112	6.4893	PT(S1)
D0_2#TTAACGGGTGCATCAT-1	16.1774	2.63356	TAL
D0_2#GAGGCTCCACAGCCAC-1	10.4345	-2.83759	CNT
D0_2#AACTGTGCATTTGGTG-1	10.1993	7.85026	Fibroblast
D0_2#TTTGTGTCAGCGTACC-1	-3.62625	1.1149	PT(S2)
D0_2#CTTGCCAAGGTAGGAA-1	7.86988	-7.60214	CD-PC
D0_2#GACTAGTAGATATGAC-1	-5.1272	4.95666	PT(S1)
D0_2#AACCTGATCAACGTGT-1	5.23948	13.5789	EC
D0_2#GATTGACAGACCATAA-1	-4.08158	1.02596	PT(S2)
D0_2#CCACAGGTCGATTACG-1	16.0639	2.48269	TAL
D0_2#CCAATGAAGGCTTAAA-1	13.8946	-5.33843	DCT
D0_2#GGGAACATCGCTATTT-1	3.3593	4.19861	DL & TAL
D0_2#CCATACCCAACGTACT-1	-4.63659	2.09453	PT(S2)
D0_2#CCCGTTAGTACAAATG-1	7.59065	13.0359	EC
D0_2#TGCTCACTCCATTGAG-1	-4.46021	6.89174	PT(S1)
D0_2#CTTAATCAGCTTCAAC-1	15.9955	1.48538	TAL
D0_2#GGTCATACATAGAATG-1	7.53631	8.28424	Fibroblast
D0_2#CAAGAAATCTTCAGAG-1	-4.91979	7.31337	PT(S1)
D0_2#TTGCGAAGTCAACGGA-1	-1.24779	0.123664	PT(S3)
D0_2#CCTGGGAGTCCTATTT-1	-4.78592	1.73027	PT(S2)
D0_2#GAGACTTGTTTGACCA-1	13.3819	0.99581	TAL
D0_2#CTCATGCTCTATCTCA-1	-5.5015	5.24495	PT(S1)
D0_2#GACCCAGGTAACCATC-1	-1.37173	0.292772	PT(S3)
D0_2#TAATTCCGTGACCAGA-1	-2.56173	0.0416347	PT(S2)
D0_2#CTTGAAGTCGTGTGCG-1	15.7205	1.48405	TAL
D0_2#GTCACTCCAAACTACC-1	9.74751	1.22218	DL & TAL
D0_2#TAGGTGTTCTCTGCGT-1	4.27135	13.3858	EC
D0_2#TTCAACTAGGCGTAGT-1	1.91922	6.90662	PT(S3)
D0_2#GCCAGACCAAGGCTTT-1	-4.38187	2.01752	PT(S2)
D0_2#CCTCCCTTCCTAGAGT-1	15.3953	-3.71249	DCT
D0_2#CCAGATATCCAGGCCA-1	1.37304	-5.63884	IC
D0_2#ACAATCGCACGGCCAT-1	6.86791	10.0356	Fibroblast
D0_2#TTACTCAGTTCCGCGA-1	-3.95617	3.9196	PT(S1)
D0_2#TAGCGGCCAGCGTCGT-1	9.12694	7.58434	Fibroblast
D0_2#CAACGTATCTTGCGCT-1	-5.16607	5.41733	PT(S1)
D0_2#CTCATGCTCTTTATCG-1	-3.16217	0.420348	PT(S2)
D0_2#ACTTTCAGTGTCTACA-1	10.7398	-0.0470026	DL & TAL
D0_2#CACGTTCTCAGGATCT-1	-4.40861	5.74073	PT(S1)
D0_2#TCAGGGCGTAGCCATT-1	-4.72083	2.89304	PT(S1)
D0_2#GGAATCTAGTGCTGAG-1	7.72592	-5.47709	CNT
D0_2#GCGGGTTCACCCATCT-1	-5.68397	6.13232	PT(S1)
D0_2#GAAGTCTTCTTACTCA-1	-4.90069	3.35664	PT(S1)
D0_2#CGCAGGTCATCCGTAA-1	-4.82674	5.52472	PT(S1)
D0_2#CACAGATAGATGCGCA-1	-4.26774	1.52917	PT(S2)
D0_2#CCTGGGAAGCTATCGT-1	-4.95559	3.80129	PT(S1)
D0_2#TGCATGACATCATCGA-1	-2.78476	2.65766	PT(S2)
D0_2#CCCTGATTCTGAAAGA-1	8.10933	15.4054	EC
D0_2#TAACAGCTCTATCTTG-1	9.97339	8.62953	Fibroblast
D0_2#AATACGCAGAGGAACA-1	-4.61635	2.52845	PT(S2)
D0_2#CGTACAAGTCCTTATT-1	8.70562	0.836087	DL & TAL
D0_2#GTCACAACAGCAAACG-1	-5.16917	4.41897	PT(S1)
D0_2#TTGCTTATCGATTACG-1	7.94418	-7.56205	CD-PC
D0_2#GTTACTTAGTCGGGAT-1	1.46441	-1.24481	PT(S3)
D0_2#ATTACCTGTGACAAGC-1	-5.62523	5.8565	PT(S1)
D0_2#ACAGCGCAGAGCGAAA-1	16.0662	2.79625	TAL
D0_2#AAAGGATCAAAGCTTC-1	14.6509	0.451704	TAL
D0_2#CACCTTGAGCGGACTA-1	0.924922	-0.836633	PT(S3)
D0_2#GGCGAAAGTCCGTAGC-1	-4.30927	1.4567	PT(S2)
D0_2#ACAATCGAGAACCATA-1	15.4707	1.19563	TAL
D0_2#TGACAACGTCCAGACC-1	-4.84431	5.69293	PT(S1)
D0_2#TTCGGTCCAGTTACAC-1	-4.31099	4.45426	PT(S1)
D0_2#AGCCCGATCTTCTCTC-1	16.1642	2.03947	TAL
D0_2#TAACAGCCATCGTACA-1	-4.50457	3.63318	PT(S1)
D0_2#AACTGGTCATTAACGC-1	-4.16142	1.09769	PT(S2)
D0_2#TCTAGTTAGCAGAAAG-1	15.438	1.4756	TAL
D0_2#ACCAAACTCTCGTAGA-1	-4.0803	6.91943	PT(S1)
D0_2#ACAAACCGTCTGGTTA-1	-4.67161	1.41738	PT(S2)
D0_2#CAAGAAAAGATTCCGT-1	9.22022	0.550218	DL & TAL
D0_2#TTGGTCCCATCACAAC-1	7.47464	-7.40423	CD-PC
D0_2#CAAAGCTAGGAGGCGA-1	7.31148	-5.03183	CNT
D0_2#AAAGGATAGCGTTGCC-1	1.90814	7.18371	PT(S2)
D0_2#GTGGATTGTATTTGCG-1	10.9113	15.041	EC
D0_2#AAGGAGCGTATGGGTG-1	9.38513	1.24918	DL & TAL
D0_2#TGAGCCGCATTTCACT-1	-4.74917	2.12303	PT(S2)
D0_2#TGCACCTTCTCTTCTC-1	11.0413	13.9594	EC
D0_2#CGCTGGATCCAGTTAG-1	-5.62538	6.57447	PT(S1)
D0_2#CCCAGAGTCGCTCTAC-1	13.3766	-5.64218	DCT
D0_2#TAGCGGCCAATGGCAG-1	10.3625	14.9752	EC
D0_2#GGAACCCAGCTAACAA-1	15.9973	2.64222	TAL
D0_2#AGTCCGGAGTCAGCCC-1	-5.17183	5.567	PT(S1)
D0_2#TTGTTGTAGAGGAACA-1	-2.6917	-0.241135	PT(S2)
D0_2#TTTGGCCTCCAACAAC-1	11.8706	-1.60036	TAL
D0_2#ATCCAGAAGGCAAGCT-1	12.8815	-3.15201	DCT
D0_2#GCTCGAGTCCATGACA-1	1.50527	-1.1074	PT(S3)
D0_2#GGTACCGTCGATGTGT-1	10.6852	0.366966	DL & TAL
D0_2#ACCAAACCAAGCCAGA-1	-4.8571	1.85537	PT(S2)
D0_2#ATGTTTCAGCCTCGCA-1	-4.43877	2.84657	PT(S2)
D0_2#TGCCTCATCCGTGCGA-1	7.38779	7.25221	Fibroblast
D0_2#CAGGATTGTCTGCGCA-1	-4.07113	0.482984	PT(S2)
D0_2#GGTCATAAGTCGTGAG-1	8.54197	6.89227	Fibroblast
D0_2#GTGGCGTTCCGCCTAT-1	8.66317	7.66097	Fibroblast
D0_2#ACAAAGAAGGGTAATT-1	9.54471	15.7985	EC
D0_2#ACAATCGTCCCACTAC-1	-4.78734	5.87546	PT(S1)
D0_2#CTTTGCGCACTCCTCA-1	-5.0703	5.74739	PT(S1)
D0_2#TCGGGACTCTGAGTCA-1	9.65136	8.21802	Fibroblast
D0_2#AGTCCGGGTCTGCGCA-1	8.1405	-4.10383	CNT
D0_2#GGAACTTTCCTAAGTG-1	-4.4478	6.65152	PT(S1)
D0_2#CGATGATAGATCCGAG-1	-5.12695	4.35301	PT(S1)
D0_2#AAATGCCTCCTATCCG-1	-3.74847	0.444139	PT(S2)
D0_2#AAACGAAAGTCTAGAA-1	-2.70228	-0.283257	PT(S2)
D0_2#GGTTGCGCACAGTTAC-1	-5.00709	3.96849	PT(S1)
D0_2#GCTCCTACAAACGACG-1	9.96742	7.88531	Fibroblast
D0_2#TAGCCGGGTTTCTCTA-1	-4.43483	3.69167	PT(S1)
D0_2#AGCTGGCTCCATGTTT-1	6.84089	-6.71784	CD-PC
D0_2#TAGCCCTTCCATTGAG-1	-3.00544	-0.107548	PT(S2)
D0_2#GACCTTCCACCGATCG-1	-4.93785	6.00502	PT(S1)
D0_2#TTCTAACTCTTAACGG-1	5.66782	13.9079	EC
D0_2#TCAGGTAGTGATAAGT-1	-5.46485	7.12005	PT(S1)
D0_2#GCACCTTAGGGTATCG-1	6.35816	13.5773	EC
D0_2#AAAGATGAGTCGACCC-1	9.74593	0.310705	DL & TAL
D0_2#CCCTAACCATCAGCTA-1	11.3573	-5.13454	DCT
D0_2#CGCACAGAGAAGCCTG-1	15.1855	-3.60549	DCT
D0_2#ACGTTAGCACCCTTTG-1	15.4347	0.719286	TAL
D0_2#AGTGTACGTTCTGAAC-1	15.649	1.94252	TAL
D0_2#TGGAAGGAGGCCAGTA-1	-3.17254	0.414329	PT(S2)
D0_2#TACATTCTCACATCCC-1	-4.99757	5.01921	PT(S1)
D0_2#GCTCGAGGTTCTTTGT-1	-4.57664	7.11528	PT(S1)
D0_2#AACGAGGCATCCCTCA-1	-3.64081	1.1923	PT(S2)
D0_2#TCACCACTCCTCCTGA-1	-5.24917	7.24667	PT(S1)
D0_2#TTGCACCAGGGTATCG-1	-4.71837	4.87879	PT(S1)
D0_2#CAAGAAACAAGGGAGG-1	10.6247	9.17566	Fibroblast
D0_2#AAAGATGAGGAAGACA-1	7.48409	-7.61365	CD-PC
D0_2#CACAGATCATGTGGGA-1	12.5557	-1.9671	DCT
D0_2#CGATGATGTGTCGTGC-1	-3.34171	1.37775	PT(S2)
D0_2#GCAGCCAGTGCGCTCA-1	11.9477	20.6652	Lymphoid
D0_2#ATATTCCAGGATGTCG-1	-4.25385	3.6933	PT(S1)
D0_2#GCATTCCCACTGTTAG-1	-4.35054	3.30434	PT(S1)
D0_2#AGCGTGCAGCAGGACT-1	9.29914	15.292	EC
D0_2#ACTTTCACATAAAGTG-1	9.78988	0.229452	DL & TAL
D0_2#CTAGGGCCAAGATTAG-1	-5.11523	6.13465	PT(S1)
D0_2#GTGATCACAAACCGAG-1	9.40338	15.3827	EC
D0_2#TAGCATGGTCGCTACG-1	15.1665	-3.60245	DCT
D0_2#TGGTCAACATGGGTGA-1	-5.31078	7.14321	PT(S1)
D0_2#CTGCTCAAGGCAAGCT-1	7.57469	12.6964	EC
D0_2#CCGCATTAGGCCTAAG-1	14.6026	-3.89131	DCT
D0_2#GGACACCTCGCTATTT-1	2.54939	-6.37268	IC
D0_2#GCGTTGGTCAATGCAC-1	2.95179	4.36648	DL & TAL
D0_2#AGCCGCAGTCCGTGCA-1	9.03644	0.506698	DL & TAL
D0_2#TACCTCGCACTCGTGG-1	10.8109	-2.8151	CNT
D0_2#ATTGTCTAGATGGCAC-1	-4.96109	7.0938	PT(S1)
D0_2#AATGGCTTCTTGTCAT-1	10.7267	-5.0126	CNT
D0_2#GAATCTGGTAGGTAAT-1	15.822	2.02098	TAL
D0_2#TCACCTGTCGGTTGTA-1	-4.46402	4.30626	PT(S1)
D0_2#GCTCACTTCGGTACTA-1	-5.61946	5.60101	PT(S1)
D0_2#CGGACTGTCCACGCTT-1	-4.5961	2.04266	PT(S2)
D0_2#TGAATCGGTGATGCGA-1	12.6082	-5.93548	DCT
D0_2#GATGATCAGAGGTACC-1	-5.24551	7.11723	PT(S1)
D0_2#ACCTGCTGTGTTGGTT-1	-1.76492	-0.152257	PT(S2)
D0_2#ACTAACGCAGTTAAAG-1	-1.22202	-0.3987	PT(S3)
D0_2#AACCAACCATCTCACC-1	8.91872	8.14663	Fibroblast
D0_2#TGGGTTACATAGTCCA-1	-0.0922529	5.69899	Injured PT
D0_2#TAAACCGGTATCAGCT-1	16.0867	2.58479	TAL
D0_2#AACATCGTCCATCGAA-1	-5.53143	7.13657	PT(S1)
D0_2#CTCAGCTGTGCTGAAG-1	-2.03486	2.88942	PT(S2)
D0_2#TTCTGTACAAGCTTTG-1	10.7422	-4.74338	CNT
D0_2#GCACCTTCATCCGTGG-1	-4.65189	7.33973	PT(S1)
D0_2#TGCTCACGTAAGTGCG-1	7.20586	-5.03622	CNT
D0_2#GGGTGTCAGTTCAAGA-1	-1.30446	-0.0484906	PT(S3)
D0_2#GACCAATGTTACCACA-1	1.34996	7.37791	EC
D0_2#CTTCTAAGTGCTGAAG-1	-0.953648	0.0432936	PT(S3)
D0_2#TCACTCGTCTTCTTCC-1	-4.74027	3.91975	PT(S1)
D0_2#CAAGGCCAGGAGTACC-1	10.9749	-1.09295	EC
D0_2#TAGCATGTCTCCTTAA-1	15.2686	0.870882	TAL
D0_2#TTACCGCTCTTCTTCC-1	12.657	-5.93657	DCT
D0_2#TGCTTTAAGGGAGATA-1	-5.02975	4.60978	PT(S1)
D0_2#CTTCCAGGTAGGGTTG-1	15.6133	1.2886	TAL
D0_2#TCAGTTTCAAACCCTA-1	6.89452	-7.12021	CD-PC
D0_2#AGTTTGGGTTAGCTCA-1	-1.16062	-0.165436	PT(S3)
D0_2#TCAGGGCGTTACGAAA-1	-5.30169	6.49916	PT(S1)
D0_2#GCTCACTGTCGAGGTA-1	8.74488	7.73003	Fibroblast
D0_2#GTAGACTAGTTCAACC-1	9.22201	1.25736	DL & TAL
D0_2#AACTGTGTCGGGAAAC-1	12.4021	0.333506	TAL
D0_2#TGGGTTAAGAATCAGT-1	-1.07959	-0.124578	PT(S3)
D0_2#GAAGTGGGTGCGCTCA-1	11.0659	-5.21797	CNT
D0_2#CTACAGAAGTACAACA-1	3.2362	4.26191	DL & TAL
D0_2#TAAGCCAAGGTTCGAG-1	7.14414	10.164	Fibroblast
D0_2#TAGGTCATCAATGCAC-1	16.5624	2.7077	TAL
D0_2#GAGCGCTTCGTCAACA-1	-5.13717	5.53478	PT(S1)
D0_2#AGCGATTTCGGATAGG-1	16.2821	2.8271	TAL
D0_2#TGGCAATAGAACGTTA-1	1.76315	6.70515	PT(S3)
D0_2#CGATGATGTATACGCT-1	-4.58948	6.73573	PT(S1)
D0_2#AATGGAAAGTCGTGAG-1	-4.89709	6.592	PT(S1)
D0_2#GTGTCAACAGTCCTGG-1	10.7482	13.9537	EC
D0_2#CACTGAAGTTATAGAG-1	6.91743	-6.8385	CD-PC
D0_2#GTGTGATCATTCTTTG-1	13.4733	-5.48713	DCT
D0_2#GATTGACAGTGTTCCA-1	-4.45553	6.39425	PT(S1)
D0_2#GATCGTAAGGCGTCCT-1	15.6559	2.32197	TAL
D0_2#CAGGGCTTCTCTGCGT-1	-4.24167	2.88452	PT(S2)
D0_2#GTTATTCTCCAAACCA-1	-5.42571	7.3493	PT(S1)
D0_2#ATGTACGTCAGAGTGG-1	-4.38132	4.26333	PT(S1)
D0_2#TGGCGCAAGTTCAGGG-1	-1.32267	-0.0129185	PT(S3)
D0_2#CAAAGCTCAGCAACAG-1	9.59193	1.3934	DL & TAL
D0_2#ACGTGGCAGCTTCAAC-1	7.45536	-5.49315	CNT
D0_2#ACAGAAACATACTGCA-1	15.255	-3.73335	DCT
D0_2#CAAAGCTAGTCAGGAC-1	-5.64825	7.0458	PT(S1)
D0_2#AAACTCGCACATTCTT-1	-4.41265	2.17325	PT(S2)
D0_2#GTGATCAAGATCGCCC-1	1.25569	7.47079	PT(S1)
D0_2#CAGCCTTCAGTAAGCG-1	-1.5504	-0.324283	PT(S3)
D0_2#CTCAGAAAGATGGGAA-1	14.8289	-0.619916	TAL
D0_2#TACGGATCAGTTACAC-1	16.2197	2.68477	TAL
D0_2#CCTCCCTCATCACAGT-1	15.8797	1.46814	TAL
D0_2#TAAGCCACATTAAGGA-1	-2.98926	0.511397	PT(S2)
D0_2#GTGCCAGAGGGCATTG-1	-4.60787	3.85056	PT(S1)
D0_2#CAAGAAAGTCGCTAGC-1	9.62451	7.63854	Fibroblast
D0_2#ACCCAAATCGCTCTAC-1	15.1203	-0.504876	TAL
D0_2#TCAAGGTCAAGCAACG-1	6.37838	3.41908	Pod
D0_2#CTAGGGCAGCTTACCA-1	-4.39541	1.79912	PT(S2)
D0_2#TAGCTTTTCAATCGTG-1	7.17292	-7.34777	CD-PC
D0_2#CGCTAGGGTTCCGCGA-1	-1.29977	-0.170751	PT(S3)
D0_2#TATTGCTTCACCGCGA-1	-4.64682	1.96596	PT(S2)
D0_2#GTTATGGGTGCTTGAT-1	-3.09058	5.73211	PT(S1)
D0_2#ACAGGCCGTTGTGACT-1	12.7439	-5.87282	DCT
D0_2#CTAGCGGTCTATCTTG-1	7.07149	-6.80264	CD-PC
D0_2#GGTCATATCTTCCGTG-1	-4.86291	6.35735	PT(S1)
D0_2#GGGTTATGTTCCCGGA-1	-1.4985	-0.228133	PT(S3)
D0_2#TTTGGTTCAAGCCTTA-1	-5.25279	4.61341	PT(S1)
D0_2#AACGTACCAGTAGTCT-1	7.15984	7.43789	Fibroblast
D0_2#ACCGAATCAACTCGTA-1	-3.11313	0.572514	PT(S2)
D0_2#CACTGAAGTGCTTGAT-1	13.0819	-5.81306	DCT
D0_2#ACCGAATAGCAATGTA-1	13.3203	-5.74458	DCT
D0_2#GACCCAGTCCTCCCAA-1	9.88486	0.301718	DL & TAL
D0_2#CGCTGGATCTACTGCC-1	15.708	2.10059	TAL
D0_2#GGATGAGTCTGGAAGG-1	-5.17987	6.94017	PT(S1)
D0_2#TTAACGGCACTCCTCA-1	10.6181	-3.00829	CNT
D0_2#TTGCTATGTGCTTCCT-1	13.406	-5.70903	DCT
D0_2#GCCTAGGGTGAGGGTT-1	-3.90778	3.62073	PT(S1)
D0_2#GTTATTCAGCATTGGG-1	8.38919	7.7997	Fibroblast
D0_2#TCTCAGCTCCTTCGAC-1	1.85598	7.08628	PT(S2)
D0_2#TGCTATTTCCAACGCG-1	10.2427	9.61003	Fibroblast
D0_2#GAATCTGGTAACGGTG-1	-4.62927	3.76317	PT(S1)
D0_2#GTCTACCTCCGGGCAT-1	16.2333	2.27996	TAL
D0_2#AACTGTGCATCAGCTA-1	10.2305	-4.93013	CNT
D0_2#CAAAGCTCAATTGCCA-1	5.6279	7.77161	Fibroblast
D0_2#CGGACCAAGTGATAAC-1	-4.77175	6.99246	PT(S1)
D0_2#TAGCGGCGTCCCTAAA-1	10.4167	8.37234	Fibroblast
D0_2#CTCACCATCGCCCTTA-1	15.1952	0.4226	TAL
D0_2#CTTCTAATCTCTGCAC-1	15.6788	2.19918	TAL
D0_2#ACAGAAACACCGTTGG-1	11.6651	-5.65626	DCT
D0_2#TAGCTTTGTAACCCAT-1	15.4146	-3.38584	DCT
D0_2#CCTGGGATCAGGAAGC-1	-4.8273	6.83099	PT(S1)
D0_2#GATGATCTCCTCATTA-1	-3.34669	5.7364	PT(S1)
D0_2#TCGGGACCAGAACAGC-1	8.8559	0.790973	DL & TAL
D0_2#TTCTGTAGTTCCGGCA-1	-4.79735	5.17055	PT(S1)
D0_2#CCTTGGTTCCATGTTT-1	4.4892	13.5197	EC
D0_2#TTTGCGCCACGGCCAT-1	7.34966	-5.33092	CNT
D0_2#GAGACTTGTTACCCAA-1	9.88547	7.79689	Fibroblast
D0_2#TTCAACTCAGGCTACC-1	16.007	1.62525	TAL
D0_2#TCGGGACAGAGCAGCT-1	15.443	-3.39017	DCT
D0_2#ATATTCCAGTCGAGCA-1	-3.16402	0.389302	PT(S2)
D0_2#ACAGCGCAGGTACACG-1	9.62839	-4.49761	CNT
D0_2#ATGTTTCTCAGTCACA-1	8.34076	-3.82999	CNT
D0_2#TGTACAGAGTGAACCG-1	9.9102	7.84642	Fibroblast
D0_2#AAACTGCTCTTACGGA-1	-5.39054	5.37623	PT(S1)
D0_2#CTACAGATCACTACCC-1	9.62388	1.2171	DL & TAL
D0_2#CTGGCAGCAAATAGTG-1	1.89665	-5.71534	IC
D0_2#AAATGAGCAAGCCAGA-1	8.14613	7.73819	Fibroblast
D0_2#AGTCAACCACAAACGG-1	7.59378	-7.29836	CD-PC
D0_2#GTGCTGGTCTTCAGAG-1	7.89559	-7.43918	CD-PC
D0_2#TGTACGATCATCGCTC-1	-0.476854	-1.17703	PT(S3)
D0_2#ATTACCTAGCTATCGT-1	-4.89394	3.85727	PT(S1)
D0_2#GTCACGGTCGGGAAAC-1	-4.35668	1.42491	PT(S2)
D0_2#ATGCATGCAAAGGTCG-1	-5.53928	6.60689	PT(S1)
D0_2#GTTATGGAGAGGCCTA-1	16.8274	11.6433	Mac
D0_2#TACGGATGTGAGTAAT-1	-5.20268	4.93617	PT(S1)
D0_2#TAGCACACACAGCCAC-1	16.9609	8.6504	Mac
D0_2#ATGGATCCAGTCAGAG-1	-1.70958	-0.197153	PT(S2)
D0_2#GCCATAATCCATAGGT-1	10.7218	-4.58663	CNT
D0_2#TCTCAGCGTTCAGTTG-1	15.2709	-2.47187	DCT
D0_2#GGCACGTCAGCTTACA-1	-5.8253	6.71284	PT(S1)
D0_2#ACAAGCTAGGCTTTAC-1	16.2955	2.81494	TAL
D0_2#TAACTTCAGCTACGCC-1	8.896	8.27941	Fibroblast
D0_2#TAGCACAGTAGCGAGT-1	10.4171	-4.28514	CNT
D0_2#TTAGCTTGTAAAGGCC-1	-4.13395	3.07735	PT(S2)
D0_2#AGGCGAACATGCTATG-1	-3.53548	1.44165	PT(S2)
D0_2#TTACCCGCAACGACAG-1	16.6936	2.61348	TAL
D0_2#GGCGTTGCACCTCGTT-1	-5.10886	5.59428	PT(S1)
D0_2#CGCAATATCTGCTACC-1	13.1437	-5.85335	DCT
D0_2#CATTCCGAGCTTCAAC-1	7.42138	10.3891	Fibroblast
D0_2#CTGCGTTGTCCAGACC-1	13.6059	-5.55538	DCT
D0_2#TAAACCGGTCACCGCA-1	-5.13059	5.1024	PT(S1)
D0_2#CCTAAAGTCCCGGGTA-1	9.53447	1.31444	DL & TAL
D0_2#ACTGCGGAGCCGCAAA-1	-5.50633	5.7843	PT(S1)
D0_2#CATAACGAGTTCGTTG-1	16.0787	10.6193	Mac
D0_2#GCGAGTCAGCGTAGCA-1	-1.66546	-0.338576	PT(S3)
D0_2#TTGAGCAGTGTCGTGC-1	10.5861	-3.19135	CNT
D0_2#GAGCGCTCAGGATAGC-1	-3.34295	0.323332	PT(S2)
D0_2#TAGGTGTTCCTGAAAC-1	-4.32382	5.2244	PT(S1)
D0_2#CAATCCCCATATAGAG-1	8.65125	1.07266	DL & TAL
D0_2#GAGTGAGCACCGAAAG-1	15.2082	-3.53067	DCT
D0_2#GTTATTCTCTTAGTGG-1	-5.40408	7.22802	PT(S1)
D0_2#GATGGCCCATCCATAG-1	-4.94211	7.07294	PT(S1)
D0_2#TTGCAGAGTTCCAGTA-1	8.46671	-3.85999	CNT
D0_2#TTGAGTGGTGTCCCAG-1	-4.32381	3.71543	PT(S1)
D0_2#GGAGTAGGTACGTAGG-1	-4.56708	1.51384	PT(S2)
D0_2#AACAAAGAGCCTCGCA-1	-5.10334	7.37166	PT(S1)
D0_2#TTGAGCATCGCAACTA-1	-5.34025	5.97378	PT(S1)
D0_2#AATGCCAAGTGTGTAA-1	-4.7082	6.88883	PT(S1)
D0_2#AGTTACGCAGGGTAAC-1	-3.8672	4.57688	PT(S1)
D0_2#CTCTCGATCCTGGGAC-1	8.57394	7.062	Fibroblast
D0_2#TTACTTGTCCCACGGA-1	10.9822	-0.935183	EC
D0_2#AACCTGAAGACCATAA-1	12.6079	-5.91429	DCT
D0_2#GATTGACGTCGTAATC-1	7.53515	-4.90332	CNT
D0_2#TGTACAGTCCATCATT-1	-4.59023	2.35701	PT(S2)
D0_2#CAAGAAACACTCGCAG-1	5.89116	8.84977	Fibroblast
D0_2#ACCGCAGTCCTGGAAT-1	9.76256	8.55671	Fibroblast
D0_2#TTGCGGGCAACTCGAT-1	-5.21792	6.31801	PT(S1)
D0_2#ATGTACGCAAGACTAA-1	6.64704	3.01815	Pod
D0_2#TTTGGTTTCGGTCTAA-1	1.69987	-5.98243	IC
D0_2#GCTGAGCTCGTTCCGT-1	15.4355	-0.276669	TAL
D0_2#TTTGGCCGTACTTCGA-1	7.26039	-7.44621	CD-PC
D0_2#TTGAGTGTCTGTTGCC-1	10.4552	-3.47511	CNT
D0_2#TGCTCGTGTTAGAGAT-1	15.7916	1.09426	TAL
D0_2#AGTTTGGCAAGCTTTG-1	-3.84185	0.335843	PT(S2)
D0_2#TTTGTGTGTAAACCCT-1	-4.57224	4.78094	PT(S1)
D0_2#CTAGGATCAACCTCTC-1	-3.91317	0.479467	PT(S2)
D0_2#ACGTGGCAGATGGCAC-1	8.48602	16.0103	EC
D0_2#AGGCCCAGTTGGCTTA-1	-2.39051	5.40553	PT(S1)
D0_2#AGTTTGGCATCGTACA-1	1.58322	-5.57104	IC
D0_2#CCCTAGTGTACCCATA-1	-1.15949	-0.255426	PT(S3)
D0_2#TCAGGGCTCCGGCGAT-1	6.19108	15.1522	EC
D0_2#CAAGAAACACTGCTCT-1	10.5793	8.89654	Fibroblast
D0_2#GCTTAAGTCCCAATGA-1	-3.02383	0.0734622	PT(S2)
D0_2#GGACACCTCGGGAATG-1	4.63117	13.3409	EC
D0_2#AACATCGAGAGAAGCA-1	-4.49704	3.20252	PT(S1)
D0_2#TTGCAGAAGTGAATAC-1	-5.45209	5.98767	PT(S1)
D0_2#AGCCCGATCCTGTAGA-1	-4.67902	6.50855	PT(S1)
D0_2#AGCGTGCTCTCTGCAC-1	-2.94196	0.524083	PT(S2)
D0_2#ACCTGCTCAGCAATGG-1	-5.44556	6.67275	PT(S1)
D0_2#CAAGGCCAGAGAATTC-1	7.66757	15.6967	EC
D0_2#GGATAGGGTTACCCAA-1	-5.14727	6.39679	PT(S1)
D0_2#AGGCGAATCGATGCAT-1	7.72119	8.90687	Fibroblast
D0_2#CAGTGCGGTTGCTTGA-1	-2.67559	-0.193399	PT(S2)
D0_2#GGAACCCCAATCATCG-1	15.8406	2.15489	TAL
D0_2#GTGTCCTTCAACACGT-1	-1.25343	0.346252	PT(S3)
D0_2#CTGAATGAGTGATCTC-1	-4.65021	3.17573	PT(S1)
D0_2#TGGCCTTAGCTACGTT-1	7.3023	-5.11694	CNT
D0_2#AAAGATGCAGAATGCG-1	15.387	0.644221	TAL
D0_2#GATTAGCGTGCATTCA-1	1.56869	-5.65702	IC
D0_2#GGTGCTGAGTGATCTC-1	-4.44415	6.97881	PT(S1)
D0_2#TTACGGACAACGTCCG-1	13.2443	-5.80004	DCT
D0_2#CGCGCAAGTCATAGCT-1	15.6158	0.804062	TAL
D0_2#AAGGTTCGTCCAACCG-1	10.093	-4.74702	CNT
D0_2#TCGCCTAAGGTACTCT-1	15.2094	-3.85992	DCT
D0_2#AATGGCTCATGGGTGA-1	9.29597	9.46039	Fibroblast
D0_2#ATTGTCTAGAGCGGTT-1	14.9284	-4.09749	DCT
D0_2#CGCAATATCCAGGGAA-1	16.0439	2.45198	TAL
D0_2#GAGGATGGTTTCTTAC-1	-4.91506	7.40436	PT(S1)
D0_2#GCATTGATCAGCACGC-1	6.82322	8.69934	Fibroblast
D0_2#CCCTCTCAGGATCCTT-1	7.8577	7.8078	Fibroblast
D0_2#CTTGCCACACGGCCAT-1	7.85173	10.3235	Fibroblast
D0_2#GGTAGGAAGAAAGCAG-1	6.84032	-7.00241	CD-PC
D0_2#AATGGCTCAAGTTCGT-1	-4.82544	3.30138	PT(S1)
D0_2#TGCACCTTCGACTTAG-1	-3.11616	0.146923	PT(S2)
D0_2#AATGGCTAGAATCAGT-1	7.57369	12.6527	EC
D0_2#TTAGGTGAGTGCTGAG-1	7.59112	-5.50877	CNT
D0_2#GTTGGTATCTGGAAGG-1	8.30594	-3.71406	CNT
D0_2#TGGCAATTCATCGCTC-1	15.075	1.60517	TAL
D0_2#ACAAGCTCATTCACCC-1	15.648	1.36905	TAL
D0_2#AACCTTTAGAAGAGTG-1	-5.02691	6.44632	PT(S1)
D0_2#CACTGAAGTAAACGAT-1	-4.20108	1.57809	PT(S2)
D0_2#GTTCAAGAGTACTCTG-1	-4.19856	0.905958	PT(S2)
D0_2#GCATGATAGGGAAATG-1	15.6053	0.505899	TAL
D0_2#TAATTCCTCCCGGGTA-1	15.6895	1.99039	TAL
D0_2#TTAGCTTCAAGCCAGA-1	2.48275	-4.70709	IC
D0_2#GAGTGAGTCTACTTTG-1	-5.46715	6.82343	PT(S1)
D0_2#ACAGCGCAGAGCCTGA-1	6.52104	3.14978	Pod
D0_2#GCTGAGCAGCGTTAGG-1	10.1432	0.453369	DL & TAL
D0_2#ACTCGGGTCCACACCT-1	8.93766	8.59139	Fibroblast
D0_2#AAACGAACACTGGGCT-1	10.3462	-4.89499	CNT
D0_2#GCGAGAATCCAGGTCG-1	9.61562	16.0494	EC
D0_2#AACAGTCTCTTCTTCC-1	7.4719	-7.58909	CD-PC
D0_2#CTGAATGTCGCTCTAC-1	9.33036	1.24449	DL & TAL
D0_2#TTAGGTGCATCCATAG-1	-5.18226	6.85241	PT(S1)
D0_2#GCGGAAAAGACTCGGA-1	6.93147	-7.05933	CD-PC
D0_2#CATGCCTGTGATTCCA-1	-4.3716	2.35548	PT(S2)
D0_2#TAACTTCGTGTTAGAA-1	-5.05123	6.84801	PT(S1)
D0_2#GACTAGTGTTTGCCCT-1	5.60784	14.8722	EC
D0_2#GTGCACGCAATCACTG-1	-4.5834	3.59321	PT(S1)
D0_2#TAACGGTAGTCTGCTA-1	11.021	-5.15359	CNT
D0_2#AGATTCGCACAGCCAC-1	-4.87637	6.96984	PT(S1)
D0_2#AATACGCTCATGAACC-1	15.2596	0.349689	TAL
D0_2#TGCTATTCAGGTTATC-1	-5.12844	4.45593	PT(S1)
D0_2#GGGTTATAGAGTAAGG-1	7.3803	-7.60714	CD-PC
D0_2#TTTGAGGAGTGCCCTG-1	-4.83134	4.592	PT(S1)
D0_2#TAATCGGGTCCGGTAC-1	-4.48608	1.30772	PT(S2)
D0_2#GCCTAGGAGGTTCTCA-1	-3.06286	0.0666991	PT(S2)
D0_2#TGATTTCAGAACAGGA-1	6.89664	-6.81569	CD-PC
D0_2#CATAACGAGTGAGCAC-1	-3.53031	1.26912	PT(S2)
D0_2#AGCCAGCTCCTAAAGC-1	15.2368	-3.61727	DCT
D0_2#ATGTCGACACTGTAAC-1	-3.90094	0.951758	PT(S2)
D0_2#GCGCCAATCTTCGTTA-1	11.5894	-5.60003	DCT
D0_2#TACCTATTCCGTTTCG-1	6.90349	-7.05925	CD-PC
D0_2#TTACTTGCAGTTACAC-1	1.57406	-5.56747	IC
D0_2#CAAAGCTCAATCAGGG-1	9.66508	9.13406	Fibroblast
D0_2#TTACCCGTCCGGGCAT-1	7.26856	-7.44086	CD-PC
D0_2#GCCTACTCAGTTGCAT-1	16.1718	2.68261	TAL
D0_2#CGAGTTATCGCGCTGA-1	-4.0499	0.571379	PT(S2)
D0_2#TGGCGCAAGAAACGCC-1	10.621	-1.95852	EC
D0_2#ACGGATTTCTGGTACA-1	16.1907	2.53501	TAL
D0_2#CTCAGAACAGTAACGG-1	7.19215	-5.53966	CD-PC
D0_2#GAGTGAGCACTTATGG-1	10.9413	-1.28485	EC
D0_2#GAACTTGCAACGTAGG-1	7.00636	-6.95445	CD-PC
D0_2#TACTGCCCAATTGGCT-1	-4.89722	5.07799	PT(S1)
D0_2#AAACTGCTCTTAAGCG-1	11.2965	-5.17977	DCT
D0_2#ATGGATCCAGATACAA-1	-3.17299	0.170684	PT(S2)
D0_2#GCAGCTGGTAAGCCGA-1	11.7882	-5.46631	DCT
D0_2#TTACGTTCAAGTAACA-1	15.018	-0.504848	TAL
D0_2#AGCCTCTCATTGTGAC-1	15.6555	1.96181	TAL
D0_2#GGGTTATCACTTATGG-1	12.0072	-5.8549	DCT
D0_2#GCAGCCATCCATCATT-1	7.57904	-4.39526	CNT
D0_2#ACTCGGGGTATGGATA-1	-4.52197	7.07725	PT(S1)
D0_2#AGCCAGCAGTGAGCAC-1	-3.44429	0.558125	PT(S2)
D0_2#GGCGTTGCAGGTAGGT-1	-4.05517	0.463816	PT(S2)
D0_2#TACCTCGAGCAGTAGC-1	-5.13012	5.48489	PT(S1)
D0_2#GCCATAAAGTACTCTG-1	16.1518	2.45901	TAL
D0_2#TCAATTCCAAAGAAGG-1	8.66252	0.658697	DL & TAL
D0_2#GTTGGGCTCGCGATGC-1	-4.90593	7.29867	PT(S1)
D0_2#ACCCAAAGTAGCGAGT-1	-2.71271	0.00763239	PT(S2)
D0_2#CAGCTGGGTAATGTGA-1	-4.86898	7.43024	PT(S1)
D0_2#ACATGCATCACATCCC-1	1.50952	-5.5028	IC
D0_2#GAAGTGGTCTGAGTAC-1	15.5479	0.458158	TAL
D0_2#TTGACGAAGTTCGTTG-1	-3.99155	0.774262	PT(S2)
D0_2#ATTCGTTGTCCGTGCA-1	7.37388	-7.49298	CD-PC
D0_2#GGGACCTCAATACTGC-1	-5.35582	7.05518	PT(S1)
D0_2#TCAAGACTCGCTGATA-1	12.6648	-5.81617	DCT
D0_2#TTCATTGGTGTTTCTT-1	-4.1055	3.38467	PT(S1)
D0_2#TCCATCGCATCCCGGA-1	14.4555	-4.5812	DCT
D0_2#AAACGAAGTGTCCTTC-1	-4.32855	3.54103	PT(S1)
D0_2#CACATGATCCGTCAAA-1	15.699	1.96976	TAL
D0_2#GTGCCAGAGGCCAGTA-1	14.3022	0.249431	TAL
D0_2#AATGTCGCAAGCAACG-1	4.77427	13.189	EC
D0_2#CTAGGGCAGTCCCGCA-1	-4.73225	2.27583	PT(S2)
D0_2#AGCGATTGTTCCCTTG-1	10.6836	-5.03459	CNT
D0_2#TACGGATTCGATCGCG-1	8.75194	1.24851	DL & TAL
D0_2#GCTCCTACATCAGAAA-1	15.6726	0.741082	TAL
D0_2#TACGCAATCTGATCTT-1	-4.62738	1.85344	PT(S2)
D0_2#TAATCGGTCTTTCGAT-1	15.3749	0.378211	TAL
D0_2#AGCCTTCAGCAACTGG-1	-4.4871	6.38352	PT(S1)
D0_2#TGCTCGTAGTATCTGC-1	4.64998	13.7449	EC
D0_2#CTTGCCATCTACATCT-1	8.66267	0.991278	DL & TAL
D0_2#CACGTTCGTATCTCAG-1	15.4983	-0.282386	TAL
D0_2#TACCCTGGTATTTGCG-1	8.67687	7.85683	Fibroblast
D0_2#CAAGAAACACATAAAG-1	16.0136	2.05429	TAL
D0_2#TCAAAGCGTCACATTG-1	16.1376	2.10084	TAL
D0_2#TGGTCAATCAGGAATA-1	-3.05364	0.0893743	PT(S2)
D0_2#AGCCAGCCAGAAAGAG-1	-5.20061	6.912	PT(S1)
D0_2#GTCACTCGTCAACTAC-1	9.5011	-7.67325	CD-PC
D0_2#CACATGAGTCAAACAA-1	14.8839	-3.32765	DCT
D0_2#TCCATCGTCATGCTTT-1	10.7177	0.617661	DL & TAL
D0_2#TAAGTGCCATAGCAGG-1	-0.952539	0.0879488	PT(S3)
D0_2#ACAGCGCCACAGTTCA-1	9.86244	0.356904	DL & TAL
D0_2#GCTCGAGGTGAGTAAT-1	7.352	-4.63242	CNT
D0_2#TTCATTGCAGGTTATC-1	-4.57926	5.59037	PT(S1)
D0_2#CGTTCCACAACTCGAT-1	14.9604	-0.340292	TAL
D0_2#GCGATTAAGGCTCAGA-1	2.79414	-6.3725	IC
D0_2#CTTGCCATCCATTGTT-1	15.2938	-3.60419	DCT
D0_2#AGCGATTGTCCAACCG-1	1.27527	-1.11357	PT(S3)
D0_2#CTGGCAGAGCCATTCA-1	-2.399	-0.34145	PT(S2)
D0_2#GGGTGTCTCAGGTCTA-1	-3.56075	2.06882	PT(S2)
D0_2#TTCTGTAGTAAGTCTC-1	9.27795	15.1458	EC
D0_2#CCGCATTTCTCCAACC-1	16.2527	2.65942	TAL
D0_2#CTGTTCGTCTCCACTG-1	-4.0023	0.824695	PT(S2)
D0_2#TGTGTCCAGTCGAAAT-1	-5.09062	4.6413	PT(S1)
D0_2#ACTAACGAGCGTATCT-1	9.82107	8.88806	Fibroblast
D0_2#TGGCCTTGTTAGGCTT-1	-4.32452	7.21698	PT(S1)
D0_2#CGCTAGGGTTTGTGAC-1	15.3287	-0.0737575	TAL
D0_2#TGCTCACTCCTTACGC-1	-4.55466	6.97321	PT(S1)
D0_2#AGCCTTCTCGCCACTT-1	15.4587	-0.156922	TAL
D0_2#GAGCATTTCCCACTAC-1	9.57464	0.452909	DL & TAL
D0_2#TAGCATGAGCAGGAGG-1	16.3307	2.73135	TAL
D0_2#GTTGGGCGTCCAAGAG-1	10.0714	8.89582	Fibroblast
D0_2#GTCACGGTCGCTCGGA-1	15.2842	-0.346415	TAL
D0_2#TGCCTGTAGCGTTAGG-1	13.7158	1.04775	TAL
D0_2#TAAGCCACAGGTAGGT-1	-3.72964	1.29952	PT(S2)
D0_2#AGCCCGAGTATTGTCG-1	8.54623	7.69073	Fibroblast
D0_2#CTCAGAACACTGTCAA-1	1.49348	-5.35121	IC
D0_2#AGCCTTCAGCGCACAA-1	-4.75299	3.74208	PT(S1)
D0_2#CGTAAACTCGCTTACC-1	9.45872	-3.59703	CNT
D0_2#AGCGTATGTCTGTTGA-1	7.25002	-5.0752	CNT
D0_2#CATTGGATCCCTACGT-1	8.34376	8.92025	Fibroblast
D0_2#TACTAGGAGGTTGTGG-1	-5.39145	7.11592	PT(S1)
D0_2#CGGACCACACCGAATT-1	-5.46644	6.78254	PT(S1)
D0_2#TTCTAACCACATTGCA-1	16.1305	2.12718	TAL
D0_2#ACCGCAGCATCACAAC-1	15.1224	0.421313	TAL
D0_2#ACGGATTCATACAACC-1	7.39756	8.21787	Fibroblast
D0_2#GCTCCTAGTTCCGCGA-1	12.5252	-5.9275	DCT
D0_2#TGATTTCTCAAAGTAG-1	16.2249	2.58397	TAL
D0_2#CCGTAGGTCGCATAAC-1	-3.55528	1.65209	PT(S2)
D0_2#CCTCCCTTCTTACTCA-1	12.4332	-5.97009	DCT
D0_2#CAGTATGGTAAGCCGA-1	7.57972	12.3869	Fibroblast
D0_2#GCGGGTTCAATAGTGA-1	-3.92783	0.652005	PT(S2)
D0_2#ACATGGTGTACATGGG-1	7.66797	-4.72816	CNT
D0_2#ATTACTCAGTGAGTTA-1	7.30736	-5.25768	CNT
D0_2#GTCGTAAGTTAGTAGA-1	-1.32526	-0.495773	PT(S3)
D0_2#GAGATTCGTATATGGA-1	14.9062	-3.81935	DCT
D0_2#GTGACATGTATCACAC-1	-4.80566	2.74626	PT(S2)
D0_2#TGGTCCTAGTTCCAGT-1	-4.22955	0.889729	PT(S2)
D0_2#GTTATTCTCGCGGCAT-1	9.95495	16.0936	EC
D0_2#TGAATCGCATCGACCG-1	14.599	-4.44733	DCT
D0_2#ACGTGGCTCCGGCGAT-1	-4.3572	6.5091	PT(S1)
D0_2#GGATGAGCACCACAGC-1	15.1803	-2.87872	DCT
D0_2#TGTGGCGGTTATCGAC-1	9.35902	1.3596	DL & TAL
D0_2#TACGCAAAGAAGCCTG-1	15.4014	-3.39322	DCT
D0_2#GAATCTGAGGCAAGCT-1	7.50391	15.8366	EC
D0_2#ATGTCTTTCCCAGCGA-1	-4.7144	2.127	PT(S2)
D0_2#CTCAACCCAGTTACAC-1	15.293	0.480764	TAL
D0_2#TTGCCCATCTCTGTTA-1	15.3424	0.786767	TAL
D0_2#CCACGTTAGCTATCGT-1	16.04	2.7644	TAL
D0_2#ATATTCCAGGGCATTG-1	14.1468	-0.485752	TAL
D0_2#AATACGCAGAGGTGGG-1	9.19907	15.9073	EC
D0_2#TTACCCGCACAGATGG-1	1.74367	-5.8887	IC
D0_2#GCTCAGGGTGGTAGAC-1	9.89927	8.13867	Fibroblast
D0_2#TATGTTCTCCTGGAAT-1	15.4038	-0.282629	TAL
D0_2#ATGTACGAGTTGACAA-1	16.2686	2.62282	TAL
D0_2#ATCCAGAAGATATGAC-1	16.6944	11.1436	Mac
D0_2#TCAGTTTTCCCGATTC-1	7.58099	15.2702	EC
D0_2#CCATACCGTGCTTCCT-1	3.13781	-6.2434	IC
D0_2#CGCAGGTGTTTCTTAC-1	-5.6534	6.6604	PT(S1)
D0_2#GCTTAAGCACTCCTCA-1	6.67104	9.95011	Injured PT
D0_2#AACATCGGTCATAGCT-1	9.61053	1.37268	DL & TAL
D0_2#GGTGTCGAGCAACGGT-1	-4.51875	4.99171	PT(S1)
D0_2#CAGGATTCATCACAGT-1	-5.21966	7.2061	PT(S1)
D0_2#GGGTTATGTAGGTAAT-1	3.1973	-6.16695	IC
D0_2#TGACAACAGAGGAACA-1	-5.12794	7.1291	PT(S1)
D0_2#ACAGGCCTCATTCGGA-1	10.7925	-5.01241	CNT
D0_2#ACCGCAGGTGCTTGAT-1	1.79726	7.12321	PT(S2)
D0_2#TGATGCAAGGACTAGC-1	9.73642	15.3959	EC
D0_2#CCTCCCTGTGCAAAGC-1	15.7422	2.08596	TAL
D0_2#TGCATGAGTACCCACG-1	-5.38997	5.82485	PT(S1)
D0_2#AACTTGGGTTTGCGAT-1	1.31036	-1.19836	PT(S3)
D0_2#TGATGCAAGCTTTCCC-1	6.87146	15.5637	EC
D0_2#TGCATGAGTACGAGAC-1	11.8239	-5.40519	DCT
D0_2#GGGTTATAGTCATCTG-1	15.4064	-3.49603	DCT
D0_2#GTGATCATCATGAACC-1	0.468452	-1.76887	IC
D0_2#AACCTGAAGGTACTCT-1	-3.77651	6.77441	PT(S1)
D0_2#TGGACATGTCTAAAGA-1	-4.75546	6.2058	PT(S1)
D0_2#TCGTTCGTCGGTTAGT-1	15.3137	-0.340046	TAL
D0_2#ATCGAGTGTGCTTCCT-1	-4.8124	4.46413	PT(S1)
D0_2#CGCTAGGTCTTGTCAT-1	9.04561	0.740756	DL & TAL
D0_2#TAGGAGGTCTGTAGAC-1	-3.71952	0.348321	PT(S2)
D0_2#TTTACGTAGACGCCAA-1	-3.96412	3.96243	PT(S1)
D0_2#AGCTGGCAGAACCATA-1	-5.35063	7.31967	PT(S1)
D0_2#CACTGAAGTTTAGACC-1	15.536	0.733144	TAL
D0_2#GCCTAGGAGTGCACAG-1	7.51703	15.7614	EC
D0_2#ACTACGATCGGTCGAC-1	9.57615	1.10475	DL & TAL
D0_2#TCACTCGTCAACGTGT-1	-4.1903	0.616869	PT(S2)
D0_2#TACCTATAGGGCTTCC-1	16.1959	1.97078	TAL
D0_2#CACCTTGTCAAGTTGC-1	16.1071	2.21403	TAL
D0_2#CTTAATCGTTACGAAA-1	1.40751	-5.69135	IC
D0_2#AATGGCTAGATGCGCA-1	11.9468	-5.78976	DCT
D0_2#TAAGCCATCGCTTGAA-1	-4.3055	3.80654	PT(S1)
D0_2#CTAGGATGTTGTCGGC-1	12.1795	-5.92444	DCT
D0_2#CGGACCACAGAAAGAG-1	16.1846	2.66765	TAL
D0_2#TTGGTCCTCCGAGGAA-1	7.68728	-5.61695	CD-PC
D0_2#GTGCCAGAGAGCCACA-1	7.00078	-4.85315	CNT
D0_2#TCAAAGCTCTATTTCG-1	16.3044	2.68025	TAL
D0_2#CTAGCGGCAATGCATC-1	-1.00945	0.0758868	PT(S3)
D0_2#CTCCCAAGTGATAACA-1	10.0774	8.00473	Fibroblast
D0_2#TACTCGCTCTCGTGAA-1	1.28315	-1.07141	PT(S3)
D0_2#AGATTCGGTCAGCTTA-1	16.4653	2.37639	TAL
D0_2#TAGCCCTCACTCAGCG-1	16.7983	2.50402	TAL
D0_2#TCTCAGCGTCCATTGA-1	7.6758	-6.41019	CD-PC
D0_2#TTCAACTTCTCTATCA-1	7.23645	-5.49317	CD-PC
D0_2#TGCTTCGTCGGTCTAA-1	-3.75252	4.71575	PT(S1)
D0_2#GGGCCATTCGTTTGAG-1	13.4965	-5.52504	DCT
D0_2#CGCTGGACAAGCAGGT-1	6.77038	3.48554	Pod
D0_2#AGCTGATCAAGTAACA-1	14.5891	-0.73145	TAL
D0_2#AAAGGGCCACAGCCAC-1	-5.61561	6.95955	PT(S1)
D0_2#GACCCAGTCCTCTCTT-1	8.44234	-3.84425	CNT
D0_2#GCTTAAGCAAACCCTA-1	1.53734	-5.64708	IC
D0_2#ATGCATGCAACAAACA-1	8.51529	7.9418	Fibroblast
D0_2#GGAGTAGCAGCTATAC-1	1.06076	-1.02613	PT(S3)
D0_2#TTGCTATTCATACTTC-1	1.78707	-5.49939	IC
D0_2#ACCAAACTCGTAGCGC-1	7.28993	-4.99041	CNT
D0_2#GGCATTAGTAGCGAGT-1	-4.38625	2.40514	PT(S2)
D0_2#AGTCAACAGCTCCATA-1	9.61266	0.197519	DL & TAL
D0_2#CTCTAGCTCGCTATTT-1	-5.24196	6.43156	PT(S1)
D0_2#GCACGGTCAAGGCTTT-1	13.5906	-5.49257	DCT
D0_2#GTTACGAAGGTCTTGT-1	10.6465	14.0404	Mac
D0_2#AAATGCCAGTACAGTA-1	-4.87327	2.59585	PT(S2)
D0_2#AGCCTTCAGGATCCTT-1	-4.29272	1.02949	PT(S2)
D0_2#TGTGGCGGTCTGTTGA-1	-4.53412	1.27565	PT(S2)
D0_2#ATGCATGCACAGTAGG-1	1.59245	-5.68233	IC
D0_2#GCTTTCGTCCGATGCG-1	-4.61792	6.89374	PT(S1)
D0_2#TCAAGCATCTGGCTAA-1	16.5559	2.47084	TAL
D0_2#TCAGTTTAGTGAAGGA-1	-4.46701	2.25148	PT(S2)
D0_2#AAAGGGCTCACGTCAA-1	15.7296	2.26619	TAL
D0_2#GCCTACTAGTCTCCAA-1	15.8087	2.36517	TAL
D0_2#ACAGAAAGTCGTCGCA-1	-5.51012	5.98597	PT(S1)
D0_2#TCCAGAACAATTCAGC-1	16.5103	2.41171	TAL
D0_2#CGCGCAACAGCACATT-1	8.73125	1.16129	DL & TAL
D0_2#AGTTTGGCACCGTCTT-1	-3.31653	0.270375	PT(S2)
D0_2#TTGCTTAAGGTACACG-1	8.36633	-3.9188	CNT
D0_2#CTTGCCATCGCTACCT-1	-3.31552	1.57586	PT(S2)
D0_2#CTTCCAGAGTCCGATT-1	10.2031	-4.76041	CNT
D0_2#AGCCTTCTCGATATGC-1	-4.86791	2.64733	PT(S2)
D0_2#ACCGCAGTCTCTCAAT-1	14.8061	-0.171688	TAL
D0_2#AGCCTTCCATGTGAGG-1	7.6905	-6.92603	CD-PC
D0_2#GCTCACTGTTCCCGGA-1	-4.46294	2.60764	PT(S2)
D0_2#TTGCACCGTTTCAGCA-1	15.6551	0.432187	TAL
D0_2#TAATCGGTCCGATTGA-1	16.2638	2.44759	TAL
D0_2#GCCAGCATCCTTCGAC-1	-4.46903	4.06891	PT(S1)
D0_2#ATATTCCGTTGGCGAA-1	16.1404	2.25782	TAL
D0_2#AGATAGATCTCTCAAT-1	-4.66124	1.49973	PT(S2)
D0_2#GGTGCTGCATGGTATC-1	7.62122	8.2643	Fibroblast
D0_2#TAGACTGGTGCCCTAG-1	15.5292	0.609205	TAL
D0_2#GTCACGGAGGCCAATG-1	10.1889	8.08162	Fibroblast
D0_2#CTTGCTGTCTGTGTGA-1	11.2676	-5.21427	DCT
D0_2#GGATGAGGTTACTTTC-1	10.8767	15.559	EC
D0_2#TTGCTTACAAGTAACA-1	7.45465	-7.45823	CD-PC
D0_2#CTTGTCGGTTGCAGAG-1	-3.82095	2.35659	PT(S2)
D0_2#TGGGTGCGTCAACTGT-1	15.6281	0.449846	TAL
D0_2#ACAATCGGTATGGTTC-1	-4.60433	6.90052	PT(S1)
D0_2#TTACCCGGTGGTCGAA-1	7.53691	-7.60384	CD-PC
D0_2#GTCCATCCAAACCGAG-1	-5.14543	5.15724	PT(S1)
D0_2#CTCTAGCTCAGGTCTA-1	15.9187	2.40421	TAL
D0_2#CATAACGCACATAAAG-1	8.41146	8.65167	Fibroblast
D0_2#GGACACCTCAAGGCCC-1	10.487	-5.06188	CNT
D0_2#TGCCTCAAGTCTAGAA-1	5.64906	8.61116	Fibroblast
D0_2#AGTGTACCAAGCAATA-1	8.89534	0.895202	DL & TAL
D0_2#GAGGATGTCTCTTCCT-1	15.8442	1.44443	TAL
D0_2#CATGTTTGTGGACTGA-1	7.1286	-5.66121	CD-PC
D0_2#TCAGGTAGTAGCGGTA-1	-4.10049	1.29951	PT(S2)
D0_2#ACCGCAGAGTCTTAGC-1	-4.06891	0.916181	PT(S2)
D0_2#CAGGGCTAGAACCATA-1	15.6957	1.63072	TAL
D0_2#CAAGCTAGTGCTTACA-1	3.29279	-6.1712	IC
D0_2#GATGATCCAAGACTTC-1	2.13078	-5.98251	IC
D0_2#CTTCCAGAGCGAGCTA-1	15.9566	1.53181	TAL
D0_2#GTAGGAGTCGGGATCC-1	-4.98529	5.82423	PT(S1)
D0_2#AGCCTGGCAAGGAGGG-1	14.6446	-4.43542	DCT
D0_2#TGTGGCGGTATTCACG-1	9.82299	0.217272	DL & TAL
D0_2#TAGGTCATCTCCACTG-1	16.0246	2.40789	TAL
D0_2#GAAGTCTCATAGAATG-1	8.66844	0.653452	DL & TAL
D0_2#GATCATGGTGCACATT-1	15.7376	0.866253	TAL
D0_2#TGCTTTATCCATACCC-1	15.3174	-3.34186	DCT
D0_2#AGCGTGCGTATTGTGC-1	-3.74044	0.844848	PT(S2)
D0_2#TTCATTGTCACAGGGA-1	-2.74535	1.63484	PT(S2)
D0_2#GATGGCCCAAGACTTC-1	4.48345	13.2741	EC
D0_2#TAGGTCAAGCCGCAAA-1	-2.83163	-0.227989	PT(S2)
D0_2#TAACTTCCAAGTAATG-1	-4.84295	6.97953	PT(S1)
D0_2#TTAGCGAAGTCGGGAT-1	13.3814	-5.75389	DCT
D0_2#ACGTGGCTCGTCTAGA-1	-2.95651	0.174346	PT(S2)
D0_2#TTGCTATAGTTTACGC-1	8.26138	16.1055	EC
D0_2#GCACGGTGTATGGGTG-1	16.3132	2.28452	TAL
D0_2#GCGTAGCCATGGGTGA-1	-5.05041	4.73774	PT(S1)
D0_2#TCGTTCGCATGCGACC-1	-1.54873	2.10866	PT(S2)
D0_2#GCCAGCACAAGGAACC-1	-5.28398	4.88764	PT(S1)
D0_2#GCGGAAATCGCCTTAC-1	12.3806	-5.86528	DCT
D0_2#CAGCTGGAGCTAGCAG-1	9.12887	9.45619	Fibroblast
D0_2#GCAGCCATCTGACATG-1	14.7945	0.757086	TAL
D0_2#GATGATCGTTTGCCCT-1	15.7138	2.21824	TAL
D0_2#AGCTGGCTCGTTCAGA-1	-3.01989	2.35781	PT(S2)
D0_2#CTACTTAAGTGAACCG-1	9.86596	0.358961	DL & TAL
D0_2#TCTATTGCACAAGTGG-1	5.91193	8.7384	Fibroblast
D0_2#TTGAGTGTCGCGTTCT-1	16.2422	2.21349	TAL
D0_2#TCAGGGCGTTCTGAGT-1	-4.47218	3.58411	PT(S1)
D0_2#CAACGTATCGTTTGAG-1	-4.33083	1.45553	PT(S2)
D0_2#ATGTTTCAGGCAAGGG-1	10.025	8.51604	Fibroblast
D0_2#GAACCGCTCGAGTTAC-1	16.5719	2.39529	TAL
D0_2#GCCATAACATAGTCCA-1	12.2325	-5.78948	DCT
D0_2#GACCCAGAGACTCGGA-1	1.41354	-5.58839	IC
D0_2#GTTATGGGTGCAAGCA-1	-4.65822	2.19803	PT(S2)
D0_2#CTAGGATTCCTTTGAT-1	7.39288	-5.27735	CNT
D0_2#AGGCGTCAGACGACTG-1	-1.15847	0.507087	PT(S3)
D0_2#TCAAGCAGTTGGACGA-1	-3.1561	-0.0452346	PT(S2)
D0_2#TCGATTTCACAAACAA-1	16.0934	2.0741	TAL
D0_2#ACTGTCCTCCTCAAGA-1	15.9664	1.46263	TAL
D0_2#TTACCGCGTAGCAGGT-1	8.62839	0.633777	DL & TAL
D0_2#CCCAGAGCACGTTGTA-1	16.09	2.41855	TAL
D0_2#GGAACCCGTAACACTC-1	-4.57288	6.91987	PT(S1)
D0_2#GAAGTCTCAGAACTTC-1	-5.49807	7.13306	PT(S1)
D0_2#TTACTCAGTGGTCGAA-1	15.9721	2.13914	TAL
D0_2#GTCCATCGTTCCGGCA-1	9.71446	1.20484	DL & TAL
D0_2#AGACAAACACACATGT-1	16.1983	2.4652	TAL
D0_2#GGGACCTTCGGAGTTT-1	8.1032	15.6314	EC
D0_2#GTGGATTTCCGCGATG-1	2.76023	-6.33341	IC
D0_2#TTACTTGCAAACGTTC-1	-3.55444	1.34881	PT(S2)
D0_2#TTGCCCACATAGATAG-1	15.3843	-3.60116	DCT
D0_2#GGTGTCGAGCACGTAG-1	-4.11495	2.51122	PT(S2)
D0_2#AGATAGATCTGGGCGT-1	16.3582	2.48054	TAL
D0_2#CGCTGGACATAGCCAT-1	15.7536	1.42651	TAL
D0_2#TAGGAGGCAATAGTGA-1	-5.10318	5.18443	PT(S1)
D0_2#TTGCACCAGGAATGGA-1	-4.66832	7.17203	PT(S1)
D0_2#TTACTCACACAGTAGG-1	3.11538	-6.19244	IC
D0_2#GCGAGAAGTTCTACCC-1	7.23963	15.3627	EC
D0_2#GCTCAGGGTGTCCAGC-1	16.0629	2.59771	TAL
D0_2#GCGCATGGTGTGTGTT-1	-5.04867	7.20782	PT(S1)
D0_2#TTCATCAGTCTGTTGA-1	3.26692	-6.17433	IC
D0_2#TTATGTCAGGTTGACG-1	15.7387	1.18089	TAL
D0_2#AAACGAAGTCAGAAGC-1	5.25102	12.1875	Pod
D0_2#ACGTGGCAGCCTGTAT-1	6.93205	15.6921	EC
D0_2#CCCTAGTCACCGTCTT-1	-5.12533	5.04091	PT(S1)
D0_2#TGCATGAGTCATGAGG-1	8.95562	7.50205	Fibroblast
D0_2#AGCCTTCGTTGTATCG-1	12.3388	0.452683	TAL
D0_2#GCGATTATCCGGCTGA-1	7.56973	12.6858	EC
D0_2#TTGCCCAAGCAATGTA-1	-4.95522	7.34915	PT(S1)
D0_2#CTAGGATCACCACGAC-1	11.0966	14.9752	EC
D0_2#TAGCGGCCAAATGTCC-1	16.96	11.6821	Mac
D0_2#TGCATTTAGGCGACTA-1	-2.87908	-0.0776164	PT(S2)
D0_2#TTGCGAAAGTGTCACT-1	10.9996	-0.966728	EC
D0_2#GATTAGCCACACACAT-1	4.63197	13.7666	EC
D0_2#CTACTTAAGAGGCGGA-1	1.69205	-5.43509	IC
D0_2#TGCGTAACATGCCTTC-1	9.60311	-7.73694	TAL
D0_2#TAATTCCAGGCACCTC-1	10.574	8.62708	Fibroblast
D0_2#CATGCCTCACGATTAC-1	-5.47007	5.20236	PT(S1)
D0_2#CACATGAGTTCTTTCA-1	-4.86751	3.12705	PT(S1)
D0_2#ATGCATGCACTTACAG-1	9.73562	0.347683	DL & TAL
D0_2#ATTCGTTTCCATCATT-1	8.68718	1.24107	DL & TAL
D0_2#TCACCTGAGATGCGCA-1	6.89396	-6.88904	CD-PC
D0_2#CCCGTTATCTCCAACC-1	16.3686	2.8026	TAL
D0_2#GCTTAAGGTTACCACA-1	14.7426	-4.04473	DCT
D0_2#CAGTATGCATTGAACC-1	5.79796	14.5058	EC
D0_2#CACTAAGTCGATGTAC-1	10.3913	-4.74375	CNT
D0_2#GTGTCAACAGCTTACA-1	9.85035	7.97822	Fibroblast
D0_2#GTCACGGTCTTACTCA-1	7.52702	-5.05849	CNT
D0_2#GCTCCTAGTCAATACC-1	10.1622	15.1445	EC
D0_2#GTTATGGCATCGGCCA-1	-3.04679	5.80006	PT(S1)
D0_2#GAAGTCTAGTTAGCAA-1	-3.26472	0.948287	PT(S2)
D0_2#CGTTCCAGTCTGGTTA-1	6.50005	3.1017	Pod
D0_2#TCTAGTTCATACTGCA-1	14.2105	-0.819791	TAL
D0_2#ATCCTCGTCTTCCGTG-1	14.7347	-2.66865	DCT
D0_2#CCGCATTTCGGATGTT-1	6.78745	-6.91828	CD-PC
D0_2#GATGGCCAGTTACACC-1	7.27484	7.85857	Fibroblast
D0_2#GCAGATTTCTCGTAGA-1	7.3023	-4.75789	CNT
D0_2#ACAAAGATCATACTTC-1	-5.12298	5.85762	PT(S1)
D0_2#AGCCTGGAGGGTTCCC-1	15.1422	0.527701	TAL
D0_2#TAGCTTTAGAGCTCCC-1	15.5158	0.591146	TAL
D0_2#GCATTGATCTCGTAGA-1	9.85091	8.28644	Fibroblast
D0_2#GGACACCTCCGGCTGA-1	-2.70433	-0.110172	PT(S2)
D0_2#AGTGCGCCAGTCAGAG-1	9.14504	1.10487	DL & TAL
D0_2#AAGATAGTCGCATAAC-1	-4.7692	1.79205	PT(S2)
D0_2#AACTTGGTCTGAGTAC-1	-1.74503	0.438164	PT(S2)
D0_2#GGGTTATCAAGTCTCA-1	15.6449	0.757999	TAL
D0_2#AAGGAGCGTGCCCTAG-1	15.6891	0.615193	TAL
D0_2#CACTGAATCAGCACTA-1	8.7417	9.15782	Fibroblast
D0_2#CCTTGCATCAACGTGT-1	11.7357	-5.32618	DCT
D0_2#TGCTTTAGTAACGTAA-1	-5.08565	5.95917	PT(S1)
D0_2#CCTCCCTCACAAACGG-1	8.09896	7.93741	Fibroblast
D0_2#CCTTAATGTAGTAACA-1	6.85074	-6.63787	CD-PC
D0_2#TGTAGCAGTTTGTACG-1	16.5074	2.12774	TAL
D0_2#GCACGCATCTAGCTGA-1	15.0701	-3.92428	DCT
D0_2#CGTAAACAGACTAGCG-1	15.3191	-3.54047	DCT
D0_2#TGATTTCAGTAGTGTA-1	15.6118	0.962046	TAL
D0_2#CTCTACGAGTGAATAC-1	1.24847	-1.10369	PT(S3)
D0_2#TCCCACAGTTGGCGAA-1	14.083	-1.14637	DCT
D0_2#GCGCCAAAGACGCCAA-1	15.7662	1.35078	TAL
D0_2#GCTCAGGAGAGCACTG-1	8.75828	0.907434	DL & TAL
D0_2#TAGACTGCACACACAT-1	8.84795	0.733358	DL & TAL
D0_2#TGCATGATCGATCGCG-1	8.38337	-3.78307	CNT
D0_2#AACCGATCAGTGGTCC-1	11.8788	-5.59981	DCT
D0_2#CAAAGCTGTACTTCAG-1	8.58536	-3.80179	CNT
D0_2#TGGCAATTCAATCGTG-1	15.6456	1.85561	TAL
D0_2#CCTTGCATCGGAAAGC-1	11.9496	-5.84663	DCT
D0_2#GCACCTTGTTAACCGT-1	8.20043	8.16568	Fibroblast
D0_2#GTGCCAGCAGATGGCA-1	-5.1981	5.34307	PT(S1)
D0_2#ACCAAACTCTGGAAGG-1	7.6988	15.1701	EC
D0_2#TGCATGAGTTCCATCC-1	9.03947	-4.0992	CNT
D0_2#ACAAACCTCACATTCT-1	8.46524	8.86404	Fibroblast
D0_2#GGGTGTCAGATCTCAC-1	16.537	2.37395	TAL
D0_2#CAGGGCTTCGTGCTGG-1	6.95786	2.9215	Pod
D0_2#GAAACAAGTATTGTGC-1	6.92871	15.2331	EC
D0_2#TGGTCAAAGGCGCTTC-1	15.4236	0.755272	TAL
D0_2#GACTAACGTTTGATCG-1	11.3398	-2.78473	TAL
D0_2#AGGCGAACAATCATCG-1	15.5532	0.412178	TAL
D0_2#TCTATTGAGGTCTTTG-1	8.63216	0.826775	DL & TAL
D0_2#GCAACCGGTCAGAGTG-1	15.1177	0.321203	TAL
D0_2#GTAGGAGGTATTGTGC-1	1.52932	-5.6996	IC
D0_2#TGGGTGCGTAACGGCA-1	15.98	2.48905	TAL
D0_2#AGCTGTATCTATCTCA-1	10.6266	-5.10869	CNT
D0_2#GGTAGGACAGAGATGC-1	-4.77971	5.72337	PT(S1)
D0_2#CGCTAGGTCCCGTAGG-1	10.2828	-4.98352	CNT
D0_2#CAAGGCCGTTCCTATT-1	-5.66291	6.98491	PT(S1)
D0_2#TGACTCCCATGGGACA-1	11.6763	-5.62824	DCT
D0_2#ACGTGGCAGTATAGTG-1	15.7257	1.26789	TAL
D0_2#TCACAAGGTGTTGGTT-1	8.6778	6.89421	Mac
D0_2#GATGATCTCCAGTTAG-1	6.73583	3.35021	Pod
D0_2#ACCATCCAGTAGGAAG-1	16.0417	1.55728	TAL
D0_2#GAGGTCCCACCACAGC-1	-5.17108	6.47744	PT(S1)
D0_2#AAGATAGAGCGTGTTT-1	8.69736	-3.80279	CNT
D0_2#TGTTAGGAGGCAATTA-1	9.12594	9.17752	Fibroblast
D0_2#ACGGATTAGATCGCCC-1	14.4717	-3.15184	DCT
D0_2#CACCACTAGGTTCGAG-1	16.3398	2.27124	TAL
D0_2#GTGGATTAGACAACGC-1	15.6781	2.18927	TAL
[truncated: 20,473 more rows]

## Sheet: Figure 3c
Sample	CellType	Counts	Fraction
Day 0	CD-PC	229	2.69348
Day 0	CNT	446	5.24582
Day 0	DCT	550	6.46907
Day 0	DL & TAL	389	4.57539
Day 0	EC	1362	16.0198
Day 0	Fibroblast	1009	11.8678
Day 0	IC	211	2.48177
Day 0	Injured PT	317	3.72853
Day 0	Lymphoid	91	1.07034
Day 0	Mac	167	1.96424
Day 0	Pod	195	2.29358
Day 0	PT(S1)	1056	12.4206
Day 0	PT(S2)	904	10.6328
Day 0	PT(S3)	487	5.72806
Day 0	TAL	1089	12.8088
Day 10	CD-PC	201	3.55501
Day 10	CNT	507	8.9671
Day 10	DCT	515	9.1086
Day 10	DL & TAL	39	0.689777
Day 10	EC	278	4.91687
Day 10	Fibroblast	763	13.4949
Day 10	IC	160	2.82985
Day 10	Injured PT	515	9.1086
Day 10	Lymphoid	175	3.09515
Day 10	Mac	741	13.1058
Day 10	Pod	74	1.30881
Day 10	PT(S1)	527	9.32083
Day 10	PT(S2)	314	5.55359
Day 10	PT(S3)	194	3.4312
Day 10	TAL	651	11.514
Day 2	CD-PC	336	4.0404
Day 2	CNT	526	6.32516
Day 2	DCT	933	11.2193
Day 2	DL & TAL	168	2.0202
Day 2	EC	671	8.06878
Day 2	Fibroblast	651	7.82828
Day 2	IC	290	3.48725
Day 2	Injured PT	498	5.98846
Day 2	Lymphoid	128	1.5392
Day 2	Mac	427	5.13468
Day 2	Pod	100	1.2025
Day 2	PT(S1)	1272	15.2958
Day 2	PT(S2)	798	9.59596
Day 2	PT(S3)	448	5.38721
Day 2	TAL	1070	12.8668

## Sheet: Figure 3d
Motif	Fib	Injured_PT	Lymphoid	Mac	PT_S1	PT_S2	PT_S3
MA1644.1.NFYC	0.176626	-0.791951	1.85754	0.732198	-0.493259	-0.654464	-0.826691
MA1615.1.Plagl1	0.438049	-1.17604	1.6969	0.741566	-0.456633	-0.539565	-0.704276
MA0161.2.NFIC	-0.579927	0.599505	-1.34768	-1.17066	0.705516	0.819358	0.973895
MA0119.1.NFIC::TLX1	-0.521816	0.47864	-1.37816	-1.16196	0.855796	0.752785	0.974713
MA1544.1.OVOL1	0.389834	-0.703312	1.5151	1.04858	-0.40467	-0.70879	-1.13674
MA1106.1.HIF1A	-0.330759	-1.14327	1.70132	1.0236	-0.22785	-0.329741	-0.69329
MA1495.1.HOXA1	-0.731148	0.795318	-1.27192	-1.15858	0.832749	0.807867	0.725721
MA0715.1.PROP1	0.19976	0.727883	-1.66945	-1.18389	0.594258	0.698059	0.633386
MA0059.1.MAX::MYC	-0.761837	-0.487435	1.35787	1.51953	-0.349969	-0.427052	-0.851105
MA1484.1.ETS2	0.225199	-0.865226	1.70222	0.962167	-0.628078	-0.634662	-0.761621
MA0611.1.Dux	-0.110252	-0.757148	1.93733	0.732535	-0.483831	-0.556302	-0.762333
MA0853.1.Alx4	-0.779715	0.566914	-1.21958	-1.14218	0.939249	0.989981	0.645331
MA0830.2.TCF4	-1.67574	-0.0891338	0.871769	-1.06662	0.601058	0.647465	0.711203
MA0821.1.HES5	-1.37668	-0.970492	1.37721	1.01056	0.375705	-0.11554	-0.300768
MA0780.1.PAX3	-0.895279	0.65735	-1.07001	-1.21784	0.789303	0.930051	0.806423
MA0068.2.PAX4	-0.830877	0.702518	-1.00908	-1.3215	0.826124	0.950566	0.682246
MA1657.1.ZNF652	-0.837014	0.328118	-1.23653	-1.02201	0.927638	1.10058	0.739218
MA0071.1.RORA	-0.383573	0.561215	-1.61285	-0.987846	0.777274	0.857023	0.788758
MA1578.1.VEZF1	0.430882	-0.71241	1.65429	0.888277	-0.555934	-0.756806	-0.948301
MA0131.2.HINFP	0.150898	-0.970325	1.80733	0.816504	-0.551826	-0.543815	-0.708763
MA0476.1.FOS	0.122846	2.01723	-1.28233	-0.346565	-0.232024	-0.310465	0.031307
MA0674.1.NKX6-1	-0.715047	0.63785	-1.26271	-1.16596	0.925334	0.896754	0.683777
MA0102.4.CEBPA	0.548218	0.63015	-1.95413	1.09968	-0.307144	-0.308362	0.291582
MA1583.1.ZFP57	-0.0158217	-0.883174	1.8517	0.834979	-0.507833	-0.548072	-0.731778
MA0609.2.CREM	-0.0200684	-0.300031	1.50796	1.26135	-0.6652	-0.818512	-0.965497
MA1630.1.Znf281	0.491546	-0.869901	1.4681	1.08657	-0.527269	-0.70621	-0.942839
MA1577.1.TLX2	-0.421389	0.768386	-1.55675	-1.02945	0.605918	0.971299	0.661984
MA0160.1.NR4A2	-0.684946	0.36222	-1.43501	-0.947161	0.890542	0.953386	0.860969
MA1138.1.FOSL2::JUNB	0.267073	1.77384	-1.57835	-0.509322	0.00662861	-0.103873	0.14401
MA0640.2.ELF3	0.198881	-0.613595	1.09769	1.61635	-0.725885	-0.757891	-0.815552
MA1653.1.ZNF148	0.501356	-0.982005	1.64013	0.83737	-0.51297	-0.621537	-0.862346
MA0659.2.MAFG	-0.26711	0.393649	-1.88417	-0.0802664	1.33999	0.634731	-0.136821
MA0462.2.BATF::JUN	0.333565	1.99529	-1.21691	-0.129764	-0.412964	-0.481223	-0.0879971
MA0506.1.NRF1	0.117301	-0.930529	1.75502	0.920583	-0.525251	-0.561409	-0.775713
MA1596.1.ZNF460	0.291126	-1.05862	1.74288	0.813993	-0.52601	-0.532667	-0.730698
MA0155.1.INSM1	0.214458	-1.03187	1.69521	0.911607	-0.390398	-0.536014	-0.862998
MA0482.2.GATA4	1.63523	-0.406767	0.468372	0.810767	-0.515834	-0.865119	-1.12665
MA0602.1.Arid5a	-0.374752	0.401892	-1.72977	-0.779034	0.831423	0.977016	0.673223
MA0628.1.POU6F1	-0.773364	0.662411	-1.22322	-1.15607	0.933156	0.932353	0.624735
MA0836.2.CEBPD	0.319906	0.216548	-1.52289	1.77282	-0.439454	-0.433616	0.0866872
MA1471.1.BARX2	-0.844807	0.573908	-1.1976	-1.11565	0.966392	0.94218	0.675574
MA0696.1.ZIC1	0.122875	-0.703712	1.89592	0.670248	-0.489188	-0.538989	-0.957153
MA1623.1.Stat2	-0.207202	-0.601689	1.30351	1.57221	-0.693567	-0.678882	-0.694374
MA0591.1.Bach1::Mafk	-0.238302	1.69118	-1.67147	-0.313842	0.425541	0.0982595	0.00863435
MA0141.3.ESRRB	-0.477182	0.340396	-1.42373	-1.10964	0.773857	0.922825	0.973475
MA0787.1.POU3F2	-0.710644	0.491126	-1.47288	-0.906959	0.789174	0.922865	0.887322
MA1569.1.TFAP2E	0.311039	-1.02036	1.77825	0.745691	-0.472947	-0.570391	-0.771282
MA0501.1.MAF::NFE2	-0.11458	1.88366	-1.50371	-0.331846	0.154709	-0.184827	0.0965922
MA0655.1.JDP2	0.434505	1.99392	-1.08864	-0.0865721	-0.532895	-0.583166	-0.137145
MA0132.2.PDX1	-0.252354	0.830012	-1.43973	-1.2408	0.956802	0.750234	0.395832
MA0740.1.KLF14	0.104345	-0.91046	1.77956	0.893228	-0.524246	-0.572291	-0.770141
MA0710.1.NOTO	-0.569807	0.545164	-0.961975	-1.52667	0.734369	0.875263	0.903661
MA1520.1.MAF	-0.701655	0.0713087	-1.33256	-0.148395	1.75012	0.717572	-0.356391
MA0702.2.LMX1A	-0.719193	0.632804	-1.24655	-1.16756	0.970378	0.927832	0.602283
MA0105.4.NFKB1	-0.311457	0.376336	1.65442	0.830392	-0.526082	-0.939525	-1.08409
MA1584.1.ZIC5	0.28077	-1.07873	1.70377	0.841178	-0.411039	-0.460894	-0.87505
MA1599.1.ZNF682	0.28287	-0.948271	1.75556	0.819025	-0.509428	-0.579916	-0.819843
MA0065.2.Pparg::Rxra	-0.8588	0.0807864	-1.15634	-1.00824	0.926175	1.08397	0.932456
MA0098.3.ETS1	0.507795	-0.521924	1.70191	0.756353	-0.777875	-0.770482	-0.895782
MA0510.2.RFX5	0.0793739	-0.600105	1.93881	0.61472	-0.413596	-0.723689	-0.89551
MA0103.3.ZEB1	-1.78151	0.248708	0.562044	-1.04372	0.626111	0.653252	0.735109
MA0074.1.RXRA::VDR	-0.838296	0.271465	-1.08042	-1.17809	0.87255	0.963291	0.989496
MA0652.1.IRF8	-0.0192593	-0.499573	1.50415	1.31226	-0.709827	-0.769102	-0.81865
MA0697.1.ZIC3	0.0548748	-1.0985	1.84494	0.72719	-0.35629	-0.43828	-0.733933
MA0003.4.TFAP2A	0.173511	-1.18017	1.7455	0.818841	-0.40044	-0.456465	-0.700778
MA0781.1.PAX9	-1.41166	0.832793	-0.6203	-1.08277	0.754851	0.661766	0.865319
MA0632.2.TCFL5	0.156366	-0.921651	1.70808	0.974954	-0.548739	-0.584956	-0.784055
MA0080.5.SPI1	0.0137493	-0.56258	0.683132	1.94273	-0.648812	-0.686109	-0.742112
MA1127.1.FOSB::JUN	-0.161674	0.0158691	1.32403	1.39927	-0.704185	-0.858891	-1.01442
MA0151.1.Arid3a	-0.313869	0.531761	-1.47282	-1.19464	0.782967	0.934674	0.731924
MA0125.1.Nobox	-0.81512	0.616574	-0.956457	-1.37257	0.804863	0.97315	0.749558
MA0090.3.TEAD1	0.36301	0.793592	-1.60477	-1.28219	0.689503	0.488527	0.552328
MA0517.1.STAT1::STAT2	-0.0760325	-0.501809	0.830619	1.87966	-0.666927	-0.714258	-0.751257
MA0661.1.MEOX1	-0.781005	0.818605	-1.1312	-1.25863	0.87197	0.750561	0.729704
MA1147.1.NR4A2::RXRA	-1.14372	0.261239	-1.03804	-0.91828	0.921382	1.04729	0.870136
MA0027.2.EN1	-0.814638	0.625215	-1.11385	-1.23609	0.757851	0.979228	0.802286
MA0089.2.NFE2L1	-0.0435575	1.86364	-1.54905	-0.318929	0.0122763	-0.0891794	0.124801
MA0749.1.ZBED1	0.122603	-0.747565	1.56707	1.19846	-0.770012	-0.716945	-0.653602
MA1573.1.THAP11	0.0751989	-0.968102	1.78276	0.879516	-0.47956	-0.497295	-0.792514
MA0114.4.HNF4A	-0.838537	0.155689	-1.16746	-1.04487	0.874633	1.0865	0.934043
MA0496.3.MAFK	-0.0355458	1.8252	-1.59121	-0.251573	0.234508	-0.109571	-0.0718056
MA0642.1.EN2	-0.208728	-0.777795	1.9798	0.655393	-0.384408	-0.465756	-0.798509
MA0693.2.VDR	-0.24336	0.401209	-1.38358	-1.29529	0.637286	0.881146	1.00259
MA0707.1.MNX1	0.0293047	0.487315	-1.38869	-1.41205	0.880302	0.900699	0.503119
MA1113.2.PBX2	0.236258	0.629593	-1.58333	-1.29348	0.740222	0.71428	0.556458
MA0864.2.E2F2	0.477129	-1.18495	1.60484	0.839237	-0.4399	-0.482937	-0.813424
MA0470.2.E2F4	0.286315	-1.05643	1.6038	1.02404	-0.530114	-0.566798	-0.76082
MA1099.2.HES1	0.17523	-0.944188	1.70742	0.963854	-0.55617	-0.577894	-0.768255
MA0764.2.ETV4	0.232833	-0.680238	0.995012	1.68191	-0.693003	-0.726266	-0.810244
MA0099.3.FOS::JUN	0.32996	2.03496	-1.09426	-0.135522	-0.476327	-0.542004	-0.116809
MA0509.2.RFX1	0.0781021	-0.689876	1.93714	0.639362	-0.471233	-0.648384	-0.845111
MA0788.1.POU3F3	-0.591193	0.566729	-1.4082	-1.06294	0.58647	0.796259	1.11287
MA0164.1.Nr2e3	0.0855086	0.239447	-1.66253	-1.08996	0.703956	0.896717	0.826857
MA0488.1.JUN	-0.291904	0.196832	1.03384	1.61799	-0.80008	-0.934304	-0.82237
MA0527.1.ZBTB33	0.103304	-0.912179	1.73335	0.96802	-0.570583	-0.570331	-0.751576
MA0753.2.ZNF740	0.375933	-0.771678	1.68442	0.885939	-0.546967	-0.720963	-0.906682
MA0839.1.CREB3L1	-0.745093	-0.837539	1.7072	1.10886	-0.268512	-0.306927	-0.65799
MA1421.1.TCF7L1	-0.788875	0.155723	-1.2481	-1.00127	0.861176	1.07623	0.94511
MA1112.2.NR4A1	-0.646611	0.169725	-1.34202	-1.02146	0.84754	1.04477	0.948057
MA0687.1.SPIC	-0.18554	-0.515164	0.54542	2.0504	-0.611043	-0.622437	-0.661634
MA0751.1.ZIC4	0.0835457	-1.04547	1.85768	0.711418	-0.39542	-0.44401	-0.767744
MA0677.1.Nr2f6	-0.607304	0.0607013	-1.42266	-0.904619	0.816054	1.06005	0.997778
MA1530.1.NKX6-3	-0.619118	0.684478	-1.33739	-1.16684	0.87015	0.856587	0.712138
MA1548.1.PLAGL2	0.326421	-0.900633	1.84278	0.646161	-0.495123	-0.619906	-0.799699
MA1135.1.FOSB::JUNB	0.207227	1.97758	-1.36702	-0.245765	-0.200738	-0.248314	-0.122976
MA1420.1.IRF5	-0.0397171	-0.647877	1.59775	1.22586	-0.673175	-0.734079	-0.728763
MA0162.4.EGR1	0.227012	-0.887069	1.76457	0.856127	-0.544981	-0.61883	-0.796833
MA0608.1.Creb3l2	-0.197643	-0.93476	1.64406	1.16152	-0.353763	-0.519165	-0.800254
MA0859.1.Rarg	-0.739775	0.152644	-1.30974	-0.976215	0.969005	1.02025	0.883823
MA0479.1.FOXH1	0.0819024	-0.741677	1.83043	0.829871	-0.87472	-0.511861	-0.613941
MA0876.1.BSX	-0.162488	0.387286	-1.47427	-1.20967	0.680349	1.15578	0.623013
MA1111.1.NR2F2	-0.707312	0.255975	-1.36253	-0.980407	0.893638	1.0268	0.873841
MA0091.1.TAL1::TCF3	1.78818	0.435172	-1.49255	-0.604306	-0.103351	0.056187	-0.0793312
MA0115.1.NR1H2::RXRA	-0.811337	0.127758	-1.17571	-1.04823	0.862236	1.09076	0.954525
MA0014.3.PAX5	-0.097508	-0.872573	1.85388	0.865403	-0.499194	-0.54484	-0.705169
MA0062.3.GABPA	0.164197	-0.637607	1.25679	1.49932	-0.733221	-0.752891	-0.79659
MA0732.1.EGR3	0.241093	-0.869893	1.7533	0.868124	-0.559374	-0.623251	-0.810004
MA1121.1.TEAD2	0.884627	0.737251	-1.73075	-1.08075	0.545549	0.270344	0.373726
MA1122.1.TFDP1	0.258671	-0.984873	1.72686	0.878035	-0.537905	-0.565714	-0.775077
MA0714.1.PITX3	-0.257213	0.426336	-1.69934	-0.920736	0.733643	0.902069	0.81524
MA0491.2.JUND	0.0939953	1.91882	-1.48285	-0.197845	-0.170404	-0.201704	0.0399867
MA0625.1.NFATC3	0.992467	0.980748	-1.43648	-1.25447	0.178102	-0.0756374	0.615264
MA1104.2.GATA6	2.02257	-0.223483	0.455466	-0.349439	-0.258127	-0.592408	-1.05458
MA1124.1.ZNF24	-0.583182	0.868554	-1.50643	-0.984886	0.569732	0.779444	0.856768
MA0822.1.HES7	-0.315354	-1.04534	1.76223	0.991139	-0.300268	-0.417433	-0.67498
MA0116.1.Znf423	-0.0697106	-1.03195	1.92718	0.651852	-0.350673	-0.433741	-0.692955
MA0516.2.SP2	0.233484	-0.89062	1.73616	0.889589	-0.513424	-0.617412	-0.837775
MA0776.1.MYBL1	-1.25623	0.283674	-0.568859	-1.21124	0.874722	1.04444	0.833493
MA0895.1.HMBOX1	-1.19802	0.335555	-0.907466	-1.00498	0.739915	1.03446	1.00054
MA1130.1.FOSL2::JUN	0.309468	2.03107	-1.1382	-0.146038	-0.438022	-0.508106	-0.110167
MA0841.1.NFE2	0.0891109	1.9721	-1.34888	-0.426271	-0.129666	-0.26876	0.112368
MA1512.1.KLF11	0.119716	-0.952391	1.72152	0.966621	-0.538159	-0.550541	-0.766764
MA0604.1.Atf1	0.105489	-0.724699	1.66084	1.08301	-0.619472	-0.663522	-0.841647
MA0528.2.ZNF263	0.61451	-1.04843	1.53091	0.895834	-0.535043	-0.610334	-0.847448
MA0502.2.NFYB	0.00799685	-0.870747	1.87232	0.787227	-0.496757	-0.539111	-0.76093
MA0831.2.TFE3	-0.493926	-0.608057	1.2808	1.54976	-0.11634	-0.681768	-0.930466
MA0004.1.Arnt	-0.632369	-1.01234	1.55165	1.21265	-0.0250514	-0.3265	-0.768045
MA1559.1.SNAI3	-1.68082	0.318969	0.0823691	-1.08612	0.69489	0.771453	0.899254
MA1418.1.IRF3	0.0197794	-0.548999	0.997292	1.74908	-0.678413	-0.758432	-0.780306
MA1574.1.THRB	-1.3694	-0.957677	0.754607	-0.804106	0.642877	1.06103	0.672672
MA0896.1.Hmx1	-0.363867	0.505018	-1.28149	-1.34425	1.00238	0.914459	0.567749
MA1118.1.SIX1	-0.685761	-0.690046	1.81768	1.00598	-0.619146	-0.340457	-0.488242
MA0657.1.KLF13	0.0911158	-0.914149	1.78732	0.888317	-0.530312	-0.569135	-0.753161
MA0856.1.RXRG	-0.514555	0.113756	-1.28875	-1.14305	0.718846	1.1024	1.01135
MA0747.1.SP8	0.192113	-0.920301	1.75108	0.878516	-0.481822	-0.571374	-0.848209
MA0637.1.CENPB	0.0130246	-0.853082	1.74377	1.00234	-0.613051	-0.560162	-0.732838
MA0504.1.NR2C2	-1.33537	-1.05166	1.13884	-0.53471	0.868991	0.87836	0.0355547
MA0681.2.PHOX2B	0.327237	0.646782	-1.62319	-1.24546	0.76779	0.74273	0.384106
MA0259.1.ARNT::HIF1A	-0.267221	-1.11638	1.70756	0.993643	-0.130222	-0.424425	-0.762959
MA0857.1.Rarb	-0.560269	0.112217	-1.45035	-0.930409	0.804411	1.07607	0.948326
MA1508.1.IKZF1	0.13458	-0.57848	0.91226	1.77223	-0.729921	-0.741617	-0.769054
MA0641.1.ELF4	-0.0133972	-0.665549	1.43229	1.39939	-0.688506	-0.70853	-0.755694
MA0800.1.EOMES	-1.66033	0.49154	1.32828	-0.957335	0.0694268	0.204924	0.523501
MA0039.4.KLF4	0.273017	-0.981697	1.724	0.861824	-0.424038	-0.651482	-0.80162
MA0892.1.GSX1	-0.207146	0.880178	-1.55796	-1.16096	0.733562	0.719657	0.592677
MA0038.2.GFI1	0.121646	-0.839653	1.73262	0.941871	-0.454545	-0.582805	-0.919136
MA0526.3.USF2	-0.183457	-0.988636	1.7016	1.04603	-0.250917	-0.490511	-0.834114
MA0638.1.CREB3	0.0159738	-0.788122	1.73276	1.02158	-0.575969	-0.62548	-0.780744
MA0058.3.MAX	-0.800416	-1.13632	1.43783	1.23599	0.0911953	-0.167412	-0.660866
MA0790.1.POU4F1	-0.800952	0.611923	-1.27326	-1.08384	0.92429	0.907405	0.714437
MA0905.1.HOXC10	-0.172084	0.651756	-1.50368	-1.24676	0.676046	0.825326	0.769388
MA0147.3.MYC	-1.16515	-1.10589	1.52087	0.827191	0.388147	0.0531404	-0.518304
MA1497.1.HOXA6	-0.105974	0.724528	-1.47307	-1.31394	0.728442	0.717494	0.722518
MA0874.1.Arx	-0.850216	0.639293	-1.1293	-1.18143	0.944683	0.963813	0.613163
MA0844.1.XBP1	0.0560061	-0.84085	1.69602	1.04994	-0.559764	-0.611944	-0.789408
MA0639.1.DBP	-0.259421	-0.059978	-1.996	0.601909	0.0679542	0.487877	1.15765
MA1509.1.IRF6	-0.406638	-0.606036	1.43126	1.4725	-0.6681	-0.779396	-0.443595
MA0809.2.TEAD4	0.579674	0.802152	-1.66309	-1.21645	0.628108	0.40109	0.468518
MA0505.1.Nr5a2	-0.228403	0.214726	-1.47126	-1.1692	0.764159	0.935976	0.953998
MA0654.1.ISX	-0.44488	0.628911	-1.37845	-1.20955	0.975521	0.903378	0.525065
MA1534.1.NR1I3	-0.777393	0.158994	-1.22271	-1.03511	0.811907	1.1159	0.948417
MA0471.2.E2F6	0.473574	-0.971551	1.62552	0.884898	-0.534786	-0.618988	-0.858668
MA1100.2.ASCL1	-1.48522	0.438298	-0.0612	-1.2894	0.906402	0.780476	0.710643
MA1110.1.NR1H4	-0.468037	0.685645	-1.61151	-0.94329	0.733625	0.793671	0.809901
MA1514.1.KLF17	0.417603	-0.858491	1.69237	0.838268	-0.524231	-0.678945	-0.886571
MA1513.1.KLF15	0.211773	-0.99969	1.74525	0.874092	-0.523456	-0.56334	-0.744631
MA1419.1.IRF4	-0.147254	-0.491439	1.46355	1.39584	-0.699585	-0.752046	-0.769066
MA0136.2.ELF5	-0.0609194	-0.653548	1.12843	1.68038	-0.64713	-0.668233	-0.778982
MA0735.1.GLIS1	0.0956489	-0.901072	1.77809	0.891519	-0.468347	-0.577563	-0.818277
MA0680.1.PAX7	-0.724813	0.604388	-1.21942	-1.17959	1.01261	0.940865	0.56597
MA0875.1.BARX1	-0.230977	0.636689	-1.56008	-1.14739	0.776471	0.873977	0.651304
MA0507.1.POU2F2	-0.490693	-0.588971	1.8553	0.917837	-0.79339	-0.665963	-0.234116
MA0037.3.GATA3	1.77779	-0.408046	0.863203	0.0546129	-0.454805	-0.77759	-1.05516
MA0472.2.EGR2	0.108204	-0.853635	1.78186	0.899849	-0.558848	-0.605414	-0.772016
MA0493.1.Klf1	-0.0426544	-0.818972	1.80835	0.93116	-0.554955	-0.601353	-0.721576
MA0149.1.EWSR1-FLI1	0.810071	-0.898308	0.894254	1.41684	-0.550696	-0.716936	-0.955221
MA1652.1.ZKSCAN5	0.161781	-0.736689	1.31261	1.44681	-0.631373	-0.705318	-0.847822
MA0006.1.Ahr::Arnt	0.152169	-0.92223	1.72498	0.960168	-0.609548	-0.602353	-0.703188
MA0703.2.LMX1B	-0.758703	0.640444	-1.22526	-1.17066	0.900847	0.928177	0.68516
MA1142.1.FOSL1::JUND	-0.52147	1.16233	-1.51389	-0.970856	0.689227	0.599391	0.555267
MA1587.1.ZNF135	0.114451	-1.39353	1.78741	0.611401	-0.298641	-0.252373	-0.568719
MA0473.3.ELF1	0.0756071	-0.633225	1.15249	1.62049	-0.703348	-0.730894	-0.781129
MA0622.1.Mlxip	-1.04145	-1.11696	1.35269	1.14409	0.347011	-0.0479057	-0.637466
MA0490.2.JUNB	-0.125566	1.85102	-1.39476	-0.739987	0.202689	0.0673198	0.139288
MA0595.1.SREBF1	-0.866692	-0.336171	2.05825	0.499659	-0.295212	-0.507732	-0.552106
MA0636.1.BHLHE41	0.219782	-0.624179	1.13737	1.25278	-0.0625475	-0.311306	-1.6119
MA1107.2.KLF9	0.100389	-0.825085	1.81991	0.847773	-0.561918	-0.623647	-0.757421
MA0108.2.TBP	0.387104	-0.819455	1.45993	1.17486	-0.599244	-0.694948	-0.908247
MA0036.3.GATA2	1.76781	-0.183235	0.870918	-0.188715	-0.350098	-0.748873	-1.16781
MA1554.1.RFX7	0.0367906	-0.752185	1.91267	0.727441	-0.557701	-0.684333	-0.682681
MA1633.1.BACH1	0.0590959	1.98623	-1.38065	-0.180041	-0.0702456	-0.312044	-0.102342
MA1550.1.PPARD	-0.926566	-0.0218256	-1.0472	-1.00583	0.872864	1.11629	1.01227
MA0079.4.SP1	0.0821845	-0.923616	1.79419	0.877532	-0.50903	-0.563122	-0.75814
MA0153.2.HNF1B	-0.98364	0.526491	-1.10625	-1.0824	0.950632	0.946052	0.749112
MA1517.1.KLF6	0.223061	-0.790457	1.77998	0.855182	-0.6762	-0.707537	-0.684029
MA1516.1.KLF3	-0.0183719	-1.05771	1.88672	0.70568	-0.373822	-0.447148	-0.695355
MA0592.3.ESRRA	-0.537572	0.306665	-1.42047	-1.06231	0.801183	0.954038	0.958465
MA1505.1.HOXC8	0.0681171	0.741854	-1.27188	-1.56638	0.700964	0.635831	0.691492
MA0017.2.NR2F1	-0.603159	0.218433	-1.47649	-0.906658	1.00171	0.991131	0.775037
MA0741.1.KLF16	0.142502	-0.877973	1.78789	0.864556	-0.516483	-0.606932	-0.793558
MA0887.1.EVX1	-0.786559	0.871469	-1.25502	-1.11847	0.833573	0.873154	0.581858
MA0601.1.Arid3b	-0.586364	0.614097	-1.31562	-1.17987	0.987883	0.946307	0.53357
MA0719.1.RHOXF1	-0.48061	0.450258	-1.51405	-1.02535	0.759604	0.965276	0.844877
MA0603.1.Arntl	-0.437737	-0.567552	1.65991	1.21742	-0.39296	-0.722233	-0.756849
MA0736.1.GLIS2	0.187158	-0.969418	1.73378	0.902023	-0.476004	-0.565981	-0.811563
MA1650.1.ZBTB14	0.110397	-0.92323	1.8149	0.829737	-0.523511	-0.546377	-0.761922
MA0877.2.BARHL1	-0.0442524	-1.32885	1.1351	1.37282	-1.02519	-0.0224717	-0.0871565
MA1148.1.PPARA::RXRA	-0.824626	0.0671629	-1.24078	-0.929439	0.962532	1.14795	0.817202
MA0494.1.Nr1h3::Rxra	-0.682852	0.415455	-1.34335	-1.06816	0.769627	0.938146	0.971136
MA0793.1.POU6F2	-0.682374	0.731747	-1.29101	-1.17418	0.824724	0.857091	0.733994
MA0073.1.RREB1	0.254169	-0.747238	1.77354	0.83875	-0.571529	-0.730596	-0.817101
MA0081.2.SPIB	-0.0250828	-0.591142	0.806326	1.88612	-0.643617	-0.685574	-0.747031
MA0649.1.HEY2	-0.979903	-0.81173	2.04579	0.276991	-0.117144	-0.108296	-0.305706
MA0791.1.POU4F3	-0.74628	0.60556	-1.30975	-1.08953	0.904308	0.913572	0.722119
MA1146.1.NR1H4::RXRA	-0.827921	0.307693	-1.14899	-1.12842	0.935326	1.02455	0.837755
MA0746.2.SP3	0.101027	-0.906552	1.78521	0.886364	-0.516656	-0.579884	-0.769508
MA1621.1.Rbpjl	-1.78934	0.244375	0.516121	-1.02364	0.613654	0.639876	0.798952
MA0750.2.ZBTB7A	0.124084	-0.775012	1.62582	1.12225	-0.643973	-0.653643	-0.799533
MA0899.1.HOXA10	-0.125426	0.568876	-1.4055	-1.36358	0.814957	0.8569	0.653777
MA0766.2.GATA5	1.7649	-0.319112	0.846596	-0.00306734	-0.351432	-0.788152	-1.14973
MA0464.2.BHLHE40	-0.410123	-0.982335	1.62026	1.13296	-0.0546786	-0.427138	-0.878944
MA0706.1.MEOX2	-0.349723	1.00233	-1.65515	-0.931557	0.722487	0.675518	0.536099
MA0512.2.Rxra	-0.90286	0.0697588	-1.04893	-1.0705	0.885813	1.11527	0.951445
MA0694.1.ZBTB7B	0.0337	-0.878369	1.788	0.904155	-0.457344	-0.558137	-0.832
MA0695.1.ZBTB7C	-0.0251564	-0.912955	1.86168	0.820634	-0.513115	-0.563088	-0.668002
MA0478.1.FOSL2	0.15547	1.82909	-1.51805	-0.399421	-0.167135	-0.208176	0.308222
MA1102.2.CTCFL	0.189124	-0.993778	1.73276	0.890154	-0.470738	-0.512056	-0.835467
MA0748.2.YY2	0.0958605	-0.946742	1.80055	0.860251	-0.555856	-0.534458	-0.71961
MA0688.1.TBX2	-1.88518	0.534788	0.838537	-0.812162	0.0931632	0.4906	0.740254
MA0135.1.Lhx3	-0.669264	0.605851	-1.26835	-1.18315	0.948721	0.941091	0.6251
MA1522.1.MAZ	0.447131	-0.926825	1.63757	0.894619	-0.537972	-0.650533	-0.863991
MA0803.1.TBX15	-1.97502	0.33482	0.334171	-0.690901	0.503133	0.625874	0.867927
MA0843.1.TEF	-0.643307	0.522993	-1.88069	-0.192303	0.432143	0.857347	0.903815
MA1564.1.SP9	0.133911	-0.922191	1.7968	0.848337	-0.520336	-0.569338	-0.767183
MA0466.2.CEBPB	0.230638	-0.24154	-0.213174	2.12697	-0.782247	-0.759329	-0.361314
MA0050.2.IRF1	-0.0922472	-0.482616	0.805348	1.89673	-0.660724	-0.71689	-0.749604
MA0643.1.Esrrg	-0.532015	0.670965	-1.30444	-1.26237	0.75037	0.866751	0.810743
MA0046.2.HNF1A	-0.983457	0.519031	-1.10267	-1.0852	0.945022	0.952176	0.755099
MA0671.1.NFIX	-0.935884	0.596884	-1.14686	-1.0797	0.624796	0.889231	1.05153
MA1101.2.BACH2	0.231847	2.03595	-1.17563	-0.145468	-0.400174	-0.483492	-0.0630387
MA0522.3.TCF3	-0.572218	-1.36304	1.82308	0.513281	0.189406	-0.388515	-0.201989
MA0737.1.GLIS3	-0.0950701	-0.732589	1.74387	1.01195	-0.419634	-0.560282	-0.94824
MA1541.1.NR6A1	-0.666269	0.126947	-1.3548	-0.976022	1.01063	0.958078	0.901439
MA0104.4.MYCN	-0.45385	-1.07257	1.63976	1.12831	-0.174875	-0.330759	-0.736015
MA0117.2.Mafb	-0.374217	0.0720196	-1.66484	0.227444	1.55523	0.637906	-0.45354
MA1474.1.CREB3L4	-0.128967	-0.837153	1.84497	0.901078	-0.540724	-0.562563	-0.676638
MA0616.2.HES2	-0.00824772	-0.935077	1.76492	0.963139	-0.499885	-0.580509	-0.704343
MA1132.1.JUN::JUNB	0.490352	1.99863	-0.95621	-0.0239864	-0.580815	-0.666733	-0.261236
MA0820.1.FIGLA	-1.64634	0.33719	0.0527258	-1.12397	0.700239	0.776872	0.903282
MA0893.2.GSX2	-0.0567368	1.00841	-1.56636	-1.19527	0.554275	0.595291	0.660394
MA0772.1.IRF7	0.165604	-0.608712	1.46688	1.28933	-0.82547	-0.747349	-0.740281
MA1128.1.FOSL1::JUN	0.208827	1.69454	0.169664	0.637305	-1.12753	-1.04243	-0.540371
MA0670.1.NFIA	-0.796344	0.571267	-1.32228	-1.00713	0.627262	0.849206	1.07802
MA1114.1.PBX3	-0.862729	-0.509451	1.88488	0.878293	-0.535814	-0.525586	-0.329596
MA0758.1.E2F7	0.275388	-0.852427	1.69932	0.93143	-0.737167	-0.531355	-0.78519
MA0911.1.Hoxa11	0.776546	0.453644	-1.42085	-1.48051	0.378531	0.616986	0.675652
MA0051.1.IRF2	-0.0501391	-0.507802	1.05937	1.72042	-0.66102	-0.745382	-0.81545
MA0767.1.GCM2	-0.322915	-0.95194	1.83453	0.935578	-0.521506	-0.523428	-0.450318
MA0765.2.ETV5	-0.0462667	-0.662183	1.18553	1.63216	-0.662547	-0.675787	-0.770904
MA0808.1.TEAD3	0.706107	0.796775	-1.65635	-1.20831	0.622892	0.337103	0.40178
MA0083.3.SRF	1.08223	-0.729827	0.936377	1.17804	-0.786268	-0.815741	-0.864812
MA0621.1.mix-a	-0.734609	0.644372	-1.2391	-1.17145	0.922408	0.932333	0.64605
MA0663.1.MLX	-0.541669	-0.768954	1.62927	1.17426	-0.126001	-0.426755	-0.940155
MA0745.2.SNAI2	-1.74868	0.188681	0.654918	-1.07885	0.627971	0.678316	0.677649
MA0495.3.MAFF	-0.215561	0.394532	-1.87567	-0.125954	1.35824	0.626684	-0.162266
MA0615.1.Gmeb1	0.00874107	-0.817092	1.64137	1.14867	-0.614595	-0.626475	-0.740626
MA0653.1.IRF9	-0.294981	-0.425462	1.52508	1.35248	-0.616269	-0.841192	-0.699653
MA0150.2.Nfe2l2	-0.178465	1.78522	-1.62566	-0.300452	0.134128	0.0120859	0.17314
MA0598.3.EHF	0.0387513	-0.609881	1.04347	1.71476	-0.698271	-0.717873	-0.770959
MA0624.1.NFATC1	0.304873	0.785463	-1.74701	-1.0692	0.824183	0.383503	0.518186
MA1643.1.NFIB	-0.227187	0.802948	-1.47823	-1.2494	0.765888	0.620697	0.765281
MA1134.1.FOS::JUNB	0.249391	2.03929	-1.16081	-0.161873	-0.413294	-0.478697	-0.0740082
MA0002.2.RUNX1	-0.167949	-0.523135	1.81132	0.967767	-0.80543	-0.710057	-0.572516
MA0734.2.GLI2	0.288389	-0.923661	1.82576	0.697834	-0.492144	-0.583073	-0.813103
MA0646.1.GCM1	-0.632104	-1.06947	1.96133	0.553013	-0.445692	-0.321447	-0.0456224
MA0477.2.FOSL1	0.323259	2.02412	-1.14674	-0.156629	-0.434668	-0.509987	-0.0993577
MA1622.1.Smad2::Smad3	0.251336	2.01503	-1.23221	-0.141836	-0.362136	-0.447178	-0.0830077
MA1137.1.FOSL1::JUNB	-0.553294	1.6695	-1.42307	-0.723703	0.367	0.293605	0.369965
MA0769.2.TCF7	-0.911838	0.295042	-0.823116	-1.34151	0.861912	1.05768	0.861826
MA0729.1.RARA	-0.80683	0.248371	-1.32246	-0.93696	0.99504	0.978714	0.844127
MA0777.1.MYBL2	-1.0152	-0.12598	-0.600965	-1.23859	0.779015	1.21833	0.983384
MA0733.1.EGR4	0.230242	-0.846013	1.7604	0.862489	-0.540799	-0.631059	-0.835259
MA0854.1.Alx1	-0.817204	0.634503	-1.17851	-1.16305	0.958065	0.930851	0.635339
MA1656.1.ZNF449	0.284575	-1.27737	1.67284	0.77586	-0.16069	-0.541775	-0.753439
MA0713.1.PHOX2A	0.280938	0.673345	-1.59132	-1.27489	0.659168	0.83948	0.413282
MA0833.2.ATF4	0.0334187	-0.0883478	0.92767	1.70523	-0.924691	-0.804542	-0.848738
MA1515.1.KLF2	0.152313	-0.909078	1.7815	0.866179	-0.523294	-0.59071	-0.77691
MA1627.1.Wt1	0.527953	-1.01417	1.52264	0.959342	-0.40438	-0.685778	-0.90561
MA0069.1.PAX6	-1.24185	1.18262	-0.838912	-1.03916	0.646165	0.534828	0.756319
MA0834.1.ATF7	-0.0526869	0.0027347	1.29354	1.39451	-0.695056	-0.906239	-1.0368
MA0761.2.ETV1	0.613825	-0.586339	1.58966	0.849914	-0.850944	-0.812443	-0.803671
MA0686.1.SPDEF	0.170077	-1.14174	1.92012	0.511761	-0.440488	-0.460898	-0.558826
MA1602.1.ZSCAN29	-0.143926	-1.1359	1.77481	0.924367	-0.512724	-0.380022	-0.526601
MA0739.1.Hic1	-1.53836	0.622198	-0.75419	-0.778234	0.652349	0.769497	1.02674
MA0855.1.RXRB	-0.894745	0.0671012	-0.811588	-1.27637	0.757288	1.12647	1.03184
MA0724.1.VENTX	-0.702262	0.718435	-1.17257	-1.26097	0.900148	0.93817	0.579045
MA0683.1.POU4F2	-0.879399	0.611306	-1.21274	-1.07996	0.928375	0.920269	0.712144
MA0076.2.ELK4	0.168125	-0.749621	1.62418	1.10529	-0.662496	-0.679596	-0.805877
MA0871.2.TFEC	-0.426469	-0.895419	1.4891	1.31734	-0.104113	-0.466726	-0.913714
MA0163.1.PLAG1	0.340847	-1.04238	1.79596	0.674533	-0.424723	-0.543764	-0.800472
MA0862.1.GMEB2	-0.0182079	-0.790974	1.44441	1.38029	-0.599979	-0.606136	-0.809403
MA0146.2.Zfx	0.15652	-1.08972	1.78574	0.796569	-0.417204	-0.489956	-0.741949
MA0075.3.PRRX2	-0.26741	1.05077	-1.4858	-1.17257	0.755582	0.708675	0.410754
MA0658.1.LHX6	-0.522571	0.714003	-1.1001	-1.45312	0.852589	0.876195	0.63301
MA0743.2.SCRT1	-1.38104	0.57962	-0.472486	-1.19298	0.801893	0.631018	1.03398
MA0909.2.HOXD13	0.00630081	-0.948257	1.9026	0.675711	-0.695098	-0.692162	-0.249094
MA1632.1.ATF2	-0.552498	1.20396	0.309701	1.44603	-0.512025	-0.935635	-0.959538
MA0685.1.SP4	0.106174	-0.921485	1.78791	0.875399	-0.507775	-0.56833	-0.771891
MA0511.2.RUNX2	-0.157225	-0.51721	1.7729	1.02606	-0.77418	-0.694231	-0.656116
MA0802.1.TBR1	-1.77788	0.367782	1.24525	-0.877109	0.261456	0.316209	0.464296
MA0028.2.ELK1	0.136338	-0.837219	1.72655	0.972653	-0.605364	-0.604831	-0.788131
MA1511.1.KLF10	-0.344979	-0.635003	2.09602	0.482318	-0.52676	-0.525307	-0.546285
MA0599.1.KLF5	0.187487	-0.899494	1.73589	0.920277	-0.536195	-0.612173	-0.795789
MA1141.1.FOS::JUND	0.318673	1.99618	-1.22996	-0.0981756	-0.399991	-0.465377	-0.121351
MA0779.1.PAX1	-1.29845	0.990418	-0.735351	-1.11348	0.753146	0.695302	0.708415
MA0883.1.Dmbx1	-0.198565	0.692314	-1.70562	-0.979667	0.758556	0.788137	0.644843
MA0630.1.SHOX	-0.690098	0.451354	-1.01019	-1.34175	1.12236	1.01839	0.449937
MA1608.1.Isl1	-0.406436	0.6672	-1.47309	-1.15059	0.852701	0.874151	0.63606
MA0620.3.MITF	-1.23882	-0.448244	0.956245	1.06893	0.912442	-0.0808159	-1.16974
MA0865.1.E2F8	0.051935	-0.606084	1.80274	0.878335	-0.49339	-0.692331	-0.941205
MA0024.3.E2F1	0.270808	-1.04076	1.69413	0.912791	-0.560649	-0.562741	-0.71358
MA1466.1.ATF6	-0.0925291	-0.839278	1.78508	0.984829	-0.579096	-0.592254	-0.666748
MA0018.4.CREB1	-0.208921	0.429993	0.913438	1.55982	-0.662844	-0.991241	-1.04025
MA0618.1.LBX1	-0.945572	0.392067	-0.955454	-1.22332	0.813434	1.10105	0.817796
MA0835.2.BATF3	-0.288753	1.56656	-1.43663	-0.942083	0.131735	0.37487	0.594303
MA0060.3.NFYA	-0.021035	-0.81412	1.85171	0.844207	-0.511896	-0.566061	-0.782806
MA0885.1.Dlx2	-0.482785	0.682381	-1.453	-1.13318	0.726792	0.841798	0.817995
MA0742.1.Klf12	-0.00989491	-0.864272	1.82834	0.878686	-0.542446	-0.570415	-0.719998
MA1533.1.NR1I2	-0.239761	0.0434175	-1.02674	-1.53074	0.916862	1.00637	0.830583
MA1496.1.HOXA4	-0.908695	0.607157	-1.16437	-1.09506	0.993761	0.916016	0.651198
MA0807.1.TBX5	-1.86676	0.0187403	1.16098	-0.664604	0.213105	0.443351	0.695195
MA1545.1.OVOL2	0.183529	-0.773728	1.75024	0.863549	-0.424072	-0.576689	-1.02283
MA0605.2.ATF3	-0.0835937	0.105726	1.08433	1.5486	-0.699666	-0.920277	-1.03512
MA0095.2.YY1	0.119726	-0.909857	1.70696	1.00311	-0.635063	-0.574968	-0.709913
MA1483.1.ELF2	0.272197	-0.756029	1.61867	1.06084	-0.697538	-0.742477	-0.755664
MA0067.1.Pax2	-0.317582	-0.84286	1.71255	1.09528	-0.287973	-0.522687	-0.836732
MA1558.1.SNAI1	-1.78623	0.202395	0.558691	-1.02181	0.608687	0.658335	0.779931
MA0088.2.ZNF143	-0.180861	-0.97005	1.88476	0.788232	-0.368979	-0.415759	-0.737341
MA0644.1.ESX1	-0.862325	0.541234	-1.07417	-1.22241	0.782728	1.01532	0.819631
MA0469.3.E2F3	-0.139099	-0.792227	1.68833	1.1371	-0.698622	-0.538835	-0.65664
MA0645.1.ETV6	-0.191307	-0.612796	1.13846	1.70335	-0.621606	-0.682065	-0.73403
MA0762.1.ETV2	0.430535	-0.675372	1.5765	1.01546	-0.749138	-0.754255	-0.843732
MA1651.1.ZFP42	0.160775	-0.938119	1.70963	0.970057	-0.575439	-0.566551	-0.76035

## Sheet: Figure 3e
Rxra				Samd2::Smad3					Nfkb1
Pos	CellType	ATAC-seq		Pos	variable	value			Pos	variable	value
-99	PT(S1)	0.30818		-99	PT(S1)	0.166619			-99	PT(S1)	0.276149
-98	PT(S1)	0.308428		-98	PT(S1)	0.166979			-98	PT(S1)	0.281917
-97	PT(S1)	0.30696		-97	PT(S1)	0.167758			-97	PT(S1)	0.281742
-96	PT(S1)	0.308388		-96	PT(S1)	0.16949			-96	PT(S1)	0.282275
-95	PT(S1)	0.311402		-95	PT(S1)	0.170142			-95	PT(S1)	0.285339
-94	PT(S1)	0.31334		-94	PT(S1)	0.171621			-94	PT(S1)	0.285849
-93	PT(S1)	0.315814		-93	PT(S1)	0.173788			-93	PT(S1)	0.280869
-92	PT(S1)	0.322426		-92	PT(S1)	0.174831			-92	PT(S1)	0.285215
-91	PT(S1)	0.323222		-91	PT(S1)	0.174746			-91	PT(S1)	0.288081
-90	PT(S1)	0.330034		-90	PT(S1)	0.176983			-90	PT(S1)	0.293516
-89	PT(S1)	0.332016		-89	PT(S1)	0.178193			-89	PT(S1)	0.294038
-88	PT(S1)	0.333604		-88	PT(S1)	0.179231			-88	PT(S1)	0.297939
-87	PT(S1)	0.336041		-87	PT(S1)	0.181626			-87	PT(S1)	0.29705
-86	PT(S1)	0.340369		-86	PT(S1)	0.183012			-86	PT(S1)	0.301086
-85	PT(S1)	0.341551		-85	PT(S1)	0.183665			-85	PT(S1)	0.302348
-84	PT(S1)	0.344029		-84	PT(S1)	0.185352			-84	PT(S1)	0.308029
-83	PT(S1)	0.347783		-83	PT(S1)	0.18633			-83	PT(S1)	0.308886
-82	PT(S1)	0.348605		-82	PT(S1)	0.18561			-82	PT(S1)	0.307549
-81	PT(S1)	0.349366		-81	PT(S1)	0.187923			-81	PT(S1)	0.304073
-80	PT(S1)	0.349273		-80	PT(S1)	0.190061			-80	PT(S1)	0.302484
-79	PT(S1)	0.353427		-79	PT(S1)	0.193874			-79	PT(S1)	0.300855
-78	PT(S1)	0.353544		-78	PT(S1)	0.19753			-78	PT(S1)	0.302582
-77	PT(S1)	0.356422		-77	PT(S1)	0.200378			-77	PT(S1)	0.310963
-76	PT(S1)	0.356813		-76	PT(S1)	0.201866			-76	PT(S1)	0.317912
-75	PT(S1)	0.357708		-75	PT(S1)	0.204337			-75	PT(S1)	0.320479
-74	PT(S1)	0.357986		-74	PT(S1)	0.205284			-74	PT(S1)	0.330429
-73	PT(S1)	0.363908		-73	PT(S1)	0.203904			-73	PT(S1)	0.32886
-72	PT(S1)	0.365803		-72	PT(S1)	0.204796			-72	PT(S1)	0.325567
-71	PT(S1)	0.369767		-71	PT(S1)	0.203764			-71	PT(S1)	0.32229
-70	PT(S1)	0.377487		-70	PT(S1)	0.202905			-70	PT(S1)	0.322307
-69	PT(S1)	0.380421		-69	PT(S1)	0.201801			-69	PT(S1)	0.320093
-68	PT(S1)	0.380141		-68	PT(S1)	0.20225			-68	PT(S1)	0.324155
-67	PT(S1)	0.382388		-67	PT(S1)	0.203516			-67	PT(S1)	0.323996
-66	PT(S1)	0.384474		-66	PT(S1)	0.206604			-66	PT(S1)	0.321643
-65	PT(S1)	0.382263		-65	PT(S1)	0.208674			-65	PT(S1)	0.321656
-64	PT(S1)	0.385147		-64	PT(S1)	0.211749			-64	PT(S1)	0.317552
-63	PT(S1)	0.389856		-63	PT(S1)	0.21527			-63	PT(S1)	0.320853
-62	PT(S1)	0.391067		-62	PT(S1)	0.217484			-62	PT(S1)	0.319399
-61	PT(S1)	0.395988		-61	PT(S1)	0.219082			-61	PT(S1)	0.324126
-60	PT(S1)	0.399641		-60	PT(S1)	0.219457			-60	PT(S1)	0.328419
-59	PT(S1)	0.401769		-59	PT(S1)	0.218063			-59	PT(S1)	0.326703
-58	PT(S1)	0.405194		-58	PT(S1)	0.218721			-58	PT(S1)	0.323579
-57	PT(S1)	0.409741		-57	PT(S1)	0.219253			-57	PT(S1)	0.328048
-56	PT(S1)	0.410082		-56	PT(S1)	0.220601			-56	PT(S1)	0.32822
-55	PT(S1)	0.412245		-55	PT(S1)	0.224328			-55	PT(S1)	0.326766
-54	PT(S1)	0.413919		-54	PT(S1)	0.227127			-54	PT(S1)	0.332385
-53	PT(S1)	0.411566		-53	PT(S1)	0.227646			-53	PT(S1)	0.335519
-52	PT(S1)	0.415301		-52	PT(S1)	0.2278			-52	PT(S1)	0.335232
-51	PT(S1)	0.420118		-51	PT(S1)	0.227378			-51	PT(S1)	0.338002
-50	PT(S1)	0.419429		-50	PT(S1)	0.225008			-50	PT(S1)	0.335516
-49	PT(S1)	0.422689		-49	PT(S1)	0.224844			-49	PT(S1)	0.335372
-48	PT(S1)	0.426337		-48	PT(S1)	0.226016			-48	PT(S1)	0.333812
-47	PT(S1)	0.425437		-47	PT(S1)	0.229151			-47	PT(S1)	0.338703
-46	PT(S1)	0.4211		-46	PT(S1)	0.230462			-46	PT(S1)	0.341492
-45	PT(S1)	0.426413		-45	PT(S1)	0.232562			-45	PT(S1)	0.347897
-44	PT(S1)	0.428607		-44	PT(S1)	0.236259			-44	PT(S1)	0.351367
-43	PT(S1)	0.430302		-43	PT(S1)	0.236758			-43	PT(S1)	0.363983
-42	PT(S1)	0.436863		-42	PT(S1)	0.236414			-42	PT(S1)	0.364746
-41	PT(S1)	0.440974		-41	PT(S1)	0.236868			-41	PT(S1)	0.364553
-40	PT(S1)	0.440463		-40	PT(S1)	0.237416			-40	PT(S1)	0.362033
-39	PT(S1)	0.440738		-39	PT(S1)	0.235831			-39	PT(S1)	0.362441
-38	PT(S1)	0.443976		-38	PT(S1)	0.236749			-38	PT(S1)	0.357897
-37	PT(S1)	0.437834		-37	PT(S1)	0.237192			-37	PT(S1)	0.35464
-36	PT(S1)	0.441804		-36	PT(S1)	0.23805			-36	PT(S1)	0.356073
-35	PT(S1)	0.441116		-35	PT(S1)	0.238317			-35	PT(S1)	0.361285
-34	PT(S1)	0.437537		-34	PT(S1)	0.239239			-34	PT(S1)	0.356036
-33	PT(S1)	0.432757		-33	PT(S1)	0.240335			-33	PT(S1)	0.349847
-32	PT(S1)	0.433628		-32	PT(S1)	0.240902			-32	PT(S1)	0.356345
-31	PT(S1)	0.433308		-31	PT(S1)	0.241686			-31	PT(S1)	0.355215
-30	PT(S1)	0.436571		-30	PT(S1)	0.241453			-30	PT(S1)	0.352831
-29	PT(S1)	0.438231		-29	PT(S1)	0.240971			-29	PT(S1)	0.356169
-28	PT(S1)	0.439475		-28	PT(S1)	0.241974			-28	PT(S1)	0.359178
-27	PT(S1)	0.435435		-27	PT(S1)	0.243347			-27	PT(S1)	0.356899
-26	PT(S1)	0.430328		-26	PT(S1)	0.244817			-26	PT(S1)	0.358584
-25	PT(S1)	0.427803		-25	PT(S1)	0.248039			-25	PT(S1)	0.352586
-24	PT(S1)	0.424977		-24	PT(S1)	0.251123			-24	PT(S1)	0.350312
-23	PT(S1)	0.422126		-23	PT(S1)	0.250719			-23	PT(S1)	0.346942
-22	PT(S1)	0.423288		-22	PT(S1)	0.250312			-22	PT(S1)	0.338759
-21	PT(S1)	0.41987		-21	PT(S1)	0.250486			-21	PT(S1)	0.327813
-20	PT(S1)	0.413205		-20	PT(S1)	0.248502			-20	PT(S1)	0.328967
-19	PT(S1)	0.409267		-19	PT(S1)	0.247771			-19	PT(S1)	0.32491
-18	PT(S1)	0.408434		-18	PT(S1)	0.248484			-18	PT(S1)	0.327342
-17	PT(S1)	0.403327		-17	PT(S1)	0.249761			-17	PT(S1)	0.332662
-16	PT(S1)	0.401426		-16	PT(S1)	0.249242			-16	PT(S1)	0.342486
-15	PT(S1)	0.403421		-15	PT(S1)	0.250537			-15	PT(S1)	0.341408
-14	PT(S1)	0.403203		-14	PT(S1)	0.25098			-14	PT(S1)	0.342973
-13	PT(S1)	0.39999		-13	PT(S1)	0.250194			-13	PT(S1)	0.340497
-12	PT(S1)	0.40473		-12	PT(S1)	0.247703			-12	PT(S1)	0.33982
-11	PT(S1)	0.404421		-11	PT(S1)	0.246228			-11	PT(S1)	0.339009
-10	PT(S1)	0.416639		-10	PT(S1)	0.244581			-10	PT(S1)	0.342515
-9	PT(S1)	0.400155		-9	PT(S1)	0.242102			-9	PT(S1)	0.355243
-8	PT(S1)	0.401018		-8	PT(S1)	0.233618			-8	PT(S1)	0.335
-7	PT(S1)	0.391531		-7	PT(S1)	0.247964			-7	PT(S1)	0.332424
-6	PT(S1)	0.376003		-6	PT(S1)	0.248505			-6	PT(S1)	0.314858
-5	PT(S1)	0.317889		-5	PT(S1)	0.250497			-5	PT(S1)	0.279498
-4	PT(S1)	0.316571		-4	PT(S1)	0.254106			-4	PT(S1)	0.302062
-3	PT(S1)	0.316571		-3	PT(S1)	0.237307			-3	PT(S1)	0.324701
-2	PT(S1)	0.34617		-2	PT(S1)	0.169573			-2	PT(S1)	0.350343
-1	PT(S1)	0.389885		-1	PT(S1)	0.123613			-1	PT(S1)	0.40431
0	PT(S1)	0.440202		0	PT(S1)	0.128921			0	PT(S1)	0.463483
1	PT(S1)	0.434998		1	PT(S1)	0.128921			1	PT(S1)	0.457538
2	PT(S1)	0.38492		2	PT(S1)	0.120449			2	PT(S1)	0.465162
3	PT(S1)	0.34522		3	PT(S1)	0.165924			3	PT(S1)	0.410194
4	PT(S1)	0.319039		4	PT(S1)	0.237215			4	PT(S1)	0.350814
5	PT(S1)	0.319039		5	PT(S1)	0.260387			5	PT(S1)	0.320481
6	PT(S1)	0.327084		6	PT(S1)	0.257569			6	PT(S1)	0.302705
7	PT(S1)	0.393494		7	PT(S1)	0.25531			7	PT(S1)	0.269587
8	PT(S1)	0.409505		8	PT(S1)	0.255689			8	PT(S1)	0.297082
9	PT(S1)	0.411168		9	PT(S1)	0.240462			9	PT(S1)	0.30626
10	PT(S1)	0.409639		10	PT(S1)	0.248884			10	PT(S1)	0.316605
11	PT(S1)	0.424049		11	PT(S1)	0.251672			11	PT(S1)	0.331792
12	PT(S1)	0.408014		12	PT(S1)	0.25422			12	PT(S1)	0.328181
13	PT(S1)	0.410862		13	PT(S1)	0.25624			13	PT(S1)	0.334343
14	PT(S1)	0.413317		14	PT(S1)	0.259951			14	PT(S1)	0.342125
15	PT(S1)	0.41668		15	PT(S1)	0.259766			15	PT(S1)	0.342078
16	PT(S1)	0.422888		16	PT(S1)	0.257645			16	PT(S1)	0.344084
17	PT(S1)	0.420698		17	PT(S1)	0.256208			17	PT(S1)	0.342946
18	PT(S1)	0.41893		18	PT(S1)	0.253663			18	PT(S1)	0.335541
19	PT(S1)	0.420794		19	PT(S1)	0.251243			19	PT(S1)	0.328718
20	PT(S1)	0.419171		20	PT(S1)	0.250728			20	PT(S1)	0.32165
21	PT(S1)	0.419173		21	PT(S1)	0.250537			21	PT(S1)	0.317348
22	PT(S1)	0.422286		22	PT(S1)	0.250822			22	PT(S1)	0.316046
23	PT(S1)	0.427862		23	PT(S1)	0.251702			23	PT(S1)	0.314663
24	PT(S1)	0.430384		24	PT(S1)	0.252314			24	PT(S1)	0.321728
25	PT(S1)	0.433005		25	PT(S1)	0.251639			25	PT(S1)	0.326958
26	PT(S1)	0.432303		26	PT(S1)	0.250621			26	PT(S1)	0.335997
27	PT(S1)	0.433406		27	PT(S1)	0.249012			27	PT(S1)	0.344794
28	PT(S1)	0.429692		28	PT(S1)	0.247428			28	PT(S1)	0.35842
29	PT(S1)	0.423364		29	PT(S1)	0.24556			29	PT(S1)	0.364214
30	PT(S1)	0.426871		30	PT(S1)	0.245311			30	PT(S1)	0.368532
31	PT(S1)	0.427397		31	PT(S1)	0.24489			31	PT(S1)	0.36462
32	PT(S1)	0.430187		32	PT(S1)	0.245272			32	PT(S1)	0.363425
33	PT(S1)	0.437347		33	PT(S1)	0.246142			33	PT(S1)	0.356596
34	PT(S1)	0.441081		34	PT(S1)	0.246359			34	PT(S1)	0.351158
35	PT(S1)	0.443027		35	PT(S1)	0.24445			35	PT(S1)	0.346062
36	PT(S1)	0.448022		36	PT(S1)	0.244497			36	PT(S1)	0.353021
37	PT(S1)	0.446254		37	PT(S1)	0.243069			37	PT(S1)	0.351999
38	PT(S1)	0.446037		38	PT(S1)	0.240815			38	PT(S1)	0.35598
39	PT(S1)	0.4468		39	PT(S1)	0.238793			39	PT(S1)	0.358618
40	PT(S1)	0.447592		40	PT(S1)	0.237986			40	PT(S1)	0.357119
41	PT(S1)	0.444522		41	PT(S1)	0.236107			41	PT(S1)	0.34914
42	PT(S1)	0.44566		42	PT(S1)	0.235976			42	PT(S1)	0.34769
43	PT(S1)	0.444018		43	PT(S1)	0.23597			43	PT(S1)	0.350603
44	PT(S1)	0.443852		44	PT(S1)	0.236949			44	PT(S1)	0.348274
45	PT(S1)	0.437924		45	PT(S1)	0.235795			45	PT(S1)	0.347106
46	PT(S1)	0.435391		46	PT(S1)	0.23501			46	PT(S1)	0.345634
47	PT(S1)	0.431025		47	PT(S1)	0.232882			47	PT(S1)	0.347167
48	PT(S1)	0.426878		48	PT(S1)	0.232778			48	PT(S1)	0.341778
49	PT(S1)	0.422889		49	PT(S1)	0.231706			49	PT(S1)	0.342801
50	PT(S1)	0.423005		50	PT(S1)	0.232637			50	PT(S1)	0.346879
51	PT(S1)	0.420329		51	PT(S1)	0.23181			51	PT(S1)	0.343031
52	PT(S1)	0.418615		52	PT(S1)	0.230785			52	PT(S1)	0.341065
53	PT(S1)	0.417613		53	PT(S1)	0.228659			53	PT(S1)	0.341339
54	PT(S1)	0.412657		54	PT(S1)	0.226515			54	PT(S1)	0.339096
55	PT(S1)	0.410262		55	PT(S1)	0.224648			55	PT(S1)	0.335062
56	PT(S1)	0.411185		56	PT(S1)	0.222782			56	PT(S1)	0.337332
57	PT(S1)	0.407448		57	PT(S1)	0.223953			57	PT(S1)	0.32722
58	PT(S1)	0.402561		58	PT(S1)	0.223204			58	PT(S1)	0.324836
59	PT(S1)	0.404544		59	PT(S1)	0.224064			59	PT(S1)	0.319958
60	PT(S1)	0.400927		60	PT(S1)	0.224818			60	PT(S1)	0.321718
61	PT(S1)	0.396139		61	PT(S1)	0.226379			61	PT(S1)	0.321893
62	PT(S1)	0.395083		62	PT(S1)	0.224646			62	PT(S1)	0.324924
63	PT(S1)	0.393637		63	PT(S1)	0.224363			63	PT(S1)	0.323122
64	PT(S1)	0.388601		64	PT(S1)	0.222526			64	PT(S1)	0.320416
65	PT(S1)	0.386572		65	PT(S1)	0.219691			65	PT(S1)	0.31493
66	PT(S1)	0.382155		66	PT(S1)	0.216763			66	PT(S1)	0.313396
67	PT(S1)	0.38248		67	PT(S1)	0.214249			67	PT(S1)	0.314629
68	PT(S1)	0.377096		68	PT(S1)	0.211914			68	PT(S1)	0.310738
69	PT(S1)	0.376143		69	PT(S1)	0.208502			69	PT(S1)	0.310859
70	PT(S1)	0.369799		70	PT(S1)	0.206336			70	PT(S1)	0.308561
71	PT(S1)	0.368024		71	PT(S1)	0.204537			71	PT(S1)	0.315123
72	PT(S1)	0.361529		72	PT(S1)	0.202279			72	PT(S1)	0.312293
73	PT(S1)	0.360944		73	PT(S1)	0.200039			73	PT(S1)	0.315819
74	PT(S1)	0.361307		74	PT(S1)	0.199379			74	PT(S1)	0.320501
75	PT(S1)	0.361299		75	PT(S1)	0.198967			75	PT(S1)	0.327524
76	PT(S1)	0.359777		76	PT(S1)	0.198349			76	PT(S1)	0.322745
77	PT(S1)	0.360016		77	PT(S1)	0.199025			77	PT(S1)	0.327198
78	PT(S1)	0.356621		78	PT(S1)	0.198575			78	PT(S1)	0.323036
79	PT(S1)	0.350862		79	PT(S1)	0.196982			79	PT(S1)	0.320284
80	PT(S1)	0.351412		80	PT(S1)	0.194642			80	PT(S1)	0.309834
81	PT(S1)	0.349518		81	PT(S1)	0.193549			81	PT(S1)	0.305583
82	PT(S1)	0.346147		82	PT(S1)	0.192384			82	PT(S1)	0.299269
83	PT(S1)	0.345763		83	PT(S1)	0.193199			83	PT(S1)	0.297579
84	PT(S1)	0.344239		84	PT(S1)	0.192546			84	PT(S1)	0.294385
85	PT(S1)	0.337707		85	PT(S1)	0.191818			85	PT(S1)	0.299836
86	PT(S1)	0.334172		86	PT(S1)	0.189043			86	PT(S1)	0.30001
87	PT(S1)	0.33278		87	PT(S1)	0.187192			87	PT(S1)	0.300919
88	PT(S1)	0.330853		88	PT(S1)	0.183636			88	PT(S1)	0.300457
89	PT(S1)	0.330385		89	PT(S1)	0.182954			89	PT(S1)	0.298757
90	PT(S1)	0.330187		90	PT(S1)	0.18257			90	PT(S1)	0.297523
91	PT(S1)	0.328428		91	PT(S1)	0.182814			91	PT(S1)	0.294814
92	PT(S1)	0.324078		92	PT(S1)	0.181123			92	PT(S1)	0.294363
93	PT(S1)	0.320617		93	PT(S1)	0.180383			93	PT(S1)	0.297257
94	PT(S1)	0.316967		94	PT(S1)	0.178154			94	PT(S1)	0.296605
95	PT(S1)	0.314935		95	PT(S1)	0.177072			95	PT(S1)	0.294019
96	PT(S1)	0.312754		96	PT(S1)	0.176303			96	PT(S1)	0.292688
97	PT(S1)	0.310007		97	PT(S1)	0.1758			97	PT(S1)	0.294185
98	PT(S1)	0.309168		98	PT(S1)	0.174352			98	PT(S1)	0.294172
99	PT(S1)	0.307277		99	PT(S1)	0.174713			99	PT(S1)	0.296543
100	PT(S1)	0.304879		100	PT(S1)	0.173498			100	PT(S1)	0.297908
-99	PT(S2)	0.316336		-99	PT(S2)	0.160627			-99	PT(S2)	0.250627
-98	PT(S2)	0.316961		-98	PT(S2)	0.161259			-98	PT(S2)	0.255068
-97	PT(S2)	0.315956		-97	PT(S2)	0.162185			-97	PT(S2)	0.254787
-96	PT(S2)	0.31753		-96	PT(S2)	0.163997			-96	PT(S2)	0.255176
-95	PT(S2)	0.320823		-95	PT(S2)	0.164566			-95	PT(S2)	0.258005
-94	PT(S2)	0.323794		-94	PT(S2)	0.165474			-94	PT(S2)	0.25936
-93	PT(S2)	0.326459		-93	PT(S2)	0.16731			-93	PT(S2)	0.255223
-92	PT(S2)	0.332657		-92	PT(S2)	0.167973			-92	PT(S2)	0.260494
-91	PT(S2)	0.333791		-91	PT(S2)	0.16807			-91	PT(S2)	0.263507
-90	PT(S2)	0.341114		-90	PT(S2)	0.170338			-90	PT(S2)	0.268095
-89	PT(S2)	0.342601		-89	PT(S2)	0.172175			-89	PT(S2)	0.269118
-88	PT(S2)	0.344873		-88	PT(S2)	0.173741			-88	PT(S2)	0.272585
-87	PT(S2)	0.348643		-87	PT(S2)	0.176511			-87	PT(S2)	0.271762
-86	PT(S2)	0.353486		-86	PT(S2)	0.177778			-86	PT(S2)	0.275563
-85	PT(S2)	0.355422		-85	PT(S2)	0.178743			-85	PT(S2)	0.277763
-84	PT(S2)	0.359293		-84	PT(S2)	0.180456			-84	PT(S2)	0.281332
-83	PT(S2)	0.363001		-83	PT(S2)	0.180663			-83	PT(S2)	0.283197
-82	PT(S2)	0.363803		-82	PT(S2)	0.179447			-82	PT(S2)	0.281192
-81	PT(S2)	0.36452		-81	PT(S2)	0.18143			-81	PT(S2)	0.276279
-80	PT(S2)	0.364093		-80	PT(S2)	0.183342			-80	PT(S2)	0.275374
-79	PT(S2)	0.368579		-79	PT(S2)	0.186612			-79	PT(S2)	0.275172
-78	PT(S2)	0.368935		-78	PT(S2)	0.190406			-78	PT(S2)	0.276691
-77	PT(S2)	0.37207		-77	PT(S2)	0.193377			-77	PT(S2)	0.284847
-76	PT(S2)	0.373567		-76	PT(S2)	0.194544			-76	PT(S2)	0.292147
-75	PT(S2)	0.375021		-75	PT(S2)	0.196611			-75	PT(S2)	0.29406
-74	PT(S2)	0.374013		-74	PT(S2)	0.197937			-74	PT(S2)	0.301286
-73	PT(S2)	0.380249		-73	PT(S2)	0.196375			-73	PT(S2)	0.298538
-72	PT(S2)	0.383111		-72	PT(S2)	0.19724			-72	PT(S2)	0.294716
-71	PT(S2)	0.386625		-71	PT(S2)	0.196956			-71	PT(S2)	0.291189
-70	PT(S2)	0.394958		-70	PT(S2)	0.196747			-70	PT(S2)	0.290397
-69	PT(S2)	0.398425		-69	PT(S2)	0.195615			-69	PT(S2)	0.288865
-68	PT(S2)	0.398462		-68	PT(S2)	0.196819			-68	PT(S2)	0.294543
-67	PT(S2)	0.401177		-67	PT(S2)	0.198298			-67	PT(S2)	0.294687
-66	PT(S2)	0.404533		-66	PT(S2)	0.201139			-66	PT(S2)	0.292958
-65	PT(S2)	0.402915		-65	PT(S2)	0.203248			-65	PT(S2)	0.293143
-64	PT(S2)	0.406495		-64	PT(S2)	0.206075			-64	PT(S2)	0.287687
-63	PT(S2)	0.412546		-63	PT(S2)	0.209362			-63	PT(S2)	0.289764
-62	PT(S2)	0.413707		-62	PT(S2)	0.211147			-62	PT(S2)	0.287809
-61	PT(S2)	0.41869		-61	PT(S2)	0.21294			-61	PT(S2)	0.29214
-60	PT(S2)	0.421847		-60	PT(S2)	0.213205			-60	PT(S2)	0.296065
-59	PT(S2)	0.42447		-59	PT(S2)	0.212593			-59	PT(S2)	0.297105
-58	PT(S2)	0.428122		-58	PT(S2)	0.213047			-58	PT(S2)	0.292629
-57	PT(S2)	0.432303		-57	PT(S2)	0.214185			-57	PT(S2)	0.297272
-56	PT(S2)	0.433182		-56	PT(S2)	0.215023			-56	PT(S2)	0.296678
-55	PT(S2)	0.435443		-55	PT(S2)	0.218188			-55	PT(S2)	0.295417
-54	PT(S2)	0.437033		-54	PT(S2)	0.22039			-54	PT(S2)	0.299776
-53	PT(S2)	0.434969		-53	PT(S2)	0.221063			-53	PT(S2)	0.303586
-52	PT(S2)	0.439192		-52	PT(S2)	0.221388			-52	PT(S2)	0.302444
-51	PT(S2)	0.444935		-51	PT(S2)	0.221941			-51	PT(S2)	0.305152
-50	PT(S2)	0.44516		-50	PT(S2)	0.220015			-50	PT(S2)	0.3025
-49	PT(S2)	0.449505		-49	PT(S2)	0.219595			-49	PT(S2)	0.302134
-48	PT(S2)	0.452667		-48	PT(S2)	0.220775			-48	PT(S2)	0.299924
-47	PT(S2)	0.452006		-47	PT(S2)	0.223824			-47	PT(S2)	0.304523
-46	PT(S2)	0.447055		-46	PT(S2)	0.225058			-46	PT(S2)	0.306456
-45	PT(S2)	0.452418		-45	PT(S2)	0.226903			-45	PT(S2)	0.311432
-44	PT(S2)	0.454275		-44	PT(S2)	0.231234			-44	PT(S2)	0.312926
-43	PT(S2)	0.456152		-43	PT(S2)	0.231621			-43	PT(S2)	0.323623
-42	PT(S2)	0.463573		-42	PT(S2)	0.230389			-42	PT(S2)	0.324706
-41	PT(S2)	0.467578		-41	PT(S2)	0.23048			-41	PT(S2)	0.323682
-40	PT(S2)	0.467023		-40	PT(S2)	0.231518			-40	PT(S2)	0.321928
-39	PT(S2)	0.467774		-39	PT(S2)	0.230041			-39	PT(S2)	0.321705
-38	PT(S2)	0.470602		-38	PT(S2)	0.230971			-38	PT(S2)	0.316439
-37	PT(S2)	0.463861		-37	PT(S2)	0.231411			-37	PT(S2)	0.312224
-36	PT(S2)	0.468273		-36	PT(S2)	0.231894			-36	PT(S2)	0.314021
-35	PT(S2)	0.466998		-35	PT(S2)	0.231792			-35	PT(S2)	0.318757
-34	PT(S2)	0.464247		-34	PT(S2)	0.232314			-34	PT(S2)	0.314992
-33	PT(S2)	0.459191		-33	PT(S2)	0.233704			-33	PT(S2)	0.310863
-32	PT(S2)	0.459745		-32	PT(S2)	0.235151			-32	PT(S2)	0.31632
-31	PT(S2)	0.457504		-31	PT(S2)	0.23628			-31	PT(S2)	0.314312
-30	PT(S2)	0.461698		-30	PT(S2)	0.23557			-30	PT(S2)	0.312061
-29	PT(S2)	0.46064		-29	PT(S2)	0.235145			-29	PT(S2)	0.317082
-28	PT(S2)	0.462544		-28	PT(S2)	0.23559			-28	PT(S2)	0.320649
-27	PT(S2)	0.458309		-27	PT(S2)	0.236848			-27	PT(S2)	0.318608
-26	PT(S2)	0.454411		-26	PT(S2)	0.238275			-26	PT(S2)	0.320586
-25	PT(S2)	0.451634		-25	PT(S2)	0.241917			-25	PT(S2)	0.314917
-24	PT(S2)	0.450156		-24	PT(S2)	0.244671			-24	PT(S2)	0.310525
-23	PT(S2)	0.447005		-23	PT(S2)	0.24395			-23	PT(S2)	0.305915
-22	PT(S2)	0.448757		-22	PT(S2)	0.243078			-22	PT(S2)	0.300446
-21	PT(S2)	0.445452		-21	PT(S2)	0.243203			-21	PT(S2)	0.291686
-20	PT(S2)	0.438957		-20	PT(S2)	0.24183			-20	PT(S2)	0.292661
-19	PT(S2)	0.435592		-19	PT(S2)	0.241345			-19	PT(S2)	0.29074
-18	PT(S2)	0.433485		-18	PT(S2)	0.24257			-18	PT(S2)	0.293449
-17	PT(S2)	0.428165		-17	PT(S2)	0.244204			-17	PT(S2)	0.297508
-16	PT(S2)	0.425567		-16	PT(S2)	0.243756			-16	PT(S2)	0.305743
-15	PT(S2)	0.425772		-15	PT(S2)	0.244403			-15	PT(S2)	0.30504
-14	PT(S2)	0.425235		-14	PT(S2)	0.244825			-14	PT(S2)	0.304907
-13	PT(S2)	0.423121		-13	PT(S2)	0.243828			-13	PT(S2)	0.303473
-12	PT(S2)	0.427118		-12	PT(S2)	0.241062			-12	PT(S2)	0.30123
-11	PT(S2)	0.427036		-11	PT(S2)	0.239331			-11	PT(S2)	0.300209
-10	PT(S2)	0.441585		-10	PT(S2)	0.237273			-10	PT(S2)	0.302933
-9	PT(S2)	0.423586		-9	PT(S2)	0.234482			-9	PT(S2)	0.315651
-8	PT(S2)	0.424454		-8	PT(S2)	0.22631			-8	PT(S2)	0.296448
-7	PT(S2)	0.415254		-7	PT(S2)	0.240613			-7	PT(S2)	0.295023
-6	PT(S2)	0.398012		-6	PT(S2)	0.241764			-6	PT(S2)	0.280393
-5	PT(S2)	0.336145		-5	PT(S2)	0.244319			-5	PT(S2)	0.24841
-4	PT(S2)	0.333415		-4	PT(S2)	0.248344			-4	PT(S2)	0.268363
-3	PT(S2)	0.333415		-3	PT(S2)	0.23152			-3	PT(S2)	0.289725
-2	PT(S2)	0.364003		-2	PT(S2)	0.164982			-2	PT(S2)	0.309754
-1	PT(S2)	0.410385		-1	PT(S2)	0.118985			-1	PT(S2)	0.355237
0	PT(S2)	0.462757		0	PT(S2)	0.12412			0	PT(S2)	0.406949
1	PT(S2)	0.457334		1	PT(S2)	0.12412			1	PT(S2)	0.398519
2	PT(S2)	0.404422		2	PT(S2)	0.116054			2	PT(S2)	0.40745
3	PT(S2)	0.362109		3	PT(S2)	0.16082			3	PT(S2)	0.360181
4	PT(S2)	0.335439		4	PT(S2)	0.229546			4	PT(S2)	0.309838
5	PT(S2)	0.335439		5	PT(S2)	0.252055			5	PT(S2)	0.284228
6	PT(S2)	0.345534		6	PT(S2)	0.249568			6	PT(S2)	0.268854
7	PT(S2)	0.415381		7	PT(S2)	0.247407			7	PT(S2)	0.240157
8	PT(S2)	0.432838		8	PT(S2)	0.247503			8	PT(S2)	0.264414
9	PT(S2)	0.434225		9	PT(S2)	0.233179			9	PT(S2)	0.273209
10	PT(S2)	0.432955		10	PT(S2)	0.241458			10	PT(S2)	0.282815
11	PT(S2)	0.449618		11	PT(S2)	0.243746			11	PT(S2)	0.29723
12	PT(S2)	0.432979		12	PT(S2)	0.24586			12	PT(S2)	0.292552
13	PT(S2)	0.436549		13	PT(S2)	0.247266			13	PT(S2)	0.299302
14	PT(S2)	0.438533		14	PT(S2)	0.250698			14	PT(S2)	0.304959
15	PT(S2)	0.442205		15	PT(S2)	0.250514			15	PT(S2)	0.304348
16	PT(S2)	0.446864		16	PT(S2)	0.248777			16	PT(S2)	0.305438
17	PT(S2)	0.44552		17	PT(S2)	0.247945			17	PT(S2)	0.306479
18	PT(S2)	0.443342		18	PT(S2)	0.24594			18	PT(S2)	0.298722
19	PT(S2)	0.445401		19	PT(S2)	0.243951			19	PT(S2)	0.293001
20	PT(S2)	0.44275		20	PT(S2)	0.243863			20	PT(S2)	0.285884
21	PT(S2)	0.442626		21	PT(S2)	0.243903			21	PT(S2)	0.281601
22	PT(S2)	0.446127		22	PT(S2)	0.244017			22	PT(S2)	0.279059
23	PT(S2)	0.451613		23	PT(S2)	0.24498			23	PT(S2)	0.279081
24	PT(S2)	0.455381		24	PT(S2)	0.245727			24	PT(S2)	0.285134
25	PT(S2)	0.458579		25	PT(S2)	0.245121			25	PT(S2)	0.290126
26	PT(S2)	0.458858		26	PT(S2)	0.243759			26	PT(S2)	0.298087
27	PT(S2)	0.459221		27	PT(S2)	0.241694			27	PT(S2)	0.305284
28	PT(S2)	0.456427		28	PT(S2)	0.239661			28	PT(S2)	0.317096
29	PT(S2)	0.449033		29	PT(S2)	0.237115			29	PT(S2)	0.321616
30	PT(S2)	0.45293		30	PT(S2)	0.236641			30	PT(S2)	0.325503
31	PT(S2)	0.452492		31	PT(S2)	0.236302			31	PT(S2)	0.322056
32	PT(S2)	0.456048		32	PT(S2)	0.237319			32	PT(S2)	0.320801
33	PT(S2)	0.46271		33	PT(S2)	0.238863			33	PT(S2)	0.314639
34	PT(S2)	0.466948		34	PT(S2)	0.239519			34	PT(S2)	0.31034
35	PT(S2)	0.469375		35	PT(S2)	0.237783			35	PT(S2)	0.305098
36	PT(S2)	0.475482		36	PT(S2)	0.237789			36	PT(S2)	0.312066
37	PT(S2)	0.473702		37	PT(S2)	0.235916			37	PT(S2)	0.312611
38	PT(S2)	0.473469		38	PT(S2)	0.233915			38	PT(S2)	0.316849
39	PT(S2)	0.474073		39	PT(S2)	0.232261			39	PT(S2)	0.318893
40	PT(S2)	0.475724		40	PT(S2)	0.231619			40	PT(S2)	0.318089
41	PT(S2)	0.471812		41	PT(S2)	0.230128			41	PT(S2)	0.30958
42	PT(S2)	0.472669		42	PT(S2)	0.23043			42	PT(S2)	0.306876
43	PT(S2)	0.471095		43	PT(S2)	0.229968			43	PT(S2)	0.307143
44	PT(S2)	0.471736		44	PT(S2)	0.230511			44	PT(S2)	0.304573
45	PT(S2)	0.464998		45	PT(S2)	0.228824			45	PT(S2)	0.303288
46	PT(S2)	0.462497		46	PT(S2)	0.228193			46	PT(S2)	0.302465
47	PT(S2)	0.457544		47	PT(S2)	0.226299			47	PT(S2)	0.304753
48	PT(S2)	0.452307		48	PT(S2)	0.226153			48	PT(S2)	0.302135
49	PT(S2)	0.448647		49	PT(S2)	0.224987			49	PT(S2)	0.30467
50	PT(S2)	0.447689		50	PT(S2)	0.226184			50	PT(S2)	0.31
51	PT(S2)	0.444924		51	PT(S2)	0.225371			51	PT(S2)	0.306393
52	PT(S2)	0.442668		52	PT(S2)	0.2243			52	PT(S2)	0.305011
53	PT(S2)	0.442124		53	PT(S2)	0.222103			53	PT(S2)	0.305135
54	PT(S2)	0.435102		54	PT(S2)	0.219976			54	PT(S2)	0.303505
55	PT(S2)	0.432737		55	PT(S2)	0.217816			55	PT(S2)	0.298615
56	PT(S2)	0.433551		56	PT(S2)	0.215908			56	PT(S2)	0.300742
57	PT(S2)	0.430757		57	PT(S2)	0.216295			57	PT(S2)	0.291766
58	PT(S2)	0.426275		58	PT(S2)	0.215917			58	PT(S2)	0.288945
59	PT(S2)	0.428489		59	PT(S2)	0.21656			59	PT(S2)	0.283257
60	PT(S2)	0.423828		60	PT(S2)	0.21722			60	PT(S2)	0.28512
61	PT(S2)	0.418546		61	PT(S2)	0.218371			61	PT(S2)	0.285872
62	PT(S2)	0.415887		62	PT(S2)	0.217322			62	PT(S2)	0.288291
63	PT(S2)	0.413446		63	PT(S2)	0.217219			63	PT(S2)	0.286113
64	PT(S2)	0.408371		64	PT(S2)	0.215389			64	PT(S2)	0.284857
65	PT(S2)	0.407492		65	PT(S2)	0.212736			65	PT(S2)	0.280482
66	PT(S2)	0.402556		66	PT(S2)	0.209657			66	PT(S2)	0.279788
67	PT(S2)	0.404585		67	PT(S2)	0.207083			67	PT(S2)	0.281927
68	PT(S2)	0.397963		68	PT(S2)	0.20419			68	PT(S2)	0.280626
69	PT(S2)	0.396938		69	PT(S2)	0.200787			69	PT(S2)	0.281825
70	PT(S2)	0.389993		70	PT(S2)	0.198852			70	PT(S2)	0.280062
71	PT(S2)	0.388157		71	PT(S2)	0.1975			71	PT(S2)	0.286662
72	PT(S2)	0.379885		72	PT(S2)	0.195291			72	PT(S2)	0.283939
73	PT(S2)	0.379641		73	PT(S2)	0.193331			73	PT(S2)	0.28702
74	PT(S2)	0.379209		74	PT(S2)	0.192739			74	PT(S2)	0.290943
75	PT(S2)	0.377434		75	PT(S2)	0.19189			75	PT(S2)	0.296108
76	PT(S2)	0.374971		76	PT(S2)	0.190981			76	PT(S2)	0.290363
77	PT(S2)	0.374656		77	PT(S2)	0.191665			77	PT(S2)	0.296102
78	PT(S2)	0.370871		78	PT(S2)	0.191553			78	PT(S2)	0.291364
79	PT(S2)	0.3648		79	PT(S2)	0.190873			79	PT(S2)	0.289769
80	PT(S2)	0.366413		80	PT(S2)	0.189237			80	PT(S2)	0.282474
81	PT(S2)	0.365425		81	PT(S2)	0.188465			81	PT(S2)	0.280112
82	PT(S2)	0.361823		82	PT(S2)	0.187267			82	PT(S2)	0.273527
83	PT(S2)	0.362148		83	PT(S2)	0.18742			83	PT(S2)	0.273254
84	PT(S2)	0.360012		84	PT(S2)	0.18581			84	PT(S2)	0.269684
85	PT(S2)	0.35262		85	PT(S2)	0.184638			85	PT(S2)	0.273683
86	PT(S2)	0.347894		86	PT(S2)	0.18168			86	PT(S2)	0.272652
87	PT(S2)	0.346939		87	PT(S2)	0.179862			87	PT(S2)	0.272444
88	PT(S2)	0.343694		88	PT(S2)	0.17675			88	PT(S2)	0.272298
89	PT(S2)	0.34308		89	PT(S2)	0.176172			89	PT(S2)	0.270621
90	PT(S2)	0.342859		90	PT(S2)	0.175676			90	PT(S2)	0.269684
91	PT(S2)	0.341118		91	PT(S2)	0.1758			91	PT(S2)	0.268719
92	PT(S2)	0.336178		92	PT(S2)	0.1742			92	PT(S2)	0.269033
93	PT(S2)	0.332104		93	PT(S2)	0.173603			93	PT(S2)	0.270011
94	PT(S2)	0.328597		94	PT(S2)	0.171957			94	PT(S2)	0.268557
95	PT(S2)	0.326495		95	PT(S2)	0.171059			95	PT(S2)	0.267622
96	PT(S2)	0.324355		96	PT(S2)	0.170172			96	PT(S2)	0.26533
97	PT(S2)	0.32055		97	PT(S2)	0.169478			97	PT(S2)	0.267409
98	PT(S2)	0.319443		98	PT(S2)	0.167886			98	PT(S2)	0.268888
99	PT(S2)	0.316928		99	PT(S2)	0.167929			99	PT(S2)	0.272308
100	PT(S2)	0.313661		100	PT(S2)	0.166694			100	PT(S2)	0.272694
-99	PT(S3)	0.304125		-99	PT(S3)	0.177471			-99	PT(S3)	0.248534
-98	PT(S3)	0.304984		-98	PT(S3)	0.178156			-98	PT(S3)	0.252875
-97	PT(S3)	0.303812		-97	PT(S3)	0.180013			-97	PT(S3)	0.253207
-96	PT(S3)	0.305607		-96	PT(S3)	0.18223			-96	PT(S3)	0.253209
-95	PT(S3)	0.308397		-95	PT(S3)	0.184046			-95	PT(S3)	0.2554
-94	PT(S3)	0.310985		-94	PT(S3)	0.185096			-94	PT(S3)	0.256792
-93	PT(S3)	0.313438		-93	PT(S3)	0.187272			-93	PT(S3)	0.251891
-92	PT(S3)	0.319313		-92	PT(S3)	0.187592			-92	PT(S3)	0.256201
-91	PT(S3)	0.321527		-91	PT(S3)	0.187416			-91	PT(S3)	0.257671
-90	PT(S3)	0.328018		-90	PT(S3)	0.189632			-90	PT(S3)	0.261786
-89	PT(S3)	0.329456		-89	PT(S3)	0.191881			-89	PT(S3)	0.262515
-88	PT(S3)	0.331915		-88	PT(S3)	0.193636			-88	PT(S3)	0.265529
-87	PT(S3)	0.335807		-87	PT(S3)	0.197136			-87	PT(S3)	0.264091
-86	PT(S3)	0.339526		-86	PT(S3)	0.199108			-86	PT(S3)	0.266419
-85	PT(S3)	0.340822		-85	PT(S3)	0.199674			-85	PT(S3)	0.267099
-84	PT(S3)	0.34433		-84	PT(S3)	0.201718			-84	PT(S3)	0.27019
-83	PT(S3)	0.347082		-83	PT(S3)	0.202334			-83	PT(S3)	0.273223
-82	PT(S3)	0.348086		-82	PT(S3)	0.201323			-82	PT(S3)	0.270995
-81	PT(S3)	0.349388		-81	PT(S3)	0.203463			-81	PT(S3)	0.268247
-80	PT(S3)	0.350557		-80	PT(S3)	0.206011			-80	PT(S3)	0.268312
-79	PT(S3)	0.354537		-79	PT(S3)	0.209273			-79	PT(S3)	0.269092
-78	PT(S3)	0.354337		-78	PT(S3)	0.212817			-78	PT(S3)	0.269604
-77	PT(S3)	0.357427		-77	PT(S3)	0.2154			-77	PT(S3)	0.278652
-76	PT(S3)	0.357807		-76	PT(S3)	0.216767			-76	PT(S3)	0.285578
-75	PT(S3)	0.357685		-75	PT(S3)	0.218818			-75	PT(S3)	0.287584
-74	PT(S3)	0.357255		-74	PT(S3)	0.220683			-74	PT(S3)	0.294267
-73	PT(S3)	0.363577		-73	PT(S3)	0.220038			-73	PT(S3)	0.292145
-72	PT(S3)	0.366182		-72	PT(S3)	0.221225			-72	PT(S3)	0.287365
-71	PT(S3)	0.369272		-71	PT(S3)	0.221609			-71	PT(S3)	0.284997
-70	PT(S3)	0.377856		-70	PT(S3)	0.222245			-70	PT(S3)	0.285098
-69	PT(S3)	0.380876		-69	PT(S3)	0.221343			-69	PT(S3)	0.284169
-68	PT(S3)	0.381884		-68	PT(S3)	0.222787			-68	PT(S3)	0.289081
-67	PT(S3)	0.383559		-67	PT(S3)	0.22424			-67	PT(S3)	0.290268
-66	PT(S3)	0.388087		-66	PT(S3)	0.226734			-66	PT(S3)	0.288785
-65	PT(S3)	0.386613		-65	PT(S3)	0.228762			-65	PT(S3)	0.288028
-64	PT(S3)	0.390231		-64	PT(S3)	0.231959			-64	PT(S3)	0.282017
-63	PT(S3)	0.395556		-63	PT(S3)	0.235821			-63	PT(S3)	0.28493
-62	PT(S3)	0.397288		-62	PT(S3)	0.238051			-62	PT(S3)	0.282168
-61	PT(S3)	0.401324		-61	PT(S3)	0.240781			-61	PT(S3)	0.285886
-60	PT(S3)	0.40401		-60	PT(S3)	0.241556			-60	PT(S3)	0.28996
-59	PT(S3)	0.406364		-59	PT(S3)	0.24116			-59	PT(S3)	0.291468
-58	PT(S3)	0.410229		-58	PT(S3)	0.241236			-58	PT(S3)	0.286875
-57	PT(S3)	0.413795		-57	PT(S3)	0.242823			-57	PT(S3)	0.291712
-56	PT(S3)	0.414521		-56	PT(S3)	0.243653			-56	PT(S3)	0.29034
-55	PT(S3)	0.415948		-55	PT(S3)	0.246734			-55	PT(S3)	0.289856
-54	PT(S3)	0.417673		-54	PT(S3)	0.249221			-54	PT(S3)	0.292957
-53	PT(S3)	0.415769		-53	PT(S3)	0.25002			-53	PT(S3)	0.29522
-52	PT(S3)	0.419855		-52	PT(S3)	0.25093			-52	PT(S3)	0.293773
-51	PT(S3)	0.42509		-51	PT(S3)	0.251713			-51	PT(S3)	0.295886
-50	PT(S3)	0.426568		-50	PT(S3)	0.250736			-50	PT(S3)	0.291966
-49	PT(S3)	0.430163		-49	PT(S3)	0.250591			-49	PT(S3)	0.29251
-48	PT(S3)	0.432862		-48	PT(S3)	0.252413			-48	PT(S3)	0.290672
-47	PT(S3)	0.432415		-47	PT(S3)	0.255577			-47	PT(S3)	0.296527
-46	PT(S3)	0.428914		-46	PT(S3)	0.256768			-46	PT(S3)	0.299798
-45	PT(S3)	0.434198		-45	PT(S3)	0.258368			-45	PT(S3)	0.305171
-44	PT(S3)	0.436492		-44	PT(S3)	0.263016			-44	PT(S3)	0.307034
-43	PT(S3)	0.439074		-43	PT(S3)	0.263882			-43	PT(S3)	0.319044
-42	PT(S3)	0.445545		-42	PT(S3)	0.262892			-42	PT(S3)	0.31879
-41	PT(S3)	0.448626		-41	PT(S3)	0.263157			-41	PT(S3)	0.317567
-40	PT(S3)	0.447908		-40	PT(S3)	0.263942			-40	PT(S3)	0.314449
-39	PT(S3)	0.44893		-39	PT(S3)	0.262158			-39	PT(S3)	0.315027
-38	PT(S3)	0.451582		-38	PT(S3)	0.262433			-38	PT(S3)	0.309501
-37	PT(S3)	0.445641		-37	PT(S3)	0.262581			-37	PT(S3)	0.306748
-36	PT(S3)	0.450531		-36	PT(S3)	0.26392			-36	PT(S3)	0.309194
-35	PT(S3)	0.44966		-35	PT(S3)	0.264039			-35	PT(S3)	0.314616
-34	PT(S3)	0.446587		-34	PT(S3)	0.264099			-34	PT(S3)	0.310397
-33	PT(S3)	0.441213		-33	PT(S3)	0.265114			-33	PT(S3)	0.307103
-32	PT(S3)	0.442707		-32	PT(S3)	0.266495			-32	PT(S3)	0.311699
-31	PT(S3)	0.43975		-31	PT(S3)	0.265986			-31	PT(S3)	0.308419
-30	PT(S3)	0.443807		-30	PT(S3)	0.264977			-30	PT(S3)	0.307417
-29	PT(S3)	0.442606		-29	PT(S3)	0.264769			-29	PT(S3)	0.311462
-28	PT(S3)	0.444182		-28	PT(S3)	0.265648			-28	PT(S3)	0.313742
-27	PT(S3)	0.439042		-27	PT(S3)	0.266482			-27	PT(S3)	0.311889
-26	PT(S3)	0.43603		-26	PT(S3)	0.26892			-26	PT(S3)	0.315624
-25	PT(S3)	0.432355		-25	PT(S3)	0.272523			-25	PT(S3)	0.308977
-24	PT(S3)	0.431345		-24	PT(S3)	0.275719			-24	PT(S3)	0.304821
-23	PT(S3)	0.427889		-23	PT(S3)	0.275269			-23	PT(S3)	0.299955
-22	PT(S3)	0.429015		-22	PT(S3)	0.274992			-22	PT(S3)	0.294031
-21	PT(S3)	0.425338		-21	PT(S3)	0.274665			-21	PT(S3)	0.283678
-20	PT(S3)	0.418727		-20	PT(S3)	0.273724			-20	PT(S3)	0.284814
-19	PT(S3)	0.416104		-19	PT(S3)	0.272589			-19	PT(S3)	0.283228
-18	PT(S3)	0.413181		-18	PT(S3)	0.273332			-18	PT(S3)	0.286033
-17	PT(S3)	0.408821		-17	PT(S3)	0.274384			-17	PT(S3)	0.289919
-16	PT(S3)	0.405907		-16	PT(S3)	0.273958			-16	PT(S3)	0.298845
-15	PT(S3)	0.407572		-15	PT(S3)	0.275195			-15	PT(S3)	0.298123
-14	PT(S3)	0.407024		-14	PT(S3)	0.276377			-14	PT(S3)	0.297305
-13	PT(S3)	0.406455		-13	PT(S3)	0.275874			-13	PT(S3)	0.296643
-12	PT(S3)	0.410338		-12	PT(S3)	0.273129			-12	PT(S3)	0.293197
-11	PT(S3)	0.409317		-11	PT(S3)	0.270955			-11	PT(S3)	0.291844
-10	PT(S3)	0.422723		-10	PT(S3)	0.267396			-10	PT(S3)	0.295061
-9	PT(S3)	0.404977		-9	PT(S3)	0.264109			-9	PT(S3)	0.306873
-8	PT(S3)	0.405248		-8	PT(S3)	0.254391			-8	PT(S3)	0.289253
-7	PT(S3)	0.396206		-7	PT(S3)	0.269563			-7	PT(S3)	0.289388
-6	PT(S3)	0.38092		-6	PT(S3)	0.272092			-6	PT(S3)	0.2749
-5	PT(S3)	0.320455		-5	PT(S3)	0.27521			-5	PT(S3)	0.243214
-4	PT(S3)	0.318052		-4	PT(S3)	0.279326			-4	PT(S3)	0.265717
-3	PT(S3)	0.318052		-3	PT(S3)	0.259655			-3	PT(S3)	0.285114
-2	PT(S3)	0.347898		-2	PT(S3)	0.186132			-2	PT(S3)	0.304673
-1	PT(S3)	0.392351		-1	PT(S3)	0.132591			-1	PT(S3)	0.34851
0	PT(S3)	0.443565		0	PT(S3)	0.13841			0	PT(S3)	0.398516
1	PT(S3)	0.438381		1	PT(S3)	0.13841			1	PT(S3)	0.388294
2	PT(S3)	0.387375		2	PT(S3)	0.129891			2	PT(S3)	0.397763
3	PT(S3)	0.347347		3	PT(S3)	0.181812			3	PT(S3)	0.351832
4	PT(S3)	0.320732		4	PT(S3)	0.258474			4	PT(S3)	0.303221
5	PT(S3)	0.320732		5	PT(S3)	0.283176			5	PT(S3)	0.279232
6	PT(S3)	0.329798		6	PT(S3)	0.279705			6	PT(S3)	0.263556
7	PT(S3)	0.397201		7	PT(S3)	0.276616			7	PT(S3)	0.232874
8	PT(S3)	0.412002		8	PT(S3)	0.275222			8	PT(S3)	0.255542
9	PT(S3)	0.41395		9	PT(S3)	0.258987			9	PT(S3)	0.264358
10	PT(S3)	0.412857		10	PT(S3)	0.268322			10	PT(S3)	0.274933
11	PT(S3)	0.429658		11	PT(S3)	0.27083			11	PT(S3)	0.287791
12	PT(S3)	0.413362		12	PT(S3)	0.274286			12	PT(S3)	0.286593
13	PT(S3)	0.418471		13	PT(S3)	0.276243			13	PT(S3)	0.293281
14	PT(S3)	0.420377		14	PT(S3)	0.280681			14	PT(S3)	0.297017
15	PT(S3)	0.424181		15	PT(S3)	0.281472			15	PT(S3)	0.295248
16	PT(S3)	0.427878		16	PT(S3)	0.280735			16	PT(S3)	0.297933
17	PT(S3)	0.426306		17	PT(S3)	0.279406			17	PT(S3)	0.298097
18	PT(S3)	0.42365		18	PT(S3)	0.277386			18	PT(S3)	0.291183
19	PT(S3)	0.425589		19	PT(S3)	0.27496			19	PT(S3)	0.288687
20	PT(S3)	0.423757		20	PT(S3)	0.274635			20	PT(S3)	0.28276
21	PT(S3)	0.423374		21	PT(S3)	0.274173			21	PT(S3)	0.278657
22	PT(S3)	0.427518		22	PT(S3)	0.274657			22	PT(S3)	0.275791
23	PT(S3)	0.433352		23	PT(S3)	0.276211			23	PT(S3)	0.275139
24	PT(S3)	0.437412		24	PT(S3)	0.277649			24	PT(S3)	0.278749
25	PT(S3)	0.440055		25	PT(S3)	0.276533			25	PT(S3)	0.282526
26	PT(S3)	0.440567		26	PT(S3)	0.27528			26	PT(S3)	0.289608
27	PT(S3)	0.440266		27	PT(S3)	0.273518			27	PT(S3)	0.297151
28	PT(S3)	0.436683		28	PT(S3)	0.271193			28	PT(S3)	0.307507
29	PT(S3)	0.429955		29	PT(S3)	0.268078			29	PT(S3)	0.314015
30	PT(S3)	0.433171		30	PT(S3)	0.268343			30	PT(S3)	0.317838
31	PT(S3)	0.432896		31	PT(S3)	0.268284			31	PT(S3)	0.315663
32	PT(S3)	0.436051		32	PT(S3)	0.268414			32	PT(S3)	0.315312
33	PT(S3)	0.442533		33	PT(S3)	0.269609			33	PT(S3)	0.310192
34	PT(S3)	0.446158		34	PT(S3)	0.270168			34	PT(S3)	0.305679
35	PT(S3)	0.448224		35	PT(S3)	0.267772			35	PT(S3)	0.302694
36	PT(S3)	0.452949		36	PT(S3)	0.266887			36	PT(S3)	0.307627
37	PT(S3)	0.452347		37	PT(S3)	0.264899			37	PT(S3)	0.306742
38	PT(S3)	0.453606		38	PT(S3)	0.263151			38	PT(S3)	0.31196
39	PT(S3)	0.455241		39	PT(S3)	0.261749			39	PT(S3)	0.313252
40	PT(S3)	0.457301		40	PT(S3)	0.262016			40	PT(S3)	0.311036
41	PT(S3)	0.454262		41	PT(S3)	0.261072			41	PT(S3)	0.306124
42	PT(S3)	0.454851		42	PT(S3)	0.261544			42	PT(S3)	0.304876
43	PT(S3)	0.451138		43	PT(S3)	0.260931			43	PT(S3)	0.306318
44	PT(S3)	0.451447		44	PT(S3)	0.261055			44	PT(S3)	0.304586
45	PT(S3)	0.44519		45	PT(S3)	0.258749			45	PT(S3)	0.305189
46	PT(S3)	0.442781		46	PT(S3)	0.257607			46	PT(S3)	0.302223
47	PT(S3)	0.437916		47	PT(S3)	0.255696			47	PT(S3)	0.30373
48	PT(S3)	0.434165		48	PT(S3)	0.255536			48	PT(S3)	0.298716
49	PT(S3)	0.429449		49	PT(S3)	0.254595			49	PT(S3)	0.301011
50	PT(S3)	0.428063		50	PT(S3)	0.255426			50	PT(S3)	0.305198
51	PT(S3)	0.42476		51	PT(S3)	0.255261			51	PT(S3)	0.302104
52	PT(S3)	0.423046		52	PT(S3)	0.254635			52	PT(S3)	0.300057
53	PT(S3)	0.421332		53	PT(S3)	0.252498			53	PT(S3)	0.301542
54	PT(S3)	0.416485		54	PT(S3)	0.249736			54	PT(S3)	0.298254
55	PT(S3)	0.41439		55	PT(S3)	0.247709			55	PT(S3)	0.292461
56	PT(S3)	0.417159		56	PT(S3)	0.245373			56	PT(S3)	0.293847
57	PT(S3)	0.413501		57	PT(S3)	0.245203			57	PT(S3)	0.284873
58	PT(S3)	0.410824		58	PT(S3)	0.243919			58	PT(S3)	0.280983
59	PT(S3)	0.41139		59	PT(S3)	0.244538			59	PT(S3)	0.277673
60	PT(S3)	0.407193		60	PT(S3)	0.244743			60	PT(S3)	0.279228
61	PT(S3)	0.401578		61	PT(S3)	0.245529			61	PT(S3)	0.280334
62	PT(S3)	0.400019		62	PT(S3)	0.243997			62	PT(S3)	0.283118
63	PT(S3)	0.396825		63	PT(S3)	0.243769			63	PT(S3)	0.282239
64	PT(S3)	0.392319		64	PT(S3)	0.241911			64	PT(S3)	0.279111
65	PT(S3)	0.391336		65	PT(S3)	0.238735			65	PT(S3)	0.274997
66	PT(S3)	0.386024		66	PT(S3)	0.234865			66	PT(S3)	0.27444
67	PT(S3)	0.387186		67	PT(S3)	0.232374			67	PT(S3)	0.277219
68	PT(S3)	0.380872		68	PT(S3)	0.229689			68	PT(S3)	0.275495
69	PT(S3)	0.379639		69	PT(S3)	0.225987			69	PT(S3)	0.278178
70	PT(S3)	0.372618		70	PT(S3)	0.224601			70	PT(S3)	0.276602
71	PT(S3)	0.371395		71	PT(S3)	0.223421			71	PT(S3)	0.281885
72	PT(S3)	0.363799		72	PT(S3)	0.221712			72	PT(S3)	0.277648
73	PT(S3)	0.364161		73	PT(S3)	0.219583			73	PT(S3)	0.279881
74	PT(S3)	0.363406		74	PT(S3)	0.218727			74	PT(S3)	0.282396
75	PT(S3)	0.362496		75	PT(S3)	0.217092			75	PT(S3)	0.286276
76	PT(S3)	0.359228		76	PT(S3)	0.21564			76	PT(S3)	0.282268
77	PT(S3)	0.359844		77	PT(S3)	0.214609			77	PT(S3)	0.286959
78	PT(S3)	0.35524		78	PT(S3)	0.213778			78	PT(S3)	0.282775
79	PT(S3)	0.349712		79	PT(S3)	0.212545			79	PT(S3)	0.282921
80	PT(S3)	0.350336		80	PT(S3)	0.210193			80	PT(S3)	0.276107
81	PT(S3)	0.349952		81	PT(S3)	0.209725			81	PT(S3)	0.272851
82	PT(S3)	0.345761		82	PT(S3)	0.208671			82	PT(S3)	0.268753
83	PT(S3)	0.34705		83	PT(S3)	0.208208			83	PT(S3)	0.268126
84	PT(S3)	0.346005		84	PT(S3)	0.206429			84	PT(S3)	0.263302
85	PT(S3)	0.33972		85	PT(S3)	0.205228			85	PT(S3)	0.268541
86	PT(S3)	0.335991		86	PT(S3)	0.202096			86	PT(S3)	0.267758
87	PT(S3)	0.334686		87	PT(S3)	0.200113			87	PT(S3)	0.26639
88	PT(S3)	0.331532		88	PT(S3)	0.197877			88	PT(S3)	0.265697
89	PT(S3)	0.331309		89	PT(S3)	0.197459			89	PT(S3)	0.263092
90	PT(S3)	0.33102		90	PT(S3)	0.196818			90	PT(S3)	0.262634
91	PT(S3)	0.330072		91	PT(S3)	0.196377			91	PT(S3)	0.261107
92	PT(S3)	0.325579		92	PT(S3)	0.194528			92	PT(S3)	0.262098
93	PT(S3)	0.321854		93	PT(S3)	0.193393			93	PT(S3)	0.263363
94	PT(S3)	0.318286		94	PT(S3)	0.191954			94	PT(S3)	0.264822
95	PT(S3)	0.315545		95	PT(S3)	0.191119			95	PT(S3)	0.262651
96	PT(S3)	0.31289		96	PT(S3)	0.190674			96	PT(S3)	0.261544
97	PT(S3)	0.309154		97	PT(S3)	0.190272			97	PT(S3)	0.262535
98	PT(S3)	0.307376		98	PT(S3)	0.188609			98	PT(S3)	0.264583
99	PT(S3)	0.304282		99	PT(S3)	0.188393			99	PT(S3)	0.266006
100	PT(S3)	0.302186		100	PT(S3)	0.187372			100	PT(S3)	0.266861
-99	Injured PT	0.255818		-99	Injured PT	0.282205			-99	Injured PT	0.33756
-98	Injured PT	0.256209		-98	Injured PT	0.283439			-98	Injured PT	0.342272
-97	Injured PT	0.254878		-97	Injured PT	0.285624			-97	Injured PT	0.346315
-96	Injured PT	0.256158		-96	Injured PT	0.288516			-96	Injured PT	0.351538
-95	Injured PT	0.258804		-95	Injured PT	0.291543			-95	Injured PT	0.354056
-94	Injured PT	0.260472		-94	Injured PT	0.294327			-94	Injured PT	0.354753
-93	Injured PT	0.261867		-93	Injured PT	0.297601			-93	Injured PT	0.352125
-92	Injured PT	0.266407		-92	Injured PT	0.299824			-92	Injured PT	0.352456
-91	Injured PT	0.265842		-91	Injured PT	0.301171			-91	Injured PT	0.3531
-90	Injured PT	0.270914		-90	Injured PT	0.305159			-90	Injured PT	0.360759
-89	Injured PT	0.271874		-89	Injured PT	0.307786			-89	Injured PT	0.361032
-88	Injured PT	0.274314		-88	Injured PT	0.309905			-88	Injured PT	0.36678
-87	Injured PT	0.276435		-87	Injured PT	0.314266			-87	Injured PT	0.366301
-86	Injured PT	0.280421		-86	Injured PT	0.317587			-86	Injured PT	0.36982
-85	Injured PT	0.279401		-85	Injured PT	0.319244			-85	Injured PT	0.369517
-84	Injured PT	0.281318		-84	Injured PT	0.322435			-84	Injured PT	0.376848
-83	Injured PT	0.282308		-83	Injured PT	0.325747			-83	Injured PT	0.37691
-82	Injured PT	0.283628		-82	Injured PT	0.32482			-82	Injured PT	0.377901
-81	Injured PT	0.282997		-81	Injured PT	0.328226			-81	Injured PT	0.376803
-80	Injured PT	0.283885		-80	Injured PT	0.330569			-80	Injured PT	0.377767
-79	Injured PT	0.285852		-79	Injured PT	0.335445			-79	Injured PT	0.377217
-78	Injured PT	0.285807		-78	Injured PT	0.339548			-78	Injured PT	0.380516
-77	Injured PT	0.287088		-77	Injured PT	0.344336			-77	Injured PT	0.39011
-76	Injured PT	0.288189		-76	Injured PT	0.347608			-76	Injured PT	0.398437
-75	Injured PT	0.287947		-75	Injured PT	0.350831			-75	Injured PT	0.398723
-74	Injured PT	0.287999		-74	Injured PT	0.354244			-74	Injured PT	0.409439
-73	Injured PT	0.291783		-73	Injured PT	0.355308			-73	Injured PT	0.408196
-72	Injured PT	0.293878		-72	Injured PT	0.357524			-72	Injured PT	0.407832
-71	Injured PT	0.296574		-71	Injured PT	0.358218			-71	Injured PT	0.406527
-70	Injured PT	0.303781		-70	Injured PT	0.360112			-70	Injured PT	0.413209
-69	Injured PT	0.306867		-69	Injured PT	0.360281			-69	Injured PT	0.410165
-68	Injured PT	0.30627		-68	Injured PT	0.363393			-68	Injured PT	0.417789
-67	Injured PT	0.306604		-67	Injured PT	0.366611			-67	Injured PT	0.417524
-66	Injured PT	0.307002		-66	Injured PT	0.370881			-66	Injured PT	0.413159
-65	Injured PT	0.304327		-65	Injured PT	0.37432			-65	Injured PT	0.411697
-64	Injured PT	0.304786		-64	Injured PT	0.378989			-64	Injured PT	0.408115
-63	Injured PT	0.308314		-63	Injured PT	0.38336			-63	Injured PT	0.408909
-62	Injured PT	0.308822		-62	Injured PT	0.386082			-62	Injured PT	0.40629
-61	Injured PT	0.313925		-61	Injured PT	0.389193			-61	Injured PT	0.412474
-60	Injured PT	0.317115		-60	Injured PT	0.392152			-60	Injured PT	0.417319
-59	Injured PT	0.320533		-59	Injured PT	0.391604			-59	Injured PT	0.418179
-58	Injured PT	0.322922		-58	Injured PT	0.39332			-58	Injured PT	0.416295
-57	Injured PT	0.326569		-57	Injured PT	0.396957			-57	Injured PT	0.423441
-56	Injured PT	0.324708		-56	Injured PT	0.400062			-56	Injured PT	0.426372
-55	Injured PT	0.324531		-55	Injured PT	0.405358			-55	Injured PT	0.426266
-54	Injured PT	0.323758		-54	Injured PT	0.410777			-54	Injured PT	0.435448
-53	Injured PT	0.322566		-53	Injured PT	0.411931			-53	Injured PT	0.43991
-52	Injured PT	0.324696		-52	Injured PT	0.4137			-52	Injured PT	0.438903
-51	Injured PT	0.329138		-51	Injured PT	0.416335			-51	Injured PT	0.438675
-50	Injured PT	0.329686		-50	Injured PT	0.416115			-50	Injured PT	0.431927
-49	Injured PT	0.33224		-49	Injured PT	0.416777			-49	Injured PT	0.433376
-48	Injured PT	0.33411		-48	Injured PT	0.422016			-48	Injured PT	0.431266
-47	Injured PT	0.332003		-47	Injured PT	0.42737			-47	Injured PT	0.438943
-46	Injured PT	0.328989		-46	Injured PT	0.428172			-46	Injured PT	0.444736
-45	Injured PT	0.331149		-45	Injured PT	0.430315			-45	Injured PT	0.454439
-44	Injured PT	0.332541		-44	Injured PT	0.437677			-44	Injured PT	0.458878
-43	Injured PT	0.334525		-43	Injured PT	0.439386			-43	Injured PT	0.476371
-42	Injured PT	0.339929		-42	Injured PT	0.440079			-42	Injured PT	0.478008
-41	Injured PT	0.343752		-41	Injured PT	0.441488			-41	Injured PT	0.481786
-40	Injured PT	0.344135		-40	Injured PT	0.442635			-40	Injured PT	0.480365
-39	Injured PT	0.344628		-39	Injured PT	0.440218			-39	Injured PT	0.480412
-38	Injured PT	0.347774		-38	Injured PT	0.440135			-38	Injured PT	0.474303
-37	Injured PT	0.34353		-37	Injured PT	0.438802			-37	Injured PT	0.470884
-36	Injured PT	0.345063		-36	Injured PT	0.43994			-36	Injured PT	0.47055
-35	Injured PT	0.345285		-35	Injured PT	0.439468			-35	Injured PT	0.47939
-34	Injured PT	0.3427		-34	Injured PT	0.438753			-34	Injured PT	0.473261
-33	Injured PT	0.337368		-33	Injured PT	0.438392			-33	Injured PT	0.466694
-32	Injured PT	0.338804		-32	Injured PT	0.438673			-32	Injured PT	0.473322
-31	Injured PT	0.339463		-31	Injured PT	0.438535			-31	Injured PT	0.4697
-30	Injured PT	0.341115		-30	Injured PT	0.438039			-30	Injured PT	0.466893
-29	Injured PT	0.342418		-29	Injured PT	0.436956			-29	Injured PT	0.469095
-28	Injured PT	0.344858		-28	Injured PT	0.438004			-28	Injured PT	0.473464
-27	Injured PT	0.341583		-27	Injured PT	0.441083			-27	Injured PT	0.468806
-26	Injured PT	0.338025		-26	Injured PT	0.443717			-26	Injured PT	0.474205
-25	Injured PT	0.33654		-25	Injured PT	0.448445			-25	Injured PT	0.467207
-24	Injured PT	0.334948		-24	Injured PT	0.453705			-24	Injured PT	0.46277
-23	Injured PT	0.331815		-23	Injured PT	0.454207			-23	Injured PT	0.453285
-22	Injured PT	0.331822		-22	Injured PT	0.45309			-22	Injured PT	0.444082
-21	Injured PT	0.328135		-21	Injured PT	0.452647			-21	Injured PT	0.43016
-20	Injured PT	0.323552		-20	Injured PT	0.45069			-20	Injured PT	0.426397
-19	Injured PT	0.321446		-19	Injured PT	0.448259			-19	Injured PT	0.420708
-18	Injured PT	0.319753		-18	Injured PT	0.447592			-18	Injured PT	0.425482
-17	Injured PT	0.317045		-17	Injured PT	0.448753			-17	Injured PT	0.430362
-16	Injured PT	0.315177		-16	Injured PT	0.447997			-16	Injured PT	0.439384
-15	Injured PT	0.316285		-15	Injured PT	0.447948			-15	Injured PT	0.438908
-14	Injured PT	0.31535		-14	Injured PT	0.446861			-14	Injured PT	0.442934
-13	Injured PT	0.313729		-13	Injured PT	0.445504			-13	Injured PT	0.439402
-12	Injured PT	0.316864		-12	Injured PT	0.440177			-12	Injured PT	0.43964
-11	Injured PT	0.317337		-11	Injured PT	0.434612			-11	Injured PT	0.437085
-10	Injured PT	0.326883		-10	Injured PT	0.428932			-10	Injured PT	0.439634
-9	Injured PT	0.314341		-9	Injured PT	0.425544			-9	Injured PT	0.449266
-8	Injured PT	0.31564		-8	Injured PT	0.408643			-8	Injured PT	0.426774
-7	Injured PT	0.30809		-7	Injured PT	0.430864			-7	Injured PT	0.42146
-6	Injured PT	0.29793		-6	Injured PT	0.434163			-6	Injured PT	0.401481
-5	Injured PT	0.251826		-5	Injured PT	0.438409			-5	Injured PT	0.362096
-4	Injured PT	0.251273		-4	Injured PT	0.443005			-4	Injured PT	0.395947
-3	Injured PT	0.251273		-3	Injured PT	0.411255			-3	Injured PT	0.421507
-2	Injured PT	0.278222		-2	Injured PT	0.296015			-2	Injured PT	0.468772
-1	Injured PT	0.311887		-1	Injured PT	0.211901			-1	Injured PT	0.543928
0	Injured PT	0.353977		0	Injured PT	0.220571			0	Injured PT	0.629107
1	Injured PT	0.350688		1	Injured PT	0.220571			1	Injured PT	0.633165
2	Injured PT	0.3088		2	Injured PT	0.207872			2	Injured PT	0.630726
3	Injured PT	0.276225		3	Injured PT	0.289332			3	Injured PT	0.548842
4	Injured PT	0.253495		4	Injured PT	0.411238			4	Injured PT	0.46585
5	Injured PT	0.253495		5	Injured PT	0.449487			5	Injured PT	0.415007
6	Injured PT	0.25734		6	Injured PT	0.446052			6	Injured PT	0.394801
7	Injured PT	0.311411		7	Injured PT	0.441177			7	Injured PT	0.355624
8	Injured PT	0.323141		8	Injured PT	0.43867			8	Injured PT	0.385918
9	Injured PT	0.325141		9	Injured PT	0.412649			9	Injured PT	0.400107
10	Injured PT	0.324212		10	Injured PT	0.427696			10	Injured PT	0.4093
11	Injured PT	0.336593		11	Injured PT	0.429532			11	Injured PT	0.427332
12	Injured PT	0.322279		12	Injured PT	0.434793			12	Injured PT	0.420442
13	Injured PT	0.325248		13	Injured PT	0.439165			13	Injured PT	0.428244
14	Injured PT	0.32777		14	Injured PT	0.4466			14	Injured PT	0.43561
15	Injured PT	0.330709		15	Injured PT	0.450304			15	Injured PT	0.437634
16	Injured PT	0.333911		16	Injured PT	0.450628			16	Injured PT	0.438456
17	Injured PT	0.331918		17	Injured PT	0.449188			17	Injured PT	0.436432
18	Injured PT	0.329021		18	Injured PT	0.446229			18	Injured PT	0.429956
19	Injured PT	0.329117		19	Injured PT	0.443658			19	Injured PT	0.42635
20	Injured PT	0.32591		20	Injured PT	0.443346			20	Injured PT	0.421006
21	Injured PT	0.327135		21	Injured PT	0.445523			21	Injured PT	0.415938
22	Injured PT	0.330725		22	Injured PT	0.449782			22	Injured PT	0.416878
23	Injured PT	0.334592		23	Injured PT	0.453883			23	Injured PT	0.414698
24	Injured PT	0.339002		24	Injured PT	0.456864			24	Injured PT	0.422919
25	Injured PT	0.341952		25	Injured PT	0.45641			25	Injured PT	0.432675
26	Injured PT	0.342228		26	Injured PT	0.453906			26	Injured PT	0.445256
27	Injured PT	0.342423		27	Injured PT	0.450087			27	Injured PT	0.458914
28	Injured PT	0.339153		28	Injured PT	0.447893			28	Injured PT	0.476259
29	Injured PT	0.334013		29	Injured PT	0.444485			29	Injured PT	0.484514
30	Injured PT	0.336769		30	Injured PT	0.443804			30	Injured PT	0.485335
31	Injured PT	0.335489		31	Injured PT	0.442881			31	Injured PT	0.484353
32	Injured PT	0.336824		32	Injured PT	0.443721			32	Injured PT	0.480217
33	Injured PT	0.344136		33	Injured PT	0.444604			33	Injured PT	0.471222
34	Injured PT	0.344184		34	Injured PT	0.445177			34	Injured PT	0.463936
35	Injured PT	0.346428		35	Injured PT	0.442829			35	Injured PT	0.461311
36	Injured PT	0.350015		36	Injured PT	0.443408			36	Injured PT	0.467757
37	Injured PT	0.35021		37	Injured PT	0.440864			37	Injured PT	0.466341
38	Injured PT	0.348897		38	Injured PT	0.438187			38	Injured PT	0.47344
39	Injured PT	0.350689		39	Injured PT	0.435907			39	Injured PT	0.474444
40	Injured PT	0.349867		40	Injured PT	0.435693			40	Injured PT	0.470624
41	Injured PT	0.347878		41	Injured PT	0.435698			41	Injured PT	0.462535
42	Injured PT	0.348163		42	Injured PT	0.437868			42	Injured PT	0.462905
43	Injured PT	0.345022		43	Injured PT	0.438586			43	Injured PT	0.467022
44	Injured PT	0.345565		44	Injured PT	0.439699			44	Injured PT	0.464
45	Injured PT	0.341465		45	Injured PT	0.438474			45	Injured PT	0.462644
46	Injured PT	0.338992		46	Injured PT	0.434793			46	Injured PT	0.455739
47	Injured PT	0.336214		47	Injured PT	0.430202			47	Injured PT	0.457585
48	Injured PT	0.334739		48	Injured PT	0.428083			48	Injured PT	0.448269
49	Injured PT	0.331458		49	Injured PT	0.424948			49	Injured PT	0.448625
50	Injured PT	0.33112		50	Injured PT	0.423597			50	Injured PT	0.45066
51	Injured PT	0.329614		51	Injured PT	0.421855			51	Injured PT	0.448884
52	Injured PT	0.327769		52	Injured PT	0.418759			52	Injured PT	0.444578
53	Injured PT	0.327698		53	Injured PT	0.415459			53	Injured PT	0.44491
54	Injured PT	0.322891		54	Injured PT	0.412506			54	Injured PT	0.445291
55	Injured PT	0.321199		55	Injured PT	0.410204			55	Injured PT	0.443857
56	Injured PT	0.321088		56	Injured PT	0.406231			56	Injured PT	0.447151
57	Injured PT	0.318958		57	Injured PT	0.406705			57	Injured PT	0.435785
58	Injured PT	0.314451		58	Injured PT	0.404265			58	Injured PT	0.431476
59	Injured PT	0.316846		59	Injured PT	0.403415			59	Injured PT	0.424468
60	Injured PT	0.314243		60	Injured PT	0.401607			60	Injured PT	0.423327
61	Injured PT	0.311675		61	Injured PT	0.401702			61	Injured PT	0.422552
62	Injured PT	0.311912		62	Injured PT	0.398802			62	Injured PT	0.424751
63	Injured PT	0.310721		63	Injured PT	0.396511			63	Injured PT	0.42141
64	Injured PT	0.307775		64	Injured PT	0.392863			64	Injured PT	0.417419
65	Injured PT	0.307391		65	Injured PT	0.388567			65	Injured PT	0.409328
66	Injured PT	0.303448		66	Injured PT	0.383881			66	Injured PT	0.404923
67	Injured PT	0.303345		67	Injured PT	0.379789			67	Injured PT	0.401718
68	Injured PT	0.299565		68	Injured PT	0.376429			68	Injured PT	0.398449
69	Injured PT	0.298911		69	Injured PT	0.370753			69	Injured PT	0.402156
70	Injured PT	0.293398		70	Injured PT	0.367596			70	Injured PT	0.397598
71	Injured PT	0.293007		71	Injured PT	0.365083			71	Injured PT	0.404743
72	Injured PT	0.287343		72	Injured PT	0.361127			72	Injured PT	0.402796
73	Injured PT	0.288512		73	Injured PT	0.357364			73	Injured PT	0.402867
74	Injured PT	0.288557		74	Injured PT	0.35619			74	Injured PT	0.400852
75	Injured PT	0.28935		75	Injured PT	0.353189			75	Injured PT	0.407206
76	Injured PT	0.289004		76	Injured PT	0.34988			76	Injured PT	0.401467
77	Injured PT	0.289986		77	Injured PT	0.347849			77	Injured PT	0.405083
78	Injured PT	0.287085		78	Injured PT	0.34565			78	Injured PT	0.400179
79	Injured PT	0.282573		79	Injured PT	0.34183			79	Injured PT	0.399286
80	Injured PT	0.282685		80	Injured PT	0.3384			80	Injured PT	0.38854
81	Injured PT	0.281249		81	Injured PT	0.337055			81	Injured PT	0.384448
82	Injured PT	0.278121		82	Injured PT	0.334947			82	Injured PT	0.378218
83	Injured PT	0.278034		83	Injured PT	0.333449			83	Injured PT	0.377459
84	Injured PT	0.27803		84	Injured PT	0.330792			84	Injured PT	0.369818
85	Injured PT	0.273714		85	Injured PT	0.327911			85	Injured PT	0.377484
86	Injured PT	0.272114		86	Injured PT	0.323684			86	Injured PT	0.374943
87	Injured PT	0.272151		87	Injured PT	0.320528			87	Injured PT	0.375121
88	Injured PT	0.271365		88	Injured PT	0.316426			88	Injured PT	0.374695
89	Injured PT	0.271143		89	Injured PT	0.315958			89	Injured PT	0.374182
90	Injured PT	0.271638		90	Injured PT	0.314542			90	Injured PT	0.370145
91	Injured PT	0.269572		91	Injured PT	0.312718			91	Injured PT	0.367093
92	Injured PT	0.265982		92	Injured PT	0.309068			92	Injured PT	0.363135
93	Injured PT	0.263331		93	Injured PT	0.306545			93	Injured PT	0.364583
94	Injured PT	0.260928		94	Injured PT	0.302632			94	Injured PT	0.365395
95	Injured PT	0.259325		95	Injured PT	0.300268			95	Injured PT	0.362556
96	Injured PT	0.258666		96	Injured PT	0.298527			96	Injured PT	0.360805
97	Injured PT	0.256641		97	Injured PT	0.297466			97	Injured PT	0.36473
98	Injured PT	0.256485		98	Injured PT	0.29531			98	Injured PT	0.363263
99	Injured PT	0.255071		99	Injured PT	0.294976			99	Injured PT	0.362587
100	Injured PT	0.253735		100	Injured PT	0.293674			100	Injured PT	0.363648
-99	Fibroblast	0.181159		-99	Fibroblast	0.197407			-99	Fibroblast	0.290183
-98	Fibroblast	0.182691		-98	Fibroblast	0.19685			-98	Fibroblast	0.296877
-97	Fibroblast	0.183344		-97	Fibroblast	0.196992			-97	Fibroblast	0.298533
-96	Fibroblast	0.184629		-96	Fibroblast	0.199754			-96	Fibroblast	0.298835
-95	Fibroblast	0.189281		-95	Fibroblast	0.201426			-95	Fibroblast	0.299741
-94	Fibroblast	0.190285		-94	Fibroblast	0.201831			-94	Fibroblast	0.298016
-93	Fibroblast	0.192099		-93	Fibroblast	0.206345			-93	Fibroblast	0.293303
-92	Fibroblast	0.194724		-92	Fibroblast	0.209821			-92	Fibroblast	0.294295
-91	Fibroblast	0.193473		-91	Fibroblast	0.210202			-91	Fibroblast	0.298737
-90	Fibroblast	0.193593		-90	Fibroblast	0.213173			-90	Fibroblast	0.303287
-89	Fibroblast	0.194487		-89	Fibroblast	0.216185			-89	Fibroblast	0.305336
-88	Fibroblast	0.194721		-88	Fibroblast	0.215844			-88	Fibroblast	0.306245
-87	Fibroblast	0.194804		-87	Fibroblast	0.217653			-87	Fibroblast	0.306432
-86	Fibroblast	0.196778		-86	Fibroblast	0.220448			-86	Fibroblast	0.30612
-85	Fibroblast	0.1976		-85	Fibroblast	0.220734			-85	Fibroblast	0.307194
-84	Fibroblast	0.199116		-84	Fibroblast	0.221561			-84	Fibroblast	0.309774
-83	Fibroblast	0.199013		-83	Fibroblast	0.225178			-83	Fibroblast	0.308137
-82	Fibroblast	0.199703		-82	Fibroblast	0.225236			-82	Fibroblast	0.306022
-81	Fibroblast	0.198839		-81	Fibroblast	0.226861			-81	Fibroblast	0.302033
-80	Fibroblast	0.197015		-80	Fibroblast	0.229733			-80	Fibroblast	0.300557
-79	Fibroblast	0.196681		-79	Fibroblast	0.232552			-79	Fibroblast	0.297016
-78	Fibroblast	0.196098		-78	Fibroblast	0.233822			-78	Fibroblast	0.301574
-77	Fibroblast	0.195222		-77	Fibroblast	0.235839			-77	Fibroblast	0.305337
-76	Fibroblast	0.19625		-76	Fibroblast	0.236188			-76	Fibroblast	0.313062
-75	Fibroblast	0.197607		-75	Fibroblast	0.235634			-75	Fibroblast	0.314531
-74	Fibroblast	0.198508		-74	Fibroblast	0.237425			-74	Fibroblast	0.324348
-73	Fibroblast	0.199297		-73	Fibroblast	0.236422			-73	Fibroblast	0.324595
-72	Fibroblast	0.200615		-72	Fibroblast	0.23689			-72	Fibroblast	0.323752
-71	Fibroblast	0.202042		-71	Fibroblast	0.238216			-71	Fibroblast	0.321066
-70	Fibroblast	0.204284		-70	Fibroblast	0.240143			-70	Fibroblast	0.320664
-69	Fibroblast	0.206049		-69	Fibroblast	0.240441			-69	Fibroblast	0.321538
-68	Fibroblast	0.207516		-68	Fibroblast	0.242786			-68	Fibroblast	0.323772
-67	Fibroblast	0.208961		-67	Fibroblast	0.246213			-67	Fibroblast	0.325858
-66	Fibroblast	0.208512		-66	Fibroblast	0.250156			-66	Fibroblast	0.325521
-65	Fibroblast	0.207987		-65	Fibroblast	0.252774			-65	Fibroblast	0.325947
-64	Fibroblast	0.208931		-64	Fibroblast	0.255079			-64	Fibroblast	0.319393
-63	Fibroblast	0.209241		-63	Fibroblast	0.257654			-63	Fibroblast	0.32008
-62	Fibroblast	0.208421		-62	Fibroblast	0.258004			-62	Fibroblast	0.317428
-61	Fibroblast	0.211014		-61	Fibroblast	0.258671			-61	Fibroblast	0.320382
-60	Fibroblast	0.21171		-60	Fibroblast	0.260617			-60	Fibroblast	0.324014
-59	Fibroblast	0.213818		-59	Fibroblast	0.261483			-59	Fibroblast	0.3194
-58	Fibroblast	0.217905		-58	Fibroblast	0.262469			-58	Fibroblast	0.318588
-57	Fibroblast	0.220773		-57	Fibroblast	0.264097			-57	Fibroblast	0.324004
-56	Fibroblast	0.219355		-56	Fibroblast	0.264667			-56	Fibroblast	0.325999
-55	Fibroblast	0.219393		-55	Fibroblast	0.26665			-55	Fibroblast	0.329175
-54	Fibroblast	0.217091		-54	Fibroblast	0.269376			-54	Fibroblast	0.335488
-53	Fibroblast	0.21471		-53	Fibroblast	0.270801			-53	Fibroblast	0.337875
-52	Fibroblast	0.215291		-52	Fibroblast	0.272749			-52	Fibroblast	0.335592
-51	Fibroblast	0.217519		-51	Fibroblast	0.275687			-51	Fibroblast	0.333092
-50	Fibroblast	0.218589		-50	Fibroblast	0.27549			-50	Fibroblast	0.324671
-49	Fibroblast	0.220206		-49	Fibroblast	0.275175			-49	Fibroblast	0.325697
-48	Fibroblast	0.222856		-48	Fibroblast	0.277581			-48	Fibroblast	0.323463
-47	Fibroblast	0.221394		-47	Fibroblast	0.279649			-47	Fibroblast	0.327979
-46	Fibroblast	0.221682		-46	Fibroblast	0.278568			-46	Fibroblast	0.333762
-45	Fibroblast	0.222439		-45	Fibroblast	0.278195			-45	Fibroblast	0.337385
-44	Fibroblast	0.222956		-44	Fibroblast	0.279308			-44	Fibroblast	0.341806
-43	Fibroblast	0.221393		-43	Fibroblast	0.278724			-43	Fibroblast	0.356955
-42	Fibroblast	0.22518		-42	Fibroblast	0.279749			-42	Fibroblast	0.354306
-41	Fibroblast	0.226292		-41	Fibroblast	0.281205			-41	Fibroblast	0.355169
-40	Fibroblast	0.226166		-40	Fibroblast	0.282245			-40	Fibroblast	0.355624
-39	Fibroblast	0.225356		-39	Fibroblast	0.283196			-39	Fibroblast	0.357924
-38	Fibroblast	0.230091		-38	Fibroblast	0.283477			-38	Fibroblast	0.348806
-37	Fibroblast	0.226328		-37	Fibroblast	0.282716			-37	Fibroblast	0.350257
-36	Fibroblast	0.224269		-36	Fibroblast	0.282275			-36	Fibroblast	0.350156
-35	Fibroblast	0.225694		-35	Fibroblast	0.283852			-35	Fibroblast	0.355231
-34	Fibroblast	0.224298		-34	Fibroblast	0.283226			-34	Fibroblast	0.34647
-33	Fibroblast	0.218283		-33	Fibroblast	0.284435			-33	Fibroblast	0.342967
-32	Fibroblast	0.217973		-32	Fibroblast	0.285636			-32	Fibroblast	0.343292
-31	Fibroblast	0.220385		-31	Fibroblast	0.286983			-31	Fibroblast	0.34544
-30	Fibroblast	0.218964		-30	Fibroblast	0.286006			-30	Fibroblast	0.344902
-29	Fibroblast	0.220337		-29	Fibroblast	0.287067			-29	Fibroblast	0.351721
-28	Fibroblast	0.221306		-28	Fibroblast	0.288383			-28	Fibroblast	0.353494
-27	Fibroblast	0.219331		-27	Fibroblast	0.28991			-27	Fibroblast	0.356268
-26	Fibroblast	0.215787		-26	Fibroblast	0.291445			-26	Fibroblast	0.354372
-25	Fibroblast	0.213502		-25	Fibroblast	0.294691			-25	Fibroblast	0.346662
-24	Fibroblast	0.212035		-24	Fibroblast	0.297403			-24	Fibroblast	0.343603
-23	Fibroblast	0.208484		-23	Fibroblast	0.29821			-23	Fibroblast	0.33677
-22	Fibroblast	0.209031		-22	Fibroblast	0.298557			-22	Fibroblast	0.3282
-21	Fibroblast	0.206743		-21	Fibroblast	0.300937			-21	Fibroblast	0.31746
-20	Fibroblast	0.205201		-20	Fibroblast	0.30261			-20	Fibroblast	0.320474
-19	Fibroblast	0.203541		-19	Fibroblast	0.30274			-19	Fibroblast	0.315557
-18	Fibroblast	0.202653		-18	Fibroblast	0.305716			-18	Fibroblast	0.322016
-17	Fibroblast	0.199912		-17	Fibroblast	0.308293			-17	Fibroblast	0.326887
-16	Fibroblast	0.198766		-16	Fibroblast	0.30906			-16	Fibroblast	0.337028
-15	Fibroblast	0.197668		-15	Fibroblast	0.309706			-15	Fibroblast	0.333659
-14	Fibroblast	0.196856		-14	Fibroblast	0.310057			-14	Fibroblast	0.335778
-13	Fibroblast	0.195859		-13	Fibroblast	0.30743			-13	Fibroblast	0.331622
-12	Fibroblast	0.196413		-12	Fibroblast	0.303972			-12	Fibroblast	0.33245
-11	Fibroblast	0.195592		-11	Fibroblast	0.300818			-11	Fibroblast	0.329875
-10	Fibroblast	0.199935		-10	Fibroblast	0.298695			-10	Fibroblast	0.335186
-9	Fibroblast	0.188431		-9	Fibroblast	0.298156			-9	Fibroblast	0.342279
-8	Fibroblast	0.187501		-8	Fibroblast	0.287698			-8	Fibroblast	0.324871
-7	Fibroblast	0.181222		-7	Fibroblast	0.305068			-7	Fibroblast	0.351285
-6	Fibroblast	0.178149		-6	Fibroblast	0.309748			-6	Fibroblast	0.338352
-5	Fibroblast	0.150274		-5	Fibroblast	0.312651			-5	Fibroblast	0.310552
-4	Fibroblast	0.156261		-4	Fibroblast	0.316788			-4	Fibroblast	0.33057
-3	Fibroblast	0.156261		-3	Fibroblast	0.293744			-3	Fibroblast	0.353985
-2	Fibroblast	0.177002		-2	Fibroblast	0.210592			-2	Fibroblast	0.339423
-1	Fibroblast	0.194623		-1	Fibroblast	0.146318			-1	Fibroblast	0.36078
0	Fibroblast	0.224653		0	Fibroblast	0.152653			0	Fibroblast	0.43363
1	Fibroblast	0.221561		1	Fibroblast	0.152653			1	Fibroblast	0.421223
2	Fibroblast	0.193267		2	Fibroblast	0.143663			2	Fibroblast	0.440442
3	Fibroblast	0.173343		3	Fibroblast	0.201081			3	Fibroblast	0.36863
4	Fibroblast	0.157287		4	Fibroblast	0.287167			4	Fibroblast	0.34017
5	Fibroblast	0.157287		5	Fibroblast	0.313214			5	Fibroblast	0.312566
6	Fibroblast	0.153742		6	Fibroblast	0.311957			6	Fibroblast	0.294084
7	Fibroblast	0.184915		7	Fibroblast	0.309331			7	Fibroblast	0.263416
8	Fibroblast	0.190189		8	Fibroblast	0.308736			8	Fibroblast	0.293584
9	Fibroblast	0.194293		9	Fibroblast	0.290351			9	Fibroblast	0.304647
10	Fibroblast	0.194328		10	Fibroblast	0.30068			10	Fibroblast	0.316732
11	Fibroblast	0.204421		11	Fibroblast	0.300249			11	Fibroblast	0.337351
12	Fibroblast	0.199657		12	Fibroblast	0.302963			12	Fibroblast	0.331546
13	Fibroblast	0.202201		13	Fibroblast	0.304909			13	Fibroblast	0.336438
14	Fibroblast	0.204158		14	Fibroblast	0.30953			14	Fibroblast	0.345167
15	Fibroblast	0.206463		15	Fibroblast	0.312969			15	Fibroblast	0.33837
16	Fibroblast	0.210067		16	Fibroblast	0.314573			16	Fibroblast	0.335167
17	Fibroblast	0.209259		17	Fibroblast	0.314207			17	Fibroblast	0.333396
18	Fibroblast	0.207487		18	Fibroblast	0.313162			18	Fibroblast	0.325921
19	Fibroblast	0.207803		19	Fibroblast	0.31066			19	Fibroblast	0.319221
20	Fibroblast	0.205961		20	Fibroblast	0.309157			20	Fibroblast	0.318193
21	Fibroblast	0.207612		21	Fibroblast	0.308317			21	Fibroblast	0.312417
22	Fibroblast	0.207606		22	Fibroblast	0.307733			22	Fibroblast	0.313803
23	Fibroblast	0.210388		23	Fibroblast	0.306829			23	Fibroblast	0.314087
24	Fibroblast	0.20991		24	Fibroblast	0.305775			24	Fibroblast	0.318088
25	Fibroblast	0.213392		25	Fibroblast	0.304749			25	Fibroblast	0.32039
26	Fibroblast	0.212123		26	Fibroblast	0.302189			26	Fibroblast	0.331445
27	Fibroblast	0.213507		27	Fibroblast	0.299915			27	Fibroblast	0.338754
28	Fibroblast	0.212408		28	Fibroblast	0.298258			28	Fibroblast	0.349235
29	Fibroblast	0.212995		29	Fibroblast	0.298511			29	Fibroblast	0.35606
30	Fibroblast	0.213674		30	Fibroblast	0.29683			30	Fibroblast	0.362546
31	Fibroblast	0.213651		31	Fibroblast	0.295994			31	Fibroblast	0.361368
32	Fibroblast	0.216014		32	Fibroblast	0.296859			32	Fibroblast	0.362038
33	Fibroblast	0.222068		33	Fibroblast	0.296274			33	Fibroblast	0.356718
34	Fibroblast	0.222475		34	Fibroblast	0.294751			34	Fibroblast	0.350978
35	Fibroblast	0.225891		35	Fibroblast	0.293246			35	Fibroblast	0.345007
36	Fibroblast	0.228802		36	Fibroblast	0.29283			36	Fibroblast	0.349639
37	Fibroblast	0.227479		37	Fibroblast	0.291165			37	Fibroblast	0.348094
38	Fibroblast	0.225105		38	Fibroblast	0.289121			38	Fibroblast	0.351064
39	Fibroblast	0.226807		39	Fibroblast	0.288317			39	Fibroblast	0.354659
40	Fibroblast	0.227108		40	Fibroblast	0.287706			40	Fibroblast	0.353943
41	Fibroblast	0.225037		41	Fibroblast	0.286575			41	Fibroblast	0.345402
42	Fibroblast	0.225785		42	Fibroblast	0.285904			42	Fibroblast	0.343488
43	Fibroblast	0.225231		43	Fibroblast	0.285734			43	Fibroblast	0.343613
44	Fibroblast	0.225713		44	Fibroblast	0.284502			44	Fibroblast	0.344187
45	Fibroblast	0.22321		45	Fibroblast	0.282226			45	Fibroblast	0.341553
46	Fibroblast	0.224203		46	Fibroblast	0.280434			46	Fibroblast	0.344535
47	Fibroblast	0.221852		47	Fibroblast	0.277448			47	Fibroblast	0.343201
48	Fibroblast	0.220975		48	Fibroblast	0.277338			48	Fibroblast	0.343849
49	Fibroblast	0.219778		49	Fibroblast	0.276912			49	Fibroblast	0.344866
50	Fibroblast	0.218739		50	Fibroblast	0.277609			50	Fibroblast	0.353533
51	Fibroblast	0.217417		51	Fibroblast	0.276658			51	Fibroblast	0.35008
52	Fibroblast	0.217874		52	Fibroblast	0.276781			52	Fibroblast	0.35535
53	Fibroblast	0.216093		53	Fibroblast	0.274781			53	Fibroblast	0.354728
54	Fibroblast	0.212212		54	Fibroblast	0.272424			54	Fibroblast	0.356144
55	Fibroblast	0.210444		55	Fibroblast	0.269653			55	Fibroblast	0.348494
56	Fibroblast	0.210142		56	Fibroblast	0.268867			56	Fibroblast	0.345794
57	Fibroblast	0.208882		57	Fibroblast	0.269041			57	Fibroblast	0.334162
58	Fibroblast	0.207906		58	Fibroblast	0.26785			58	Fibroblast	0.328171
59	Fibroblast	0.210433		59	Fibroblast	0.268561			59	Fibroblast	0.319405
60	Fibroblast	0.21193		60	Fibroblast	0.270862			60	Fibroblast	0.322732
61	Fibroblast	0.210942		61	Fibroblast	0.269922			61	Fibroblast	0.32699
62	Fibroblast	0.211771		62	Fibroblast	0.268876			62	Fibroblast	0.329113
63	Fibroblast	0.2125		63	Fibroblast	0.267433			63	Fibroblast	0.330321
64	Fibroblast	0.209869		64	Fibroblast	0.264342			64	Fibroblast	0.327992
65	Fibroblast	0.209733		65	Fibroblast	0.258679			65	Fibroblast	0.322976
66	Fibroblast	0.20849		66	Fibroblast	0.256548			66	Fibroblast	0.320885
67	Fibroblast	0.210295		67	Fibroblast	0.252528			67	Fibroblast	0.317977
68	Fibroblast	0.209383		68	Fibroblast	0.250661			68	Fibroblast	0.313783
69	Fibroblast	0.209676		69	Fibroblast	0.24828			69	Fibroblast	0.314224
70	Fibroblast	0.206792		70	Fibroblast	0.247628			70	Fibroblast	0.307093
71	Fibroblast	0.207846		71	Fibroblast	0.24606			71	Fibroblast	0.318824
72	Fibroblast	0.203889		72	Fibroblast	0.245153			72	Fibroblast	0.319534
73	Fibroblast	0.203214		73	Fibroblast	0.243971			73	Fibroblast	0.322282
74	Fibroblast	0.20449		74	Fibroblast	0.244087			74	Fibroblast	0.326389
75	Fibroblast	0.204692		75	Fibroblast	0.242717			75	Fibroblast	0.338314
76	Fibroblast	0.204063		76	Fibroblast	0.239642			76	Fibroblast	0.326642
77	Fibroblast	0.204178		77	Fibroblast	0.237225			77	Fibroblast	0.33118
78	Fibroblast	0.200898		78	Fibroblast	0.235214			78	Fibroblast	0.329606
79	Fibroblast	0.196536		79	Fibroblast	0.231749			79	Fibroblast	0.324015
80	Fibroblast	0.196013		80	Fibroblast	0.229496			80	Fibroblast	0.312077
81	Fibroblast	0.193539		81	Fibroblast	0.230019			81	Fibroblast	0.310654
82	Fibroblast	0.191264		82	Fibroblast	0.229469			82	Fibroblast	0.306582
83	Fibroblast	0.192987		83	Fibroblast	0.229494			83	Fibroblast	0.304958
84	Fibroblast	0.192941		84	Fibroblast	0.228889			84	Fibroblast	0.303857
85	Fibroblast	0.191141		85	Fibroblast	0.227783			85	Fibroblast	0.311638
86	Fibroblast	0.188874		86	Fibroblast	0.226649			86	Fibroblast	0.309483
87	Fibroblast	0.19058		87	Fibroblast	0.224642			87	Fibroblast	0.307883
88	Fibroblast	0.188846		88	Fibroblast	0.222751			88	Fibroblast	0.305006
89	Fibroblast	0.190711		89	Fibroblast	0.220977			89	Fibroblast	0.307822
90	Fibroblast	0.191405		90	Fibroblast	0.220724			90	Fibroblast	0.305883
91	Fibroblast	0.191772		91	Fibroblast	0.218457			91	Fibroblast	0.3084
92	Fibroblast	0.189504		92	Fibroblast	0.218164			92	Fibroblast	0.307508
93	Fibroblast	0.189123		93	Fibroblast	0.215951			93	Fibroblast	0.309481
94	Fibroblast	0.187706		94	Fibroblast	0.215388			94	Fibroblast	0.307904
95	Fibroblast	0.186319		95	Fibroblast	0.213217			95	Fibroblast	0.305987
96	Fibroblast	0.18507		96	Fibroblast	0.211119			96	Fibroblast	0.303826
97	Fibroblast	0.184385		97	Fibroblast	0.207762			97	Fibroblast	0.309033
98	Fibroblast	0.184441		98	Fibroblast	0.205463			98	Fibroblast	0.312602
99	Fibroblast	0.183223		99	Fibroblast	0.203878			99	Fibroblast	0.313843
100	Fibroblast	0.181646		100	Fibroblast	0.202032			100	Fibroblast	0.317185
-99	Mac	0.162905		-99	Mac	0.182674			-99	Mac	0.342342
-98	Mac	0.163739		-98	Mac	0.181895			-98	Mac	0.344042
-97	Mac	0.165389		-97	Mac	0.181231			-97	Mac	0.342805
-96	Mac	0.166099		-96	Mac	0.181501			-96	Mac	0.34146
-95	Mac	0.171522		-95	Mac	0.18082			-95	Mac	0.33723
-94	Mac	0.171829		-94	Mac	0.181048			-94	Mac	0.337158
-93	Mac	0.175186		-93	Mac	0.183973			-93	Mac	0.332886
-92	Mac	0.176244		-92	Mac	0.184693			-92	Mac	0.333233
-91	Mac	0.175985		-91	Mac	0.185464			-91	Mac	0.337169
-90	Mac	0.176636		-90	Mac	0.188198			-90	Mac	0.349314
-89	Mac	0.178775		-89	Mac	0.189957			-89	Mac	0.346928
-88	Mac	0.177089		-88	Mac	0.189865			-88	Mac	0.35247
-87	Mac	0.177805		-87	Mac	0.193781			-87	Mac	0.356882
-86	Mac	0.178898		-86	Mac	0.195472			-86	Mac	0.362657
-85	Mac	0.17778		-85	Mac	0.195465			-85	Mac	0.361122
-84	Mac	0.177918		-84	Mac	0.195749			-84	Mac	0.366645
-83	Mac	0.179339		-83	Mac	0.199036			-83	Mac	0.366639
-82	Mac	0.181128		-82	Mac	0.200102			-82	Mac	0.365972
-81	Mac	0.181281		-81	Mac	0.202821			-81	Mac	0.367106
-80	Mac	0.180468		-80	Mac	0.207113			-80	Mac	0.369564
-79	Mac	0.178839		-79	Mac	0.213213			-79	Mac	0.367643
-78	Mac	0.179034		-78	Mac	0.215052			-78	Mac	0.378208
-77	Mac	0.178087		-77	Mac	0.215884			-77	Mac	0.387818
-76	Mac	0.179115		-76	Mac	0.215191			-76	Mac	0.388682
-75	Mac	0.180382		-75	Mac	0.212412			-75	Mac	0.389058
-74	Mac	0.181534		-74	Mac	0.212007			-74	Mac	0.404833
-73	Mac	0.18162		-73	Mac	0.209734			-73	Mac	0.401012
-72	Mac	0.181588		-72	Mac	0.20987			-72	Mac	0.397567
-71	Mac	0.180549		-71	Mac	0.210556			-71	Mac	0.397706
-70	Mac	0.183141		-70	Mac	0.213063			-70	Mac	0.393418
-69	Mac	0.182542		-69	Mac	0.212928			-69	Mac	0.392876
-68	Mac	0.183922		-68	Mac	0.217908			-68	Mac	0.394099
-67	Mac	0.182429		-67	Mac	0.223163			-67	Mac	0.396426
-66	Mac	0.18328		-66	Mac	0.229993			-66	Mac	0.39571
-65	Mac	0.181795		-65	Mac	0.233165			-65	Mac	0.40068
-64	Mac	0.183288		-64	Mac	0.236434			-64	Mac	0.383246
-63	Mac	0.182671		-63	Mac	0.236514			-63	Mac	0.385851
-62	Mac	0.183646		-62	Mac	0.235103			-62	Mac	0.376852
-61	Mac	0.18549		-61	Mac	0.233617			-61	Mac	0.380647
-60	Mac	0.186202		-60	Mac	0.234431			-60	Mac	0.380254
-59	Mac	0.190194		-59	Mac	0.233787			-59	Mac	0.385077
-58	Mac	0.192486		-58	Mac	0.234583			-58	Mac	0.38499
-57	Mac	0.196651		-57	Mac	0.235399			-57	Mac	0.394849
-56	Mac	0.193397		-56	Mac	0.236973			-56	Mac	0.402356
-55	Mac	0.193664		-55	Mac	0.239912			-55	Mac	0.408954
-54	Mac	0.193566		-54	Mac	0.241615			-54	Mac	0.415938
-53	Mac	0.191408		-53	Mac	0.243702			-53	Mac	0.420171
-52	Mac	0.190863		-52	Mac	0.246217			-52	Mac	0.422538
-51	Mac	0.196086		-51	Mac	0.249838			-51	Mac	0.420856
-50	Mac	0.198224		-50	Mac	0.251596			-50	Mac	0.409276
-49	Mac	0.195882		-49	Mac	0.253351			-49	Mac	0.404701
-48	Mac	0.19976		-48	Mac	0.256542			-48	Mac	0.39533
-47	Mac	0.196755		-47	Mac	0.259616			-47	Mac	0.396905
-46	Mac	0.196309		-46	Mac	0.258566			-46	Mac	0.395022
-45	Mac	0.196087		-45	Mac	0.257792			-45	Mac	0.402956
-44	Mac	0.197982		-44	Mac	0.257767			-44	Mac	0.41384
-43	Mac	0.194008		-43	Mac	0.255783			-43	Mac	0.427724
-42	Mac	0.196914		-42	Mac	0.253874			-42	Mac	0.422335
-41	Mac	0.196305		-41	Mac	0.252851			-41	Mac	0.427704
-40	Mac	0.195702		-40	Mac	0.252134			-40	Mac	0.42618
-39	Mac	0.196847		-39	Mac	0.253009			-39	Mac	0.428567
-38	Mac	0.204075		-38	Mac	0.252177			-38	Mac	0.425291
-37	Mac	0.20212		-37	Mac	0.253473			-37	Mac	0.430763
-36	Mac	0.201944		-36	Mac	0.25424			-36	Mac	0.429014
-35	Mac	0.202474		-35	Mac	0.254769			-35	Mac	0.438177
-34	Mac	0.199161		-34	Mac	0.2547			-34	Mac	0.432157
-33	Mac	0.194228		-33	Mac	0.255057			-33	Mac	0.425856
-32	Mac	0.196828		-32	Mac	0.254502			-32	Mac	0.429888
-31	Mac	0.201422		-31	Mac	0.2538			-31	Mac	0.429464
-30	Mac	0.202229		-30	Mac	0.254416			-30	Mac	0.427071
-29	Mac	0.205132		-29	Mac	0.255453			-29	Mac	0.427812
-28	Mac	0.20707		-28	Mac	0.25769			-28	Mac	0.4347
-27	Mac	0.20347		-27	Mac	0.261812			-27	Mac	0.431323
-26	Mac	0.196494		-26	Mac	0.265018			-26	Mac	0.431306
-25	Mac	0.196379		-25	Mac	0.267074			-25	Mac	0.419985
-24	Mac	0.195589		-24	Mac	0.268456			-24	Mac	0.415405
-23	Mac	0.191498		-23	Mac	0.269141			-23	Mac	0.407503
-22	Mac	0.193006		-22	Mac	0.26702			-22	Mac	0.399755
-21	Mac	0.193843		-21	Mac	0.26788			-21	Mac	0.389568
-20	Mac	0.19217		-20	Mac	0.267269			-20	Mac	0.398059
-19	Mac	0.193501		-19	Mac	0.268523			-19	Mac	0.397281
-18	Mac	0.194473		-18	Mac	0.27028			-18	Mac	0.403067
-17	Mac	0.193602		-17	Mac	0.271076			-17	Mac	0.407897
-16	Mac	0.194501		-16	Mac	0.270648			-16	Mac	0.419922
-15	Mac	0.195424		-15	Mac	0.270191			-15	Mac	0.416192
-14	Mac	0.196195		-14	Mac	0.267834			-14	Mac	0.414068
-13	Mac	0.196596		-13	Mac	0.265579			-13	Mac	0.411249
-12	Mac	0.200013		-12	Mac	0.263155			-12	Mac	0.413012
-11	Mac	0.199607		-11	Mac	0.261087			-11	Mac	0.407859
-10	Mac	0.202625		-10	Mac	0.259651			-10	Mac	0.412507
-9	Mac	0.188553		-9	Mac	0.260037			-9	Mac	0.42034
-8	Mac	0.187021		-8	Mac	0.250752			-8	Mac	0.393814
-7	Mac	0.175917		-7	Mac	0.266142			-7	Mac	0.424404
-6	Mac	0.173609		-6	Mac	0.269026			-6	Mac	0.407892
-5	Mac	0.146359		-5	Mac	0.272604			-5	Mac	0.370374
-4	Mac	0.153829		-4	Mac	0.276099			-4	Mac	0.399195
-3	Mac	0.153829		-3	Mac	0.257059			-3	Mac	0.428778
-2	Mac	0.175112		-2	Mac	0.184309			-2	Mac	0.413293
-1	Mac	0.191992		-1	Mac	0.129504			-1	Mac	0.440675
0	Mac	0.221573		0	Mac	0.134438			0	Mac	0.550981
1	Mac	0.218231		1	Mac	0.134438			1	Mac	0.54101
2	Mac	0.190773		2	Mac	0.12594			2	Mac	0.55092
3	Mac	0.173228		3	Mac	0.175321			3	Mac	0.462937
4	Mac	0.156059		4	Mac	0.248459			4	Mac	0.428874
5	Mac	0.156059		5	Mac	0.271116			5	Mac	0.382398
6	Mac	0.150423		6	Mac	0.268947			6	Mac	0.366411
7	Mac	0.183234		7	Mac	0.265488			7	Mac	0.334562
8	Mac	0.189086		8	Mac	0.265226			8	Mac	0.374569
9	Mac	0.194676		9	Mac	0.250684			9	Mac	0.385245
10	Mac	0.194625		10	Mac	0.260679			10	Mac	0.404519
11	Mac	0.204693		11	Mac	0.261121			11	Mac	0.429498
12	Mac	0.196101		12	Mac	0.266036			12	Mac	0.423186
13	Mac	0.198182		13	Mac	0.268128			13	Mac	0.427872
14	Mac	0.197392		14	Mac	0.27143			14	Mac	0.434131
15	Mac	0.198149		15	Mac	0.27323			15	Mac	0.419146
16	Mac	0.202037		16	Mac	0.273072			16	Mac	0.407839
17	Mac	0.202543		17	Mac	0.271304			17	Mac	0.408489
18	Mac	0.199176		18	Mac	0.271645			18	Mac	0.401765
19	Mac	0.201828		19	Mac	0.270745			19	Mac	0.395891
20	Mac	0.198555		20	Mac	0.272303			20	Mac	0.396033
21	Mac	0.19951		21	Mac	0.27533			21	Mac	0.390899
22	Mac	0.196809		22	Mac	0.278922			22	Mac	0.38989
23	Mac	0.198575		23	Mac	0.27808			23	Mac	0.384643
24	Mac	0.195796		24	Mac	0.27574			24	Mac	0.392523
25	Mac	0.199735		25	Mac	0.27271			25	Mac	0.395941
26	Mac	0.197295		26	Mac	0.269009			26	Mac	0.408174
27	Mac	0.199301		27	Mac	0.264568			27	Mac	0.416744
28	Mac	0.195707		28	Mac	0.263541			28	Mac	0.431602
29	Mac	0.192995		29	Mac	0.263139			29	Mac	0.439286
30	Mac	0.19256		30	Mac	0.261049			30	Mac	0.438994
31	Mac	0.189551		31	Mac	0.260044			31	Mac	0.441555
32	Mac	0.190131		32	Mac	0.260766			32	Mac	0.437148
33	Mac	0.196256		33	Mac	0.260202			33	Mac	0.431758
34	Mac	0.196914		34	Mac	0.260652			34	Mac	0.421322
35	Mac	0.197977		35	Mac	0.260155			35	Mac	0.426596
36	Mac	0.201526		36	Mac	0.260235			36	Mac	0.428728
37	Mac	0.198418		37	Mac	0.259795			37	Mac	0.431445
38	Mac	0.197519		38	Mac	0.256777			38	Mac	0.428648
39	Mac	0.200811		39	Mac	0.258282			39	Mac	0.434964
40	Mac	0.199784		40	Mac	0.259092			40	Mac	0.427109
41	Mac	0.198684		41	Mac	0.259389			41	Mac	0.417696
42	Mac	0.199371		42	Mac	0.260109			42	Mac	0.412142
43	Mac	0.196987		43	Mac	0.262652			43	Mac	0.414945
44	Mac	0.195195		44	Mac	0.262817			44	Mac	0.415153
45	Mac	0.194974		45	Mac	0.262247			45	Mac	0.414141
46	Mac	0.19708		46	Mac	0.259621			46	Mac	0.418708
47	Mac	0.195595		47	Mac	0.255253			47	Mac	0.419182
48	Mac	0.198131		48	Mac	0.255279			48	Mac	0.418324
49	Mac	0.196621		49	Mac	0.252322			49	Mac	0.411324
50	Mac	0.195472		50	Mac	0.251032			50	Mac	0.421686
51	Mac	0.191952		51	Mac	0.24999			51	Mac	0.408553
52	Mac	0.193884		52	Mac	0.250318			52	Mac	0.412644
53	Mac	0.187765		53	Mac	0.247038			53	Mac	0.413944
54	Mac	0.186228		54	Mac	0.245478			54	Mac	0.417137
55	Mac	0.183424		55	Mac	0.244542			55	Mac	0.405305
56	Mac	0.182759		56	Mac	0.245644			56	Mac	0.410865
57	Mac	0.17923		57	Mac	0.245092			57	Mac	0.398343
58	Mac	0.181168		58	Mac	0.242454			58	Mac	0.394793
59	Mac	0.181673		59	Mac	0.243677			59	Mac	0.396546
60	Mac	0.184601		60	Mac	0.243263			60	Mac	0.398925
61	Mac	0.184276		61	Mac	0.240707			61	Mac	0.404105
62	Mac	0.185883		62	Mac	0.238108			62	Mac	0.405846
63	Mac	0.184566		63	Mac	0.237035			63	Mac	0.401607
64	Mac	0.18255		64	Mac	0.232364			64	Mac	0.399207
65	Mac	0.181034		65	Mac	0.227929			65	Mac	0.394081
66	Mac	0.178441		66	Mac	0.22622			66	Mac	0.393131
67	Mac	0.180358		67	Mac	0.224521			67	Mac	0.387
68	Mac	0.178981		68	Mac	0.223491			68	Mac	0.383158
69	Mac	0.179876		69	Mac	0.221917			69	Mac	0.38136
70	Mac	0.177338		70	Mac	0.221071			70	Mac	0.373025
71	Mac	0.180295		71	Mac	0.220037			71	Mac	0.381279
72	Mac	0.177367		72	Mac	0.218219			72	Mac	0.3876
73	Mac	0.177987		73	Mac	0.216002			73	Mac	0.390791
74	Mac	0.181721		74	Mac	0.216824			74	Mac	0.387881
75	Mac	0.182027		75	Mac	0.216266			75	Mac	0.405765
76	Mac	0.182047		76	Mac	0.214012			76	Mac	0.397182
77	Mac	0.181866		77	Mac	0.212052			77	Mac	0.399367
78	Mac	0.179747		78	Mac	0.211879			78	Mac	0.395794
79	Mac	0.171798		79	Mac	0.206838			79	Mac	0.392766
80	Mac	0.170174		80	Mac	0.204108			80	Mac	0.372116
81	Mac	0.166985		81	Mac	0.203589			81	Mac	0.36149
82	Mac	0.165807		82	Mac	0.20469			82	Mac	0.351675
83	Mac	0.167055		83	Mac	0.201366			83	Mac	0.348567
84	Mac	0.169435		84	Mac	0.201706			84	Mac	0.345545
85	Mac	0.171184		85	Mac	0.199777			85	Mac	0.356019
86	Mac	0.170002		86	Mac	0.196434			86	Mac	0.357559
87	Mac	0.17018		87	Mac	0.191798			87	Mac	0.362168
88	Mac	0.167644		88	Mac	0.191114			88	Mac	0.362711
89	Mac	0.16708		89	Mac	0.189294			89	Mac	0.370398
90	Mac	0.16589		90	Mac	0.189363			90	Mac	0.372781
91	Mac	0.165771		91	Mac	0.18855			91	Mac	0.37768
92	Mac	0.164158		92	Mac	0.188443			92	Mac	0.375428
93	Mac	0.164019		93	Mac	0.187087			93	Mac	0.378621
94	Mac	0.166025		94	Mac	0.18564			94	Mac	0.370292
95	Mac	0.166639		95	Mac	0.186304			95	Mac	0.361042
96	Mac	0.164882		96	Mac	0.187407			96	Mac	0.351138
97	Mac	0.163493		97	Mac	0.185872			97	Mac	0.347704
98	Mac	0.161805		98	Mac	0.183394			98	Mac	0.352899
99	Mac	0.158219		99	Mac	0.183531			99	Mac	0.353549
100	Mac	0.153518		100	Mac	0.179682			100	Mac	0.355894
-99	Lymphoid	0.16537		-99	Lymphoid	0.12744			-99	Lymphoid	0.413622
-98	Lymphoid	0.164371		-98	Lymphoid	0.126769			-98	Lymphoid	0.422567
-97	Lymphoid	0.167931		-97	Lymphoid	0.127466			-97	Lymphoid	0.414328
-96	Lymphoid	0.167372		-96	Lymphoid	0.127348			-96	Lymphoid	0.417305
-95	Lymphoid	0.173868		-95	Lymphoid	0.126425			-95	Lymphoid	0.414254
-94	Lymphoid	0.171523		-94	Lymphoid	0.125079			-94	Lymphoid	0.408409
-93	Lymphoid	0.177556		-93	Lymphoid	0.126989			-93	Lymphoid	0.392693
-92	Lymphoid	0.177646		-92	Lymphoid	0.125965			-92	Lymphoid	0.394629
-91	Lymphoid	0.178537		-91	Lymphoid	0.126243			-91	Lymphoid	0.394955
-90	Lymphoid	0.180309		-90	Lymphoid	0.128174			-90	Lymphoid	0.40563
-89	Lymphoid	0.181512		-89	Lymphoid	0.129349			-89	Lymphoid	0.400057
-88	Lymphoid	0.178051		-88	Lymphoid	0.12854			-88	Lymphoid	0.410371
-87	Lymphoid	0.179792		-87	Lymphoid	0.130958			-87	Lymphoid	0.416199
-86	Lymphoid	0.178658		-86	Lymphoid	0.132536			-86	Lymphoid	0.426048
-85	Lymphoid	0.177259		-85	Lymphoid	0.132287			-85	Lymphoid	0.425528
-84	Lymphoid	0.178839		-84	Lymphoid	0.132988			-84	Lymphoid	0.43181
-83	Lymphoid	0.180616		-83	Lymphoid	0.136124			-83	Lymphoid	0.430654
-82	Lymphoid	0.178686		-82	Lymphoid	0.136913			-82	Lymphoid	0.436706
-81	Lymphoid	0.17795		-81	Lymphoid	0.139406			-81	Lymphoid	0.430895
-80	Lymphoid	0.17634		-80	Lymphoid	0.143356			-80	Lymphoid	0.432769
-79	Lymphoid	0.174601		-79	Lymphoid	0.146706			-79	Lymphoid	0.429221
-78	Lymphoid	0.172521		-78	Lymphoid	0.147657			-78	Lymphoid	0.440213
-77	Lymphoid	0.170298		-77	Lymphoid	0.147492			-77	Lymphoid	0.444858
-76	Lymphoid	0.173674		-76	Lymphoid	0.144671			-76	Lymphoid	0.449738
-75	Lymphoid	0.176935		-75	Lymphoid	0.14123			-75	Lymphoid	0.450687
-74	Lymphoid	0.179741		-74	Lymphoid	0.14138			-74	Lymphoid	0.469404
-73	Lymphoid	0.178853		-73	Lymphoid	0.140366			-73	Lymphoid	0.460048
-72	Lymphoid	0.180967		-72	Lymphoid	0.140857			-72	Lymphoid	0.454849
-71	Lymphoid	0.179246		-71	Lymphoid	0.14187			-71	Lymphoid	0.450869
-70	Lymphoid	0.179133		-70	Lymphoid	0.14389			-70	Lymphoid	0.447714
-69	Lymphoid	0.179368		-69	Lymphoid	0.144387			-69	Lymphoid	0.446086
-68	Lymphoid	0.181902		-68	Lymphoid	0.145327			-68	Lymphoid	0.45447
-67	Lymphoid	0.184531		-67	Lymphoid	0.149852			-67	Lymphoid	0.462865
-66	Lymphoid	0.187712		-66	Lymphoid	0.155526			-66	Lymphoid	0.463091
-65	Lymphoid	0.187235		-65	Lymphoid	0.156995			-65	Lymphoid	0.462445
-64	Lymphoid	0.185536		-64	Lymphoid	0.157496			-64	Lymphoid	0.448749
-63	Lymphoid	0.18739		-63	Lymphoid	0.15826			-63	Lymphoid	0.443012
-62	Lymphoid	0.186869		-62	Lymphoid	0.155445			-62	Lymphoid	0.434931
-61	Lymphoid	0.188655		-61	Lymphoid	0.151555			-61	Lymphoid	0.437796
-60	Lymphoid	0.188117		-60	Lymphoid	0.150855			-60	Lymphoid	0.437922
-59	Lymphoid	0.192573		-59	Lymphoid	0.149287			-59	Lymphoid	0.441135
-58	Lymphoid	0.195264		-58	Lymphoid	0.148716			-58	Lymphoid	0.447759
-57	Lymphoid	0.197127		-57	Lymphoid	0.148737			-57	Lymphoid	0.4436
-56	Lymphoid	0.192851		-56	Lymphoid	0.150281			-56	Lymphoid	0.450977
-55	Lymphoid	0.193579		-55	Lymphoid	0.15409			-55	Lymphoid	0.449853
-54	Lymphoid	0.194815		-54	Lymphoid	0.157068			-54	Lymphoid	0.454432
-53	Lymphoid	0.192956		-53	Lymphoid	0.159251			-53	Lymphoid	0.453844
-52	Lymphoid	0.193663		-52	Lymphoid	0.160999			-52	Lymphoid	0.459307
-51	Lymphoid	0.198968		-51	Lymphoid	0.162035			-51	Lymphoid	0.465233
-50	Lymphoid	0.198543		-50	Lymphoid	0.160966			-50	Lymphoid	0.462443
-49	Lymphoid	0.196427		-49	Lymphoid	0.158925			-49	Lymphoid	0.46012
-48	Lymphoid	0.196568		-48	Lymphoid	0.158592			-48	Lymphoid	0.454386
-47	Lymphoid	0.194152		-47	Lymphoid	0.15976			-47	Lymphoid	0.462935
-46	Lymphoid	0.190519		-46	Lymphoid	0.160853			-46	Lymphoid	0.453665
-45	Lymphoid	0.194049		-45	Lymphoid	0.160714			-45	Lymphoid	0.464455
-44	Lymphoid	0.194945		-44	Lymphoid	0.162957			-44	Lymphoid	0.479732
-43	Lymphoid	0.195345		-43	Lymphoid	0.163559			-43	Lymphoid	0.500924
-42	Lymphoid	0.196775		-42	Lymphoid	0.16397			-42	Lymphoid	0.497564
-41	Lymphoid	0.198641		-41	Lymphoid	0.164105			-41	Lymphoid	0.505698
-40	Lymphoid	0.198598		-40	Lymphoid	0.164855			-40	Lymphoid	0.502542
-39	Lymphoid	0.199414		-39	Lymphoid	0.166126			-39	Lymphoid	0.499995
-38	Lymphoid	0.206454		-38	Lymphoid	0.167439			-38	Lymphoid	0.49288
-37	Lymphoid	0.204675		-37	Lymphoid	0.166009			-37	Lymphoid	0.495735
-36	Lymphoid	0.206081		-36	Lymphoid	0.165923			-36	Lymphoid	0.499047
-35	Lymphoid	0.205861		-35	Lymphoid	0.165213			-35	Lymphoid	0.514055
-34	Lymphoid	0.203689		-34	Lymphoid	0.164176			-34	Lymphoid	0.509892
-33	Lymphoid	0.195463		-33	Lymphoid	0.162814			-33	Lymphoid	0.504979
-32	Lymphoid	0.195703		-32	Lymphoid	0.1668			-32	Lymphoid	0.507852
-31	Lymphoid	0.196567		-31	Lymphoid	0.167715			-31	Lymphoid	0.507849
-30	Lymphoid	0.197257		-30	Lymphoid	0.168417			-30	Lymphoid	0.493839
-29	Lymphoid	0.201141		-29	Lymphoid	0.170242			-29	Lymphoid	0.489353
-28	Lymphoid	0.202874		-28	Lymphoid	0.173899			-28	Lymphoid	0.49123
-27	Lymphoid	0.202429		-27	Lymphoid	0.176943			-27	Lymphoid	0.490935
-26	Lymphoid	0.198762		-26	Lymphoid	0.178089			-26	Lymphoid	0.489114
-25	Lymphoid	0.197893		-25	Lymphoid	0.181276			-25	Lymphoid	0.478283
-24	Lymphoid	0.194322		-24	Lymphoid	0.182665			-24	Lymphoid	0.47462
-23	Lymphoid	0.194289		-23	Lymphoid	0.180161			-23	Lymphoid	0.464004
-22	Lymphoid	0.19227		-22	Lymphoid	0.175361			-22	Lymphoid	0.442173
-21	Lymphoid	0.191706		-21	Lymphoid	0.176646			-21	Lymphoid	0.433305
-20	Lymphoid	0.18841		-20	Lymphoid	0.177729			-20	Lymphoid	0.43685
-19	Lymphoid	0.191096		-19	Lymphoid	0.177714			-19	Lymphoid	0.442654
-18	Lymphoid	0.189253		-18	Lymphoid	0.180139			-18	Lymphoid	0.448311
-17	Lymphoid	0.190525		-17	Lymphoid	0.182243			-17	Lymphoid	0.465001
-16	Lymphoid	0.190228		-16	Lymphoid	0.182394			-16	Lymphoid	0.467775
-15	Lymphoid	0.193161		-15	Lymphoid	0.183235			-15	Lymphoid	0.470252
-14	Lymphoid	0.195021		-14	Lymphoid	0.183484			-14	Lymphoid	0.461476
-13	Lymphoid	0.196748		-13	Lymphoid	0.183732			-13	Lymphoid	0.454021
-12	Lymphoid	0.199331		-12	Lymphoid	0.182944			-12	Lymphoid	0.452572
-11	Lymphoid	0.200992		-11	Lymphoid	0.180222			-11	Lymphoid	0.450734
-10	Lymphoid	0.201141		-10	Lymphoid	0.180144			-10	Lymphoid	0.454511
-9	Lymphoid	0.186408		-9	Lymphoid	0.1799			-9	Lymphoid	0.464865
-8	Lymphoid	0.194766		-8	Lymphoid	0.172164			-8	Lymphoid	0.449135
-7	Lymphoid	0.188201		-7	Lymphoid	0.183846			-7	Lymphoid	0.486361
-6	Lymphoid	0.186745		-6	Lymphoid	0.188297			-6	Lymphoid	0.466047
-5	Lymphoid	0.168654		-5	Lymphoid	0.188214			-5	Lymphoid	0.423804
-4	Lymphoid	0.17561		-4	Lymphoid	0.191111			-4	Lymphoid	0.454876
-3	Lymphoid	0.159298		-3	Lymphoid	0.180671			-3	Lymphoid	0.480086
-2	Lymphoid	0.178879		-2	Lymphoid	0.12904			-2	Lymphoid	0.4615
-1	Lymphoid	0.175374		-1	Lymphoid	0.09055			-1	Lymphoid	0.496022
0	Lymphoid	0.209754		0	Lymphoid	0.0942642			0	Lymphoid	0.621805
1	Lymphoid	0.199473		1	Lymphoid	0.0942642			1	Lymphoid	0.612897
2	Lymphoid	0.171194		2	Lymphoid	0.0882101			2	Lymphoid	0.624674
3	Lymphoid	0.150256		3	Lymphoid	0.126053			3	Lymphoid	0.526397
4	Lymphoid	0.158819		4	Lymphoid	0.178488			4	Lymphoid	0.485077
5	Lymphoid	0.158819		5	Lymphoid	0.193134			5	Lymphoid	0.434073
6	Lymphoid	0.154926		6	Lymphoid	0.190641			6	Lymphoid	0.416108
7	Lymphoid	0.183076		7	Lymphoid	0.189723			7	Lymphoid	0.378699
8	Lymphoid	0.189806		8	Lymphoid	0.188869			8	Lymphoid	0.420576
9	Lymphoid	0.194713		9	Lymphoid	0.176209			9	Lymphoid	0.427001
10	Lymphoid	0.19311		10	Lymphoid	0.183294			10	Lymphoid	0.439588
11	Lymphoid	0.204379		11	Lymphoid	0.183056			11	Lymphoid	0.459639
12	Lymphoid	0.196945		12	Lymphoid	0.184089			12	Lymphoid	0.450755
13	Lymphoid	0.198327		13	Lymphoid	0.183849			13	Lymphoid	0.458514
14	Lymphoid	0.198698		14	Lymphoid	0.188122			14	Lymphoid	0.480182
15	Lymphoid	0.201332		15	Lymphoid	0.189751			15	Lymphoid	0.4818
16	Lymphoid	0.203863		16	Lymphoid	0.19112			16	Lymphoid	0.475732
17	Lymphoid	0.204817		17	Lymphoid	0.18833			17	Lymphoid	0.481289
18	Lymphoid	0.203603		18	Lymphoid	0.188112			18	Lymphoid	0.471136
19	Lymphoid	0.205393		19	Lymphoid	0.184208			19	Lymphoid	0.453908
20	Lymphoid	0.20139		20	Lymphoid	0.185205			20	Lymphoid	0.441038
21	Lymphoid	0.203646		21	Lymphoid	0.18694			21	Lymphoid	0.447083
22	Lymphoid	0.201739		22	Lymphoid	0.188666			22	Lymphoid	0.444117
23	Lymphoid	0.201637		23	Lymphoid	0.186926			23	Lymphoid	0.445818
24	Lymphoid	0.196251		24	Lymphoid	0.188262			24	Lymphoid	0.460949
25	Lymphoid	0.199668		25	Lymphoid	0.185506			25	Lymphoid	0.470093
26	Lymphoid	0.193558		26	Lymphoid	0.182064			26	Lymphoid	0.47326
27	Lymphoid	0.19643		27	Lymphoid	0.181468			27	Lymphoid	0.482413
28	Lymphoid	0.190111		28	Lymphoid	0.180288			28	Lymphoid	0.495938
29	Lymphoid	0.191311		29	Lymphoid	0.178565			29	Lymphoid	0.50112
30	Lymphoid	0.192589		30	Lymphoid	0.179112			30	Lymphoid	0.50749
31	Lymphoid	0.190825		31	Lymphoid	0.177884			31	Lymphoid	0.513727
32	Lymphoid	0.192233		32	Lymphoid	0.17592			32	Lymphoid	0.512603
33	Lymphoid	0.198179		33	Lymphoid	0.175963			33	Lymphoid	0.506382
34	Lymphoid	0.196351		34	Lymphoid	0.17514			34	Lymphoid	0.502495
35	Lymphoid	0.196012		35	Lymphoid	0.170989			35	Lymphoid	0.499696
36	Lymphoid	0.199243		36	Lymphoid	0.169157			36	Lymphoid	0.497663
37	Lymphoid	0.193826		37	Lymphoid	0.166902			37	Lymphoid	0.502492
38	Lymphoid	0.19226		38	Lymphoid	0.164895			38	Lymphoid	0.496364
39	Lymphoid	0.196679		39	Lymphoid	0.165302			39	Lymphoid	0.49656
40	Lymphoid	0.197288		40	Lymphoid	0.166145			40	Lymphoid	0.492759
41	Lymphoid	0.197513		41	Lymphoid	0.166585			41	Lymphoid	0.491418
42	Lymphoid	0.196708		42	Lymphoid	0.170763			42	Lymphoid	0.487362
43	Lymphoid	0.198157		43	Lymphoid	0.171961			43	Lymphoid	0.492303
44	Lymphoid	0.194851		44	Lymphoid	0.172545			44	Lymphoid	0.488897
45	Lymphoid	0.19238		45	Lymphoid	0.171476			45	Lymphoid	0.488059
46	Lymphoid	0.19322		46	Lymphoid	0.17081			46	Lymphoid	0.490133
47	Lymphoid	0.193107		47	Lymphoid	0.165815			47	Lymphoid	0.48451
48	Lymphoid	0.192335		48	Lymphoid	0.165401			48	Lymphoid	0.48734
49	Lymphoid	0.193728		49	Lymphoid	0.162729			49	Lymphoid	0.487341
50	Lymphoid	0.193097		50	Lymphoid	0.163414			50	Lymphoid	0.502276
51	Lymphoid	0.188889		51	Lymphoid	0.16194			51	Lymphoid	0.483921
52	Lymphoid	0.190472		52	Lymphoid	0.161945			52	Lymphoid	0.49504
53	Lymphoid	0.187033		53	Lymphoid	0.159654			53	Lymphoid	0.492105
54	Lymphoid	0.180924		54	Lymphoid	0.160552			54	Lymphoid	0.491053
55	Lymphoid	0.179229		55	Lymphoid	0.160689			55	Lymphoid	0.476879
56	Lymphoid	0.180679		56	Lymphoid	0.163447			56	Lymphoid	0.482152
57	Lymphoid	0.178712		57	Lymphoid	0.165207			57	Lymphoid	0.461995
58	Lymphoid	0.178031		58	Lymphoid	0.165989			58	Lymphoid	0.461143
59	Lymphoid	0.181986		59	Lymphoid	0.167377			59	Lymphoid	0.469145
60	Lymphoid	0.187194		60	Lymphoid	0.1669			60	Lymphoid	0.472591
61	Lymphoid	0.187998		61	Lymphoid	0.163597			61	Lymphoid	0.486581
62	Lymphoid	0.190194		62	Lymphoid	0.160837			62	Lymphoid	0.483891
63	Lymphoid	0.189979		63	Lymphoid	0.158413			63	Lymphoid	0.475697
64	Lymphoid	0.185213		64	Lymphoid	0.155468			64	Lymphoid	0.470977
65	Lymphoid	0.180006		65	Lymphoid	0.151407			65	Lymphoid	0.450249
66	Lymphoid	0.175675		66	Lymphoid	0.150322			66	Lymphoid	0.441253
67	Lymphoid	0.176044		67	Lymphoid	0.151134			67	Lymphoid	0.440934
68	Lymphoid	0.173815		68	Lymphoid	0.152658			68	Lymphoid	0.443237
69	Lymphoid	0.176176		69	Lymphoid	0.152188			69	Lymphoid	0.441281
70	Lymphoid	0.173546		70	Lymphoid	0.153237			70	Lymphoid	0.441802
71	Lymphoid	0.177527		71	Lymphoid	0.153387			71	Lymphoid	0.453444
72	Lymphoid	0.175009		72	Lymphoid	0.150782			72	Lymphoid	0.462679
73	Lymphoid	0.176476		73	Lymphoid	0.14871			73	Lymphoid	0.467429
74	Lymphoid	0.179936		74	Lymphoid	0.150052			74	Lymphoid	0.462508
75	Lymphoid	0.181875		75	Lymphoid	0.149428			75	Lymphoid	0.492881
76	Lymphoid	0.18111		76	Lymphoid	0.148735			76	Lymphoid	0.484198
77	Lymphoid	0.182786		77	Lymphoid	0.149568			77	Lymphoid	0.484362
78	Lymphoid	0.180034		78	Lymphoid	0.150152			78	Lymphoid	0.471575
79	Lymphoid	0.173196		79	Lymphoid	0.146212			79	Lymphoid	0.465568
80	Lymphoid	0.170124		80	Lymphoid	0.145602			80	Lymphoid	0.433551
81	Lymphoid	0.166414		81	Lymphoid	0.14602			81	Lymphoid	0.417057
82	Lymphoid	0.162614		82	Lymphoid	0.146291			82	Lymphoid	0.400772
83	Lymphoid	0.165852		83	Lymphoid	0.14262			83	Lymphoid	0.399
84	Lymphoid	0.169601		84	Lymphoid	0.141459			84	Lymphoid	0.399249
85	Lymphoid	0.173242		85	Lymphoid	0.138606			85	Lymphoid	0.414244
86	Lymphoid	0.172115		86	Lymphoid	0.137347			86	Lymphoid	0.41634
87	Lymphoid	0.173306		87	Lymphoid	0.134099			87	Lymphoid	0.422945
88	Lymphoid	0.170749		88	Lymphoid	0.134912			88	Lymphoid	0.422116
89	Lymphoid	0.167208		89	Lymphoid	0.134573			89	Lymphoid	0.428685
90	Lymphoid	0.165861		90	Lymphoid	0.134543			90	Lymphoid	0.422918
91	Lymphoid	0.166131		91	Lymphoid	0.132418			91	Lymphoid	0.427615
92	Lymphoid	0.164426		92	Lymphoid	0.131936			92	Lymphoid	0.420398
93	Lymphoid	0.162371		93	Lymphoid	0.13092			93	Lymphoid	0.419878
94	Lymphoid	0.16527		94	Lymphoid	0.1316			94	Lymphoid	0.400827
95	Lymphoid	0.165251		95	Lymphoid	0.132364			95	Lymphoid	0.394551
96	Lymphoid	0.162745		96	Lymphoid	0.133793			96	Lymphoid	0.377744
97	Lymphoid	0.161108		97	Lymphoid	0.134133			97	Lymphoid	0.386169
98	Lymphoid	0.159075		98	Lymphoid	0.133945			98	Lymphoid	0.395376
99	Lymphoid	0.155534		99	Lymphoid	0.133514			99	Lymphoid	0.404059
100	Lymphoid	0.149621		100	Lymphoid	0.133061			100	Lymphoid	0.405212

## Sheet: Figure 3f
Rxra					Samd2::Smad3					Nfkb1
Pos	Time	ATAC-seq			Pos	Time	ATAC-seq			Pos	Time	ATAC-seq
-99	Day 0	0.172935			-99	Day 0	0.0694165			-99	Day 0	0.111862
-98	Day 0	0.173217			-98	Day 0	0.0686046			-98	Day 0	0.112171
-97	Day 0	0.172618			-97	Day 0	0.0682825			-97	Day 0	0.110389
-96	Day 0	0.173467			-96	Day 0	0.0677174			-96	Day 0	0.108057
-95	Day 0	0.174957			-95	Day 0	0.0681562			-95	Day 0	0.108369
-94	Day 0	0.1778			-94	Day 0	0.0675723			-94	Day 0	0.109509
-93	Day 0	0.177942			-93	Day 0	0.0684872			-93	Day 0	0.107021
-92	Day 0	0.180482			-92	Day 0	0.0687296			-92	Day 0	0.110667
-91	Day 0	0.182299			-91	Day 0	0.0692243			-91	Day 0	0.11341
-90	Day 0	0.18385			-90	Day 0	0.0691352			-90	Day 0	0.116754
-89	Day 0	0.183137			-89	Day 0	0.0708199			-89	Day 0	0.117506
-88	Day 0	0.181895			-88	Day 0	0.0713229			-88	Day 0	0.120748
-87	Day 0	0.183722			-87	Day 0	0.0725548			-87	Day 0	0.117315
-86	Day 0	0.188983			-86	Day 0	0.0727485			-86	Day 0	0.115265
-85	Day 0	0.191873			-85	Day 0	0.0741373			-85	Day 0	0.114062
-84	Day 0	0.195333			-84	Day 0	0.0737289			-84	Day 0	0.11346
-83	Day 0	0.200151			-83	Day 0	0.0743197			-83	Day 0	0.113549
-82	Day 0	0.202889			-82	Day 0	0.0745382			-82	Day 0	0.115691
-81	Day 0	0.197154			-81	Day 0	0.075852			-81	Day 0	0.117738
-80	Day 0	0.194726			-80	Day 0	0.0762308			-80	Day 0	0.120082
-79	Day 0	0.193112			-79	Day 0	0.0785277			-79	Day 0	0.121331
-78	Day 0	0.19422			-78	Day 0	0.0802761			-78	Day 0	0.121791
-77	Day 0	0.19479			-77	Day 0	0.0806029			-77	Day 0	0.125723
-76	Day 0	0.19864			-76	Day 0	0.0809128			-76	Day 0	0.126005
-75	Day 0	0.198158			-75	Day 0	0.0815906			-75	Day 0	0.125072
-74	Day 0	0.198617			-74	Day 0	0.0807297			-74	Day 0	0.128849
-73	Day 0	0.199774			-73	Day 0	0.0799715			-73	Day 0	0.129276
-72	Day 0	0.200665			-72	Day 0	0.0813782			-72	Day 0	0.131776
-71	Day 0	0.197086			-71	Day 0	0.0820065			-71	Day 0	0.132882
-70	Day 0	0.203827			-70	Day 0	0.0820742			-70	Day 0	0.132433
-69	Day 0	0.207371			-69	Day 0	0.0824057			-69	Day 0	0.12945
-68	Day 0	0.210972			-68	Day 0	0.0827796			-68	Day 0	0.129888
-67	Day 0	0.210492			-67	Day 0	0.0829161			-67	Day 0	0.122928
-66	Day 0	0.216549			-66	Day 0	0.0840199			-66	Day 0	0.119609
-65	Day 0	0.216907			-65	Day 0	0.0837549			-65	Day 0	0.121895
-64	Day 0	0.219614			-64	Day 0	0.0856372			-64	Day 0	0.119389
-63	Day 0	0.218706			-63	Day 0	0.0868875			-63	Day 0	0.11805
-62	Day 0	0.221173			-62	Day 0	0.0868853			-62	Day 0	0.119744
-61	Day 0	0.224901			-61	Day 0	0.0871584			-61	Day 0	0.121757
-60	Day 0	0.229351			-60	Day 0	0.0894793			-60	Day 0	0.123479
-59	Day 0	0.232188			-59	Day 0	0.0882116			-59	Day 0	0.123322
-58	Day 0	0.236675			-58	Day 0	0.0886509			-58	Day 0	0.125791
-57	Day 0	0.238718			-57	Day 0	0.0900967			-57	Day 0	0.124514
-56	Day 0	0.240955			-56	Day 0	0.0906085			-56	Day 0	0.125572
-55	Day 0	0.241146			-55	Day 0	0.0904807			-55	Day 0	0.121946
-54	Day 0	0.240975			-54	Day 0	0.0918552			-54	Day 0	0.123666
-53	Day 0	0.239677			-53	Day 0	0.0920332			-53	Day 0	0.121054
-52	Day 0	0.244014			-52	Day 0	0.0920009			-52	Day 0	0.122533
-51	Day 0	0.244272			-51	Day 0	0.0914695			-51	Day 0	0.125217
-50	Day 0	0.243222			-50	Day 0	0.0916479			-50	Day 0	0.12691
-49	Day 0	0.243222			-49	Day 0	0.0914384			-49	Day 0	0.129898
-48	Day 0	0.240141			-48	Day 0	0.0907455			-48	Day 0	0.130606
-47	Day 0	0.238917			-47	Day 0	0.0916336			-47	Day 0	0.133291
-46	Day 0	0.235983			-46	Day 0	0.0920205			-46	Day 0	0.131612
-45	Day 0	0.236652			-45	Day 0	0.0921404			-45	Day 0	0.132811
-44	Day 0	0.238385			-44	Day 0	0.094526			-44	Day 0	0.133811
-43	Day 0	0.240473			-43	Day 0	0.0965359			-43	Day 0	0.143964
-42	Day 0	0.240463			-42	Day 0	0.0962909			-42	Day 0	0.142704
-41	Day 0	0.246827			-41	Day 0	0.0959706			-41	Day 0	0.144997
-40	Day 0	0.246856			-40	Day 0	0.0969091			-40	Day 0	0.144087
-39	Day 0	0.24816			-39	Day 0	0.0951089			-39	Day 0	0.140842
-38	Day 0	0.254426			-38	Day 0	0.0944193			-38	Day 0	0.133234
-37	Day 0	0.254507			-37	Day 0	0.0948289			-37	Day 0	0.130389
-36	Day 0	0.25217			-36	Day 0	0.0961992			-36	Day 0	0.130009
-35	Day 0	0.250233			-35	Day 0	0.0952339			-35	Day 0	0.130701
-34	Day 0	0.24916			-34	Day 0	0.0973818			-34	Day 0	0.131038
-33	Day 0	0.247461			-33	Day 0	0.0982154			-33	Day 0	0.133477
-32	Day 0	0.246595			-32	Day 0	0.0979473			-32	Day 0	0.139488
-31	Day 0	0.246263			-31	Day 0	0.0978013			-31	Day 0	0.136378
-30	Day 0	0.253133			-30	Day 0	0.0970357			-30	Day 0	0.138234
-29	Day 0	0.253912			-29	Day 0	0.0951325			-29	Day 0	0.139279
-28	Day 0	0.251537			-28	Day 0	0.0951064			-28	Day 0	0.137886
-27	Day 0	0.252356			-27	Day 0	0.0968948			-27	Day 0	0.131389
-26	Day 0	0.254249			-26	Day 0	0.0968268			-26	Day 0	0.133506
-25	Day 0	0.249745			-25	Day 0	0.0985128			-25	Day 0	0.127876
-24	Day 0	0.247752			-24	Day 0	0.0992941			-24	Day 0	0.125389
-23	Day 0	0.250049			-23	Day 0	0.0988168			-23	Day 0	0.122194
-22	Day 0	0.249547			-22	Day 0	0.0980016			-22	Day 0	0.122331
-21	Day 0	0.242623			-21	Day 0	0.0986954			-21	Day 0	0.119254
-20	Day 0	0.238103			-20	Day 0	0.0990915			-20	Day 0	0.120451
-19	Day 0	0.236332			-19	Day 0	0.100053			-19	Day 0	0.124988
-18	Day 0	0.232077			-18	Day 0	0.101733			-18	Day 0	0.125225
-17	Day 0	0.227557			-17	Day 0	0.101821			-17	Day 0	0.131356
-16	Day 0	0.230306			-16	Day 0	0.10284			-16	Day 0	0.135807
-15	Day 0	0.232322			-15	Day 0	0.103553			-15	Day 0	0.135262
-14	Day 0	0.233704			-14	Day 0	0.104443			-14	Day 0	0.12998
-13	Day 0	0.231023			-13	Day 0	0.103786			-13	Day 0	0.134315
-12	Day 0	0.234978			-12	Day 0	0.103425			-12	Day 0	0.1296
-11	Day 0	0.234988			-11	Day 0	0.101929			-11	Day 0	0.12897
-10	Day 0	0.239137			-10	Day 0	0.100791			-10	Day 0	0.133527
-9	Day 0	0.226854			-9	Day 0	0.0990104			-9	Day 0	0.146755
-8	Day 0	0.229521			-8	Day 0	0.0936966			-8	Day 0	0.136757
-7	Day 0	0.220915			-7	Day 0	0.09727			-7	Day 0	0.140916
-6	Day 0	0.207841			-6	Day 0	0.0958936			-6	Day 0	0.133753
-5	Day 0	0.176395			-5	Day 0	0.0954039			-5	Day 0	0.116644
-4	Day 0	0.175468			-4	Day 0	0.0945148			-4	Day 0	0.11734
-3	Day 0	0.175468			-3	Day 0	0.089774			-3	Day 0	0.124814
-2	Day 0	0.187944			-2	Day 0	0.0650225			-2	Day 0	0.133274
-1	Day 0	0.210041			-1	Day 0	0.0481603			-1	Day 0	0.155323
0	Day 0	0.235773			0	Day 0	0.0498785			0	Day 0	0.17753
1	Day 0	0.230073			1	Day 0	0.0637688			1	Day 0	0.175161
2	Day 0	0.204764			2	Day 0	0.0643399			2	Day 0	0.171549
3	Day 0	0.185579			3	Day 0	0.0752379			3	Day 0	0.150822
4	Day 0	0.172288			4	Day 0	0.0869511			4	Day 0	0.12691
5	Day 0	0.172288			5	Day 0	0.094516			5	Day 0	0.114036
6	Day 0	0.17864			6	Day 0	0.0860837			6	Day 0	0.109125
7	Day 0	0.215456			7	Day 0	0.0888021			7	Day 0	0.107385
8	Day 0	0.227179			8	Day 0	0.092797			8	Day 0	0.119771
9	Day 0	0.229708			9	Day 0	0.0931945			9	Day 0	0.122326
10	Day 0	0.229534			10	Day 0	0.098384			10	Day 0	0.126903
11	Day 0	0.236041			11	Day 0	0.1001			11	Day 0	0.135902
12	Day 0	0.23447			12	Day 0	0.102193			12	Day 0	0.132339
13	Day 0	0.236725			13	Day 0	0.104936			13	Day 0	0.133423
14	Day 0	0.241707			14	Day 0	0.108831			14	Day 0	0.136827
15	Day 0	0.243649			15	Day 0	0.110242			15	Day 0	0.135863
16	Day 0	0.250379			16	Day 0	0.110912			16	Day 0	0.135072
17	Day 0	0.246037			17	Day 0	0.110362			17	Day 0	0.133796
18	Day 0	0.24562			18	Day 0	0.108234			18	Day 0	0.134334
19	Day 0	0.243813			19	Day 0	0.106042			19	Day 0	0.135813
20	Day 0	0.240519			20	Day 0	0.105296			20	Day 0	0.133596
21	Day 0	0.239057			21	Day 0	0.105616			21	Day 0	0.135238
22	Day 0	0.239542			22	Day 0	0.105809			22	Day 0	0.13691
23	Day 0	0.241725			23	Day 0	0.10558			23	Day 0	0.136951
24	Day 0	0.247753			24	Day 0	0.105346			24	Day 0	0.133252
25	Day 0	0.252076			25	Day 0	0.104804			25	Day 0	0.134335
26	Day 0	0.252381			26	Day 0	0.102506			26	Day 0	0.132785
27	Day 0	0.250072			27	Day 0	0.100763			27	Day 0	0.132671
28	Day 0	0.246683			28	Day 0	0.0988183			28	Day 0	0.135179
29	Day 0	0.238411			29	Day 0	0.0982277			29	Day 0	0.137841
30	Day 0	0.238043			30	Day 0	0.0976549			30	Day 0	0.139183
31	Day 0	0.236451			31	Day 0	0.0979964			31	Day 0	0.140783
32	Day 0	0.238397			32	Day 0	0.0984393			32	Day 0	0.141648
33	Day 0	0.240635			33	Day 0	0.0990695			33	Day 0	0.138381
34	Day 0	0.241192			34	Day 0	0.0988018			34	Day 0	0.138148
35	Day 0	0.239957			35	Day 0	0.0971916			35	Day 0	0.135831
36	Day 0	0.243223			36	Day 0	0.0976152			36	Day 0	0.135751
37	Day 0	0.242526			37	Day 0	0.0967371			37	Day 0	0.135087
38	Day 0	0.24651			38	Day 0	0.096337			38	Day 0	0.137442
39	Day 0	0.247234			39	Day 0	0.0950842			39	Day 0	0.137939
40	Day 0	0.247952			40	Day 0	0.0953053			40	Day 0	0.138528
41	Day 0	0.249873			41	Day 0	0.0941831			41	Day 0	0.137506
42	Day 0	0.248939			42	Day 0	0.0938414			42	Day 0	0.135211
43	Day 0	0.247454			43	Day 0	0.0928506			43	Day 0	0.13284
44	Day 0	0.249591			44	Day 0	0.0941645			44	Day 0	0.132212
45	Day 0	0.251895			45	Day 0	0.0931157			45	Day 0	0.131622
46	Day 0	0.249213			46	Day 0	0.0934062			46	Day 0	0.130136
47	Day 0	0.24763			47	Day 0	0.0942247			47	Day 0	0.132132
48	Day 0	0.244591			48	Day 0	0.095792			48	Day 0	0.132959
49	Day 0	0.24165			49	Day 0	0.0972215			49	Day 0	0.135706
50	Day 0	0.241357			50	Day 0	0.0987425			50	Day 0	0.136028
51	Day 0	0.241467			51	Day 0	0.0979876			51	Day 0	0.133546
52	Day 0	0.239489			52	Day 0	0.096106			52	Day 0	0.130389
53	Day 0	0.241349			53	Day 0	0.0941622			53	Day 0	0.129531
54	Day 0	0.23837			54	Day 0	0.0908539			54	Day 0	0.12915
55	Day 0	0.237664			55	Day 0	0.0898781			55	Day 0	0.124872
56	Day 0	0.2346			56	Day 0	0.0884434			56	Day 0	0.12722
57	Day 0	0.234487			57	Day 0	0.0883828			57	Day 0	0.127322
58	Day 0	0.227147			58	Day 0	0.0881774			58	Day 0	0.126214
59	Day 0	0.227804			59	Day 0	0.0885221			59	Day 0	0.123756
60	Day 0	0.220954			60	Day 0	0.0872398			60	Day 0	0.13136
61	Day 0	0.217589			61	Day 0	0.0883499			61	Day 0	0.132366
62	Day 0	0.21478			62	Day 0	0.0893956			62	Day 0	0.133419
63	Day 0	0.214877			63	Day 0	0.0899262			63	Day 0	0.136315
64	Day 0	0.212751			64	Day 0	0.0884583			64	Day 0	0.134523
65	Day 0	0.214907			65	Day 0	0.0888991			65	Day 0	0.129881
66	Day 0	0.210875			66	Day 0	0.0872956			66	Day 0	0.127553
67	Day 0	0.214084			67	Day 0	0.0859358			67	Day 0	0.12737
68	Day 0	0.209127			68	Day 0	0.0846609			68	Day 0	0.122208
69	Day 0	0.20772			69	Day 0	0.0845633			69	Day 0	0.123673
70	Day 0	0.202204			70	Day 0	0.0831863			70	Day 0	0.121826
71	Day 0	0.202334			71	Day 0	0.0827966			71	Day 0	0.127622
72	Day 0	0.196054			72	Day 0	0.0828977			72	Day 0	0.12786
73	Day 0	0.196847			73	Day 0	0.0825831			73	Day 0	0.129951
74	Day 0	0.195194			74	Day 0	0.0821496			74	Day 0	0.128092
75	Day 0	0.196057			75	Day 0	0.0817445			75	Day 0	0.129997
76	Day 0	0.196346			76	Day 0	0.0819604			76	Day 0	0.123089
77	Day 0	0.196104			77	Day 0	0.0802865			77	Day 0	0.123332
78	Day 0	0.195933			78	Day 0	0.0793301			78	Day 0	0.123654
79	Day 0	0.194687			79	Day 0	0.0788217			79	Day 0	0.124214
80	Day 0	0.193563			80	Day 0	0.0786748			80	Day 0	0.121162
81	Day 0	0.19464			81	Day 0	0.0792368			81	Day 0	0.121905
82	Day 0	0.193027			82	Day 0	0.080331			82	Day 0	0.119075
83	Day 0	0.19163			83	Day 0	0.0815894			83	Day 0	0.116139
84	Day 0	0.190991			84	Day 0	0.0815132			84	Day 0	0.116996
85	Day 0	0.188663			85	Day 0	0.0823286			85	Day 0	0.118425
86	Day 0	0.184015			86	Day 0	0.0795822			86	Day 0	0.117881
87	Day 0	0.187518			87	Day 0	0.0788571			87	Day 0	0.117132
88	Day 0	0.186001			88	Day 0	0.0771338			88	Day 0	0.121497
89	Day 0	0.184111			89	Day 0	0.0764948			89	Day 0	0.117096
90	Day 0	0.183096			90	Day 0	0.0743427			90	Day 0	0.114017
91	Day 0	0.182906			91	Day 0	0.0749405			91	Day 0	0.111086
92	Day 0	0.175167			92	Day 0	0.0735836			92	Day 0	0.10968
93	Day 0	0.175021			93	Day 0	0.0727683			93	Day 0	0.105098
94	Day 0	0.172075			94	Day 0	0.0720034			94	Day 0	0.105866
95	Day 0	0.169524			95	Day 0	0.071239			95	Day 0	0.107571
96	Day 0	0.168316			96	Day 0	0.0699134			96	Day 0	0.105101
97	Day 0	0.168014			97	Day 0	0.0696324			97	Day 0	0.110477
98	Day 0	0.164838			98	Day 0	0.0683743			98	Day 0	0.109895
99	Day 0	0.164355			99	Day 0	0.0678341			99	Day 0	0.109663
100	Day 0	0.164488			100	Day 0	0.0679126			100	Day 0	0.109497
-99	Day 2	0.151785			-99	Day 2	0.147554			-99	Day 2	0.14298
-98	Day 2	0.151311			-98	Day 2	0.146653			-98	Day 2	0.143641
-97	Day 2	0.150799			-97	Day 2	0.147125			-97	Day 2	0.143946
-96	Day 2	0.151666			-96	Day 2	0.148233			-96	Day 2	0.147262
-95	Day 2	0.152136			-95	Day 2	0.148611			-95	Day 2	0.146356
-94	Day 2	0.153017			-94	Day 2	0.149222			-94	Day 2	0.148026
-93	Day 2	0.152885			-93	Day 2	0.151927			-93	Day 2	0.148313
-92	Day 2	0.154923			-92	Day 2	0.153655			-92	Day 2	0.151345
-91	Day 2	0.156326			-91	Day 2	0.154764			-91	Day 2	0.1513
-90	Day 2	0.157079			-90	Day 2	0.156268			-90	Day 2	0.158972
-89	Day 2	0.15807			-89	Day 2	0.159697			-89	Day 2	0.15941
-88	Day 2	0.159178			-88	Day 2	0.161536			-88	Day 2	0.163763
-87	Day 2	0.161761			-87	Day 2	0.164305			-87	Day 2	0.163848
-86	Day 2	0.164799			-86	Day 2	0.166485			-86	Day 2	0.16209
-85	Day 2	0.167361			-85	Day 2	0.168788			-85	Day 2	0.160055
-84	Day 2	0.168848			-84	Day 2	0.169324			-84	Day 2	0.161196
-83	Day 2	0.170319			-83	Day 2	0.170194			-83	Day 2	0.160347
-82	Day 2	0.171212			-82	Day 2	0.169373			-82	Day 2	0.160041
-81	Day 2	0.168015			-81	Day 2	0.169589			-81	Day 2	0.167088
-80	Day 2	0.167796			-80	Day 2	0.170264			-80	Day 2	0.169949
-79	Day 2	0.16655			-79	Day 2	0.173783			-79	Day 2	0.171477
-78	Day 2	0.167956			-78	Day 2	0.176891			-78	Day 2	0.17103
-77	Day 2	0.169811			-77	Day 2	0.179212			-77	Day 2	0.175509
-76	Day 2	0.171923			-76	Day 2	0.182745			-76	Day 2	0.174338
-75	Day 2	0.171096			-75	Day 2	0.185896			-75	Day 2	0.174408
-74	Day 2	0.171516			-74	Day 2	0.185868			-74	Day 2	0.175471
-73	Day 2	0.172827			-73	Day 2	0.185844			-73	Day 2	0.177692
-72	Day 2	0.172767			-72	Day 2	0.187887			-72	Day 2	0.178048
-71	Day 2	0.172092			-71	Day 2	0.188407			-71	Day 2	0.178137
-70	Day 2	0.176245			-70	Day 2	0.189603			-70	Day 2	0.180009
-69	Day 2	0.17848			-69	Day 2	0.192039			-69	Day 2	0.181045
-68	Day 2	0.178976			-68	Day 2	0.194441			-68	Day 2	0.179558
-67	Day 2	0.177188			-67	Day 2	0.195634			-67	Day 2	0.17715
-66	Day 2	0.180972			-66	Day 2	0.198891			-66	Day 2	0.174987
-65	Day 2	0.180001			-65	Day 2	0.200969			-65	Day 2	0.176696
-64	Day 2	0.182626			-64	Day 2	0.202935			-64	Day 2	0.174363
-63	Day 2	0.1833			-63	Day 2	0.205583			-63	Day 2	0.176694
-62	Day 2	0.186957			-62	Day 2	0.208034			-62	Day 2	0.17982
-61	Day 2	0.188905			-61	Day 2	0.209622			-61	Day 2	0.18312
-60	Day 2	0.191982			-60	Day 2	0.211386			-60	Day 2	0.184234
-59	Day 2	0.192552			-59	Day 2	0.211249			-59	Day 2	0.1882
-58	Day 2	0.198145			-58	Day 2	0.211838			-58	Day 2	0.187557
-57	Day 2	0.199855			-57	Day 2	0.214058			-57	Day 2	0.18667
-56	Day 2	0.202191			-56	Day 2	0.216075			-56	Day 2	0.189996
-55	Day 2	0.203676			-55	Day 2	0.217474			-55	Day 2	0.186425
-54	Day 2	0.205927			-54	Day 2	0.219901			-54	Day 2	0.187216
-53	Day 2	0.203213			-53	Day 2	0.220655			-53	Day 2	0.189126
-52	Day 2	0.20479			-52	Day 2	0.2209			-52	Day 2	0.189912
-51	Day 2	0.206709			-51	Day 2	0.219228			-51	Day 2	0.187486
-50	Day 2	0.205944			-50	Day 2	0.219254			-50	Day 2	0.187077
-49	Day 2	0.203876			-49	Day 2	0.21959			-49	Day 2	0.190606
-48	Day 2	0.202192			-48	Day 2	0.221448			-48	Day 2	0.189956
-47	Day 2	0.200894			-47	Day 2	0.224257			-47	Day 2	0.192903
-46	Day 2	0.198089			-46	Day 2	0.225274			-46	Day 2	0.195252
-45	Day 2	0.198299			-45	Day 2	0.225469			-45	Day 2	0.199981
-44	Day 2	0.199748			-44	Day 2	0.22879			-44	Day 2	0.200894
-43	Day 2	0.202243			-43	Day 2	0.229927			-43	Day 2	0.21178
-42	Day 2	0.204559			-42	Day 2	0.229095			-42	Day 2	0.212222
-41	Day 2	0.206996			-41	Day 2	0.229046			-41	Day 2	0.214818
-40	Day 2	0.209747			-40	Day 2	0.231233			-40	Day 2	0.215311
-39	Day 2	0.212362			-39	Day 2	0.229773			-39	Day 2	0.214136
-38	Day 2	0.21855			-38	Day 2	0.230416			-38	Day 2	0.211013
-37	Day 2	0.216561			-37	Day 2	0.231263			-37	Day 2	0.20759
-36	Day 2	0.216923			-36	Day 2	0.233405			-36	Day 2	0.207365
-35	Day 2	0.213333			-35	Day 2	0.232736			-35	Day 2	0.212841
-34	Day 2	0.212043			-34	Day 2	0.234819			-34	Day 2	0.209838
-33	Day 2	0.207803			-33	Day 2	0.233875			-33	Day 2	0.210362
-32	Day 2	0.210162			-32	Day 2	0.233069			-32	Day 2	0.216683
-31	Day 2	0.211605			-31	Day 2	0.232392			-31	Day 2	0.215567
-30	Day 2	0.21752			-30	Day 2	0.233269			-30	Day 2	0.210598
-29	Day 2	0.217126			-29	Day 2	0.231843			-29	Day 2	0.215635
-28	Day 2	0.216592			-28	Day 2	0.2339			-28	Day 2	0.216043
-27	Day 2	0.214915			-27	Day 2	0.237128			-27	Day 2	0.210092
-26	Day 2	0.214029			-26	Day 2	0.238996			-26	Day 2	0.210459
-25	Day 2	0.212845			-25	Day 2	0.239471			-25	Day 2	0.207613
-24	Day 2	0.212803			-24	Day 2	0.24133			-24	Day 2	0.202542
-23	Day 2	0.214907			-23	Day 2	0.241571			-23	Day 2	0.196116
-22	Day 2	0.213391			-22	Day 2	0.241134			-22	Day 2	0.195163
-21	Day 2	0.209832			-21	Day 2	0.242259			-21	Day 2	0.193308
-20	Day 2	0.204922			-20	Day 2	0.243537			-20	Day 2	0.194009
-19	Day 2	0.203734			-19	Day 2	0.245571			-19	Day 2	0.195442
-18	Day 2	0.198755			-18	Day 2	0.248118			-18	Day 2	0.199171
-17	Day 2	0.197884			-17	Day 2	0.249061			-17	Day 2	0.206196
-16	Day 2	0.196196			-16	Day 2	0.249948			-16	Day 2	0.211709
-15	Day 2	0.196524			-15	Day 2	0.250764			-15	Day 2	0.208432
-14	Day 2	0.196869			-14	Day 2	0.249112			-14	Day 2	0.207596
-13	Day 2	0.195659			-13	Day 2	0.246516			-13	Day 2	0.207549
-12	Day 2	0.198708			-12	Day 2	0.243825			-12	Day 2	0.204573
-11	Day 2	0.199897			-11	Day 2	0.239305			-11	Day 2	0.199605
-10	Day 2	0.206808			-10	Day 2	0.23415			-10	Day 2	0.20436
-9	Day 2	0.198441			-9	Day 2	0.231831			-9	Day 2	0.21307
-8	Day 2	0.21092			-8	Day 2	0.220032			-8	Day 2	0.203088
-7	Day 2	0.204631			-7	Day 2	0.227751			-7	Day 2	0.202948
-6	Day 2	0.197181			-6	Day 2	0.226474			-6	Day 2	0.194846
-5	Day 2	0.173497			-5	Day 2	0.227513			-5	Day 2	0.174904
-4	Day 2	0.171098			-4	Day 2	0.225848			-4	Day 2	0.185001
-3	Day 2	0.151611			-3	Day 2	0.209555			-3	Day 2	0.193133
-2	Day 2	0.16225			-2	Day 2	0.152052			-2	Day 2	0.21413
-1	Day 2	0.18185			-1	Day 2	0.111719			-1	Day 2	0.24656
0	Day 2	0.203948			0	Day 2	0.11629			0	Day 2	0.286839
1	Day 2	0.198853			1	Day 2	0.148961			1	Day 2	0.288875
2	Day 2	0.175659			2	Day 2	0.152388			2	Day 2	0.281068
3	Day 2	0.15975			3	Day 2	0.182205			3	Day 2	0.242131
4	Day 2	0.147531			4	Day 2	0.21002			4	Day 2	0.205414
5	Day 2	0.147531			5	Day 2	0.228465			5	Day 2	0.178092
6	Day 2	0.153589			6	Day 2	0.213508			6	Day 2	0.172281
7	Day 2	0.169426			7	Day 2	0.217725			7	Day 2	0.160619
8	Day 2	0.183804			8	Day 2	0.221079			8	Day 2	0.17696
9	Day 2	0.187778			9	Day 2	0.22303			9	Day 2	0.181368
10	Day 2	0.190942			10	Day 2	0.235662			10	Day 2	0.187403
11	Day 2	0.199406			11	Day 2	0.239724			11	Day 2	0.197532
12	Day 2	0.203004			12	Day 2	0.245205			12	Day 2	0.197418
13	Day 2	0.20447			13	Day 2	0.251347			13	Day 2	0.202209
14	Day 2	0.207033			14	Day 2	0.258534			14	Day 2	0.208805
15	Day 2	0.209684			15	Day 2	0.261431			15	Day 2	0.209634
16	Day 2	0.213413			16	Day 2	0.261764			16	Day 2	0.209387
17	Day 2	0.210859			17	Day 2	0.259803			17	Day 2	0.208322
18	Day 2	0.208651			18	Day 2	0.255232			18	Day 2	0.20718
19	Day 2	0.20946			19	Day 2	0.251146			19	Day 2	0.205745
20	Day 2	0.204764			20	Day 2	0.248887			20	Day 2	0.201965
21	Day 2	0.206294			21	Day 2	0.248976			21	Day 2	0.201067
22	Day 2	0.207093			22	Day 2	0.250848			22	Day 2	0.202833
23	Day 2	0.210931			23	Day 2	0.253485			23	Day 2	0.201783
24	Day 2	0.213124			24	Day 2	0.254358			24	Day 2	0.20146
25	Day 2	0.214726			25	Day 2	0.25357			25	Day 2	0.207073
26	Day 2	0.213748			26	Day 2	0.249559			26	Day 2	0.207733
27	Day 2	0.213031			27	Day 2	0.246237			27	Day 2	0.20874
28	Day 2	0.209247			28	Day 2	0.242106			28	Day 2	0.211724
29	Day 2	0.205298			29	Day 2	0.239865			29	Day 2	0.213532
30	Day 2	0.208511			30	Day 2	0.238835			30	Day 2	0.210513
31	Day 2	0.207101			31	Day 2	0.238893			31	Day 2	0.213315
32	Day 2	0.207895			32	Day 2	0.238794			32	Day 2	0.210436
33	Day 2	0.211502			33	Day 2	0.239181			33	Day 2	0.20783
34	Day 2	0.209488			34	Day 2	0.238555			34	Day 2	0.204249
35	Day 2	0.207099			35	Day 2	0.235858			35	Day 2	0.205447
36	Day 2	0.210394			36	Day 2	0.234733			36	Day 2	0.202011
37	Day 2	0.210236			37	Day 2	0.232249			37	Day 2	0.205011
38	Day 2	0.209468			38	Day 2	0.230439			38	Day 2	0.205435
39	Day 2	0.211729			39	Day 2	0.229606			39	Day 2	0.207014
40	Day 2	0.211303			40	Day 2	0.23004			40	Day 2	0.203424
41	Day 2	0.210758			41	Day 2	0.230807			41	Day 2	0.205622
42	Day 2	0.208993			42	Day 2	0.231709			42	Day 2	0.203397
43	Day 2	0.207849			43	Day 2	0.232028			43	Day 2	0.205307
44	Day 2	0.207754			44	Day 2	0.231967			44	Day 2	0.207156
45	Day 2	0.208577			45	Day 2	0.229816			45	Day 2	0.206851
46	Day 2	0.204581			46	Day 2	0.227635			46	Day 2	0.202118
47	Day 2	0.2043			47	Day 2	0.226956			47	Day 2	0.202082
48	Day 2	0.204635			48	Day 2	0.226088			48	Day 2	0.19926
49	Day 2	0.203245			49	Day 2	0.225758			49	Day 2	0.200011
50	Day 2	0.202963			50	Day 2	0.226979			50	Day 2	0.200844
51	Day 2	0.204126			51	Day 2	0.225678			51	Day 2	0.200206
52	Day 2	0.203111			52	Day 2	0.222023			52	Day 2	0.198557
53	Day 2	0.204042			53	Day 2	0.219763			53	Day 2	0.1992
54	Day 2	0.201144			54	Day 2	0.216982			54	Day 2	0.199866
55	Day 2	0.201198			55	Day 2	0.214683			55	Day 2	0.197654
56	Day 2	0.19826			56	Day 2	0.212012			56	Day 2	0.198306
57	Day 2	0.197536			57	Day 2	0.212203			57	Day 2	0.198143
58	Day 2	0.191439			58	Day 2	0.209807			58	Day 2	0.196628
59	Day 2	0.193355			59	Day 2	0.20802			59	Day 2	0.192252
60	Day 2	0.190107			60	Day 2	0.205426			60	Day 2	0.197044
61	Day 2	0.187518			61	Day 2	0.205852			61	Day 2	0.198091
62	Day 2	0.185916			62	Day 2	0.20497			62	Day 2	0.196883
63	Day 2	0.184016			63	Day 2	0.205869			63	Day 2	0.198447
64	Day 2	0.180988			64	Day 2	0.203779			64	Day 2	0.195087
65	Day 2	0.181418			65	Day 2	0.202242			65	Day 2	0.18953
66	Day 2	0.179217			66	Day 2	0.198443			66	Day 2	0.188519
67	Day 2	0.181407			67	Day 2	0.195976			67	Day 2	0.18608
68	Day 2	0.17909			68	Day 2	0.192556			68	Day 2	0.180121
69	Day 2	0.177434			69	Day 2	0.190098			69	Day 2	0.18365
70	Day 2	0.172848			70	Day 2	0.188968			70	Day 2	0.178124
71	Day 2	0.171901			71	Day 2	0.18939			71	Day 2	0.18089
72	Day 2	0.166218			72	Day 2	0.187228			72	Day 2	0.180376
73	Day 2	0.166106			73	Day 2	0.186384			73	Day 2	0.179939
74	Day 2	0.163234			74	Day 2	0.185258			74	Day 2	0.17388
75	Day 2	0.162981			75	Day 2	0.182309			75	Day 2	0.175597
76	Day 2	0.162001			76	Day 2	0.180389			76	Day 2	0.166127
77	Day 2	0.164404			77	Day 2	0.178115			77	Day 2	0.16596
78	Day 2	0.162676			78	Day 2	0.175067			78	Day 2	0.163557
79	Day 2	0.163632			79	Day 2	0.173731			79	Day 2	0.166078
80	Day 2	0.163193			80	Day 2	0.174253			80	Day 2	0.16428
81	Day 2	0.166831			81	Day 2	0.173032			81	Day 2	0.165832
82	Day 2	0.163064			82	Day 2	0.172164			82	Day 2	0.164712
83	Day 2	0.165041			83	Day 2	0.171437			83	Day 2	0.16195
84	Day 2	0.165007			84	Day 2	0.168384			84	Day 2	0.157372
85	Day 2	0.162826			85	Day 2	0.166352			85	Day 2	0.158794
86	Day 2	0.159094			86	Day 2	0.162589			86	Day 2	0.156707
87	Day 2	0.159123			87	Day 2	0.161394			87	Day 2	0.154811
88	Day 2	0.157169			88	Day 2	0.159047			88	Day 2	0.15856
89	Day 2	0.155445			89	Day 2	0.158857			89	Day 2	0.15874
90	Day 2	0.156036			90	Day 2	0.15709			90	Day 2	0.154556
91	Day 2	0.155336			91	Day 2	0.157056			91	Day 2	0.154373
92	Day 2	0.152005			92	Day 2	0.154509			92	Day 2	0.151196
93	Day 2	0.152917			93	Day 2	0.152317			93	Day 2	0.14958
94	Day 2	0.15179			94	Day 2	0.150256			94	Day 2	0.150008
95	Day 2	0.150784			95	Day 2	0.147439			95	Day 2	0.149672
96	Day 2	0.150745			96	Day 2	0.143936			96	Day 2	0.148135
97	Day 2	0.150532			97	Day 2	0.142835			97	Day 2	0.15047
98	Day 2	0.147704			98	Day 2	0.142515			98	Day 2	0.149075
99	Day 2	0.146714			99	Day 2	0.14168			99	Day 2	0.147877
100	Day 2	0.145706			100	Day 2	0.141041			100	Day 2	0.149827
-99	Day 10	0.150635			-99	Day 10	0.150578			-99	Day 10	0.166416
-98	Day 10	0.149955			-98	Day 10	0.149582			-98	Day 10	0.165692
-97	Day 10	0.149393			-97	Day 10	0.149358			-97	Day 10	0.166171
-96	Day 10	0.151012			-96	Day 10	0.150053			-96	Day 10	0.170565
-95	Day 10	0.151043			-95	Day 10	0.149827			-95	Day 10	0.167994
-94	Day 10	0.152409			-94	Day 10	0.150028			-94	Day 10	0.170842
-93	Day 10	0.153509			-93	Day 10	0.152026			-93	Day 10	0.171177
-92	Day 10	0.156238			-92	Day 10	0.153169			-92	Day 10	0.17543
-91	Day 10	0.156788			-91	Day 10	0.153402			-91	Day 10	0.175322
-90	Day 10	0.158466			-90	Day 10	0.154987			-90	Day 10	0.184834
-89	Day 10	0.160249			-89	Day 10	0.15761			-89	Day 10	0.184309
-88	Day 10	0.16051			-88	Day 10	0.15929			-88	Day 10	0.189903
-87	Day 10	0.161672			-87	Day 10	0.162404			-87	Day 10	0.187807
-86	Day 10	0.164696			-86	Day 10	0.164565			-86	Day 10	0.18552
-85	Day 10	0.165746			-85	Day 10	0.166372			-85	Day 10	0.184049
-84	Day 10	0.167146			-84	Day 10	0.166429			-84	Day 10	0.187367
-83	Day 10	0.16924			-83	Day 10	0.166929			-83	Day 10	0.18709
-82	Day 10	0.171506			-82	Day 10	0.165995			-82	Day 10	0.187746
-81	Day 10	0.16838			-81	Day 10	0.166791			-81	Day 10	0.195232
-80	Day 10	0.168234			-80	Day 10	0.16725			-80	Day 10	0.197127
-79	Day 10	0.167355			-79	Day 10	0.170405			-79	Day 10	0.196823
-78	Day 10	0.1678			-78	Day 10	0.173272			-78	Day 10	0.197614
-77	Day 10	0.168093			-77	Day 10	0.175112			-77	Day 10	0.203465
-76	Day 10	0.169992			-76	Day 10	0.177213			-76	Day 10	0.203425
-75	Day 10	0.170356			-75	Day 10	0.179792			-75	Day 10	0.203051
-74	Day 10	0.170092			-74	Day 10	0.180013			-74	Day 10	0.2059
-73	Day 10	0.171927			-73	Day 10	0.180098			-73	Day 10	0.206596
-72	Day 10	0.171944			-72	Day 10	0.18207			-72	Day 10	0.208822
-71	Day 10	0.170836			-71	Day 10	0.182759			-71	Day 10	0.207345
-70	Day 10	0.173213			-70	Day 10	0.184525			-70	Day 10	0.209313
-69	Day 10	0.175015			-69	Day 10	0.187169			-69	Day 10	0.208563
-68	Day 10	0.174745			-68	Day 10	0.189363			-68	Day 10	0.205927
-67	Day 10	0.173041			-67	Day 10	0.190989			-67	Day 10	0.200758
-66	Day 10	0.176084			-66	Day 10	0.194383			-66	Day 10	0.200597
-65	Day 10	0.175653			-65	Day 10	0.195946			-65	Day 10	0.201671
-64	Day 10	0.177128			-64	Day 10	0.198012			-64	Day 10	0.201231
-63	Day 10	0.178165			-63	Day 10	0.200598			-63	Day 10	0.205044
-62	Day 10	0.18213			-62	Day 10	0.202169			-62	Day 10	0.206984
-61	Day 10	0.184353			-61	Day 10	0.203756			-61	Day 10	0.208183
-60	Day 10	0.187872			-60	Day 10	0.205361			-60	Day 10	0.210848
-59	Day 10	0.188698			-59	Day 10	0.205132			-59	Day 10	0.213741
-58	Day 10	0.19344			-58	Day 10	0.205332			-58	Day 10	0.21192
-57	Day 10	0.194124			-57	Day 10	0.207632			-57	Day 10	0.214088
-56	Day 10	0.19528			-56	Day 10	0.209265			-56	Day 10	0.217111
-55	Day 10	0.194681			-55	Day 10	0.211149			-55	Day 10	0.212823
-54	Day 10	0.195898			-54	Day 10	0.213041			-54	Day 10	0.215577
-53	Day 10	0.192939			-53	Day 10	0.213749			-53	Day 10	0.218418
-52	Day 10	0.194285			-52	Day 10	0.214449			-52	Day 10	0.217651
-51	Day 10	0.196694			-51	Day 10	0.213911			-51	Day 10	0.217922
-50	Day 10	0.1963			-50	Day 10	0.213967			-50	Day 10	0.218474
-49	Day 10	0.195941			-49	Day 10	0.215098			-49	Day 10	0.220869
-48	Day 10	0.193848			-48	Day 10	0.217787			-48	Day 10	0.219826
-47	Day 10	0.192884			-47	Day 10	0.220842			-47	Day 10	0.224172
-46	Day 10	0.189729			-46	Day 10	0.222361			-46	Day 10	0.224956
-45	Day 10	0.19147			-45	Day 10	0.223125			-45	Day 10	0.231243
-44	Day 10	0.193222			-44	Day 10	0.226401			-44	Day 10	0.231039
-43	Day 10	0.195953			-43	Day 10	0.227985			-43	Day 10	0.242173
-42	Day 10	0.198351			-42	Day 10	0.22798			-42	Day 10	0.241793
-41	Day 10	0.201215			-41	Day 10	0.227756			-41	Day 10	0.24601
-40	Day 10	0.202032			-40	Day 10	0.229806			-40	Day 10	0.244625
-39	Day 10	0.203149			-39	Day 10	0.228562			-39	Day 10	0.244542
-38	Day 10	0.207938			-38	Day 10	0.228419			-38	Day 10	0.242339
-37	Day 10	0.204923			-37	Day 10	0.227676			-37	Day 10	0.240166
-36	Day 10	0.206046			-36	Day 10	0.228923			-36	Day 10	0.238007
-35	Day 10	0.203059			-35	Day 10	0.226938			-35	Day 10	0.241883
-34	Day 10	0.202067			-34	Day 10	0.227438			-34	Day 10	0.238837
-33	Day 10	0.199573			-33	Day 10	0.225853			-33	Day 10	0.24032
-32	Day 10	0.203064			-32	Day 10	0.225089			-32	Day 10	0.245947
-31	Day 10	0.202386			-31	Day 10	0.224477			-31	Day 10	0.245384
-30	Day 10	0.209138			-30	Day 10	0.225831			-30	Day 10	0.240923
-29	Day 10	0.207837			-29	Day 10	0.225064			-29	Day 10	0.245159
-28	Day 10	0.207176			-28	Day 10	0.226423			-28	Day 10	0.244216
-27	Day 10	0.203554			-27	Day 10	0.228691			-27	Day 10	0.23723
-26	Day 10	0.204853			-26	Day 10	0.229591			-26	Day 10	0.238688
-25	Day 10	0.201169			-25	Day 10	0.229463			-25	Day 10	0.2359
-24	Day 10	0.201928			-24	Day 10	0.230434			-24	Day 10	0.229854
-23	Day 10	0.202482			-23	Day 10	0.231263			-23	Day 10	0.223715
-22	Day 10	0.202791			-22	Day 10	0.231546			-22	Day 10	0.222583
-21	Day 10	0.197726			-21	Day 10	0.232777			-21	Day 10	0.219032
-20	Day 10	0.193926			-20	Day 10	0.234305			-20	Day 10	0.220058
-19	Day 10	0.193074			-19	Day 10	0.235379			-19	Day 10	0.220773
-18	Day 10	0.189262			-18	Day 10	0.236088			-18	Day 10	0.221932
-17	Day 10	0.188944			-17	Day 10	0.235342			-17	Day 10	0.228162
-16	Day 10	0.188099			-16	Day 10	0.235475			-16	Day 10	0.233738
-15	Day 10	0.189611			-15	Day 10	0.234876			-15	Day 10	0.230381
-14	Day 10	0.189832			-14	Day 10	0.232102			-14	Day 10	0.230681
-13	Day 10	0.189291			-13	Day 10	0.228976			-13	Day 10	0.231454
-12	Day 10	0.190674			-12	Day 10	0.225418			-12	Day 10	0.227886
-11	Day 10	0.192086			-11	Day 10	0.220735			-11	Day 10	0.223547
-10	Day 10	0.19784			-10	Day 10	0.215954			-10	Day 10	0.227752
-9	Day 10	0.188548			-9	Day 10	0.213957			-9	Day 10	0.235808
-8	Day 10	0.19026			-8	Day 10	0.203173			-8	Day 10	0.225627
-7	Day 10	0.182329			-7	Day 10	0.210784			-7	Day 10	0.226231
-6	Day 10	0.172902			-6	Day 10	0.208673			-6	Day 10	0.217334
-5	Day 10	0.14498			-5	Day 10	0.208748			-5	Day 10	0.196271
-4	Day 10	0.144339			-4	Day 10	0.20735			-4	Day 10	0.209225
-3	Day 10	0.144339			-3	Day 10	0.192852			-3	Day 10	0.21883
-2	Day 10	0.15627			-2	Day 10	0.140161			-2	Day 10	0.242226
-1	Day 10	0.175298			-1	Day 10	0.102916			-1	Day 10	0.257529
0	Day 10	0.196991			0	Day 10	0.106761			0	Day 10	0.31848
1	Day 10	0.192392			1	Day 10	0.135892			1	Day 10	0.320575
2	Day 10	0.169668			2	Day 10	0.138657			2	Day 10	0.309788
3	Day 10	0.155235			3	Day 10	0.165595			3	Day 10	0.25142
4	Day 10	0.144696			4	Day 10	0.190843			4	Day 10	0.231768
5	Day 10	0.144696			5	Day 10	0.208549			5	Day 10	0.237198
6	Day 10	0.148823			6	Day 10	0.196126			6	Day 10	0.225068
7	Day 10	0.183221			7	Day 10	0.200572			7	Day 10	0.214122
8	Day 10	0.190249			8	Day 10	0.204375			8	Day 10	0.228664
9	Day 10	0.19076			9	Day 10	0.205614			9	Day 10	0.234096
10	Day 10	0.190832			10	Day 10	0.217006			10	Day 10	0.212296
11	Day 10	0.197706			11	Day 10	0.220967			11	Day 10	0.225294
12	Day 10	0.191098			12	Day 10	0.226347			12	Day 10	0.225577
13	Day 10	0.194401			13	Day 10	0.232294			13	Day 10	0.231156
14	Day 10	0.196781			14	Day 10	0.239243			14	Day 10	0.236557
15	Day 10	0.199794			15	Day 10	0.242389			15	Day 10	0.237367
16	Day 10	0.203472			16	Day 10	0.243971			16	Day 10	0.234966
17	Day 10	0.200992			17	Day 10	0.242837			17	Day 10	0.233655
18	Day 10	0.198735			18	Day 10	0.239485			18	Day 10	0.23221
19	Day 10	0.200691			19	Day 10	0.237096			19	Day 10	0.232058
20	Day 10	0.197028			20	Day 10	0.236015			20	Day 10	0.228193
21	Day 10	0.197551			21	Day 10	0.236107			21	Day 10	0.228684
22	Day 10	0.199373			22	Day 10	0.238875			22	Day 10	0.232371
23	Day 10	0.201797			23	Day 10	0.241401			23	Day 10	0.230451
24	Day 10	0.203786			24	Day 10	0.242736			24	Day 10	0.229471
25	Day 10	0.203673			25	Day 10	0.242058			25	Day 10	0.234521
26	Day 10	0.203624			26	Day 10	0.238682			26	Day 10	0.232537
27	Day 10	0.201437			27	Day 10	0.234997			27	Day 10	0.233907
28	Day 10	0.199359			28	Day 10	0.231477			28	Day 10	0.239007
29	Day 10	0.195494			29	Day 10	0.229595			29	Day 10	0.243987
30	Day 10	0.198281			30	Day 10	0.228875			30	Day 10	0.241035
31	Day 10	0.197227			31	Day 10	0.229846			31	Day 10	0.244697
32	Day 10	0.200259			32	Day 10	0.229882			32	Day 10	0.240643
33	Day 10	0.204067			33	Day 10	0.230839			33	Day 10	0.237873
34	Day 10	0.201703			34	Day 10	0.23031			34	Day 10	0.232788
35	Day 10	0.200696			35	Day 10	0.228619			35	Day 10	0.234956
36	Day 10	0.203358			36	Day 10	0.228342			36	Day 10	0.232254
37	Day 10	0.201543			37	Day 10	0.227112			37	Day 10	0.233661
38	Day 10	0.200755			38	Day 10	0.226625			38	Day 10	0.232357
39	Day 10	0.202396			39	Day 10	0.227003			39	Day 10	0.235166
40	Day 10	0.202704			40	Day 10	0.228711			40	Day 10	0.231915
41	Day 10	0.202649			41	Day 10	0.229595			41	Day 10	0.236519
42	Day 10	0.20071			42	Day 10	0.231188			42	Day 10	0.236642
43	Day 10	0.200139			43	Day 10	0.231156			43	Day 10	0.238365
44	Day 10	0.201046			44	Day 10	0.232078			44	Day 10	0.240068
45	Day 10	0.201453			45	Day 10	0.229875			45	Day 10	0.238316
46	Day 10	0.1977			46	Day 10	0.227957			46	Day 10	0.232438
47	Day 10	0.197756			47	Day 10	0.226863			47	Day 10	0.231952
48	Day 10	0.197289			48	Day 10	0.226528			48	Day 10	0.231581
49	Day 10	0.195371			49	Day 10	0.225133			49	Day 10	0.2289
50	Day 10	0.194277			50	Day 10	0.225481			50	Day 10	0.230126
51	Day 10	0.19453			51	Day 10	0.223052			51	Day 10	0.227155
52	Day 10	0.193539			52	Day 10	0.219702			52	Day 10	0.224621
53	Day 10	0.194102			53	Day 10	0.216613			53	Day 10	0.224459
54	Day 10	0.191264			54	Day 10	0.21375			54	Day 10	0.227965
55	Day 10	0.191042			55	Day 10	0.212325			55	Day 10	0.226668
56	Day 10	0.18943			56	Day 10	0.210985			56	Day 10	0.228658
57	Day 10	0.189024			57	Day 10	0.210499			57	Day 10	0.22701
58	Day 10	0.184727			58	Day 10	0.208526			58	Day 10	0.225113
59	Day 10	0.18838			59	Day 10	0.206662			59	Day 10	0.218773
60	Day 10	0.186228			60	Day 10	0.203288			60	Day 10	0.223568
61	Day 10	0.185356			61	Day 10	0.202282			61	Day 10	0.224684
62	Day 10	0.185481			62	Day 10	0.201774			62	Day 10	0.225291
63	Day 10	0.181922			63	Day 10	0.201832			63	Day 10	0.225766
64	Day 10	0.178426			64	Day 10	0.200248			64	Day 10	0.223535
65	Day 10	0.179642			65	Day 10	0.199563			65	Day 10	0.217406
66	Day 10	0.176359			66	Day 10	0.196977			66	Day 10	0.214868
67	Day 10	0.177095			67	Day 10	0.194927			67	Day 10	0.211999
68	Day 10	0.175792			68	Day 10	0.192205			68	Day 10	0.205882
69	Day 10	0.174555			69	Day 10	0.189755			69	Day 10	0.210482
70	Day 10	0.169098			70	Day 10	0.188411			70	Day 10	0.204984
71	Day 10	0.168342			71	Day 10	0.188568			71	Day 10	0.209135
72	Day 10	0.162528			72	Day 10	0.18615			72	Day 10	0.207606
73	Day 10	0.163398			73	Day 10	0.185061			73	Day 10	0.208718
74	Day 10	0.160387			74	Day 10	0.184687			74	Day 10	0.202297
75	Day 10	0.16166			75	Day 10	0.18227			75	Day 10	0.203377
76	Day 10	0.161491			76	Day 10	0.180867			76	Day 10	0.193965
77	Day 10	0.165037			77	Day 10	0.178798			77	Day 10	0.193052
78	Day 10	0.164116			78	Day 10	0.176489			78	Day 10	0.190853
79	Day 10	0.165186			79	Day 10	0.174522			79	Day 10	0.191955
80	Day 10	0.165259			80	Day 10	0.17438			80	Day 10	0.188851
81	Day 10	0.167382			81	Day 10	0.173503			81	Day 10	0.191575
82	Day 10	0.162852			82	Day 10	0.173432			82	Day 10	0.192596
83	Day 10	0.162851			83	Day 10	0.173553			83	Day 10	0.189405
84	Day 10	0.161832			84	Day 10	0.171236			84	Day 10	0.18583
85	Day 10	0.158379			85	Day 10	0.169733			85	Day 10	0.189315
86	Day 10	0.155242			86	Day 10	0.166159			86	Day 10	0.187612
87	Day 10	0.156533			87	Day 10	0.165227			87	Day 10	0.186064
88	Day 10	0.155341			88	Day 10	0.163072			88	Day 10	0.190981
89	Day 10	0.154643			89	Day 10	0.162292			89	Day 10	0.190521
90	Day 10	0.155097			90	Day 10	0.160432			90	Day 10	0.18506
91	Day 10	0.154203			91	Day 10	0.160115			91	Day 10	0.183008
92	Day 10	0.150631			92	Day 10	0.156706			92	Day 10	0.17993
93	Day 10	0.150629			93	Day 10	0.154023			93	Day 10	0.176167
94	Day 10	0.148949			94	Day 10	0.152295			94	Day 10	0.176304
95	Day 10	0.148475			95	Day 10	0.150089			95	Day 10	0.17677
96	Day 10	0.147832			96	Day 10	0.147086			96	Day 10	0.173788
97	Day 10	0.146758			97	Day 10	0.146755			97	Day 10	0.176529
98	Day 10	0.145342			98	Day 10	0.146456			98	Day 10	0.174231
99	Day 10	0.144936			99	Day 10	0.146102			99	Day 10	0.172401
100	Day 10	0.143051			100	Day 10	0.145553			100	Day 10	0.1731
