# Supplementary material for: Chromatin-accessibility estimation from single-cell ATAC-seq data with scOpen
Source: Nat Commun. 2021 Nov 4;12:6386. doi: 10.1038/s41467-021-26530-2 (PMC8568974; doi:10.1038/s41467-021-26530-2)
Supplement: Supplementary file 7 — Source Data [file 41467_2021_26530_MOESM7_ESM.zip › SourceData/Fig2.xlsx]

## Sheet: Figure 2a
Dataset	Method	Score
Cell lines	scOpen	0.846028
Cell lines	cisTopic	0.829594
Cell lines	SnapATAC	0.033894
Cell lines	Cusanovich2018	-0.0252581
Cell lines	scOpen-impute	0.876522
Cell lines	cisTopic-impute	0.745513
Hematopoiesis	scOpen	0.263
Hematopoiesis	cisTopic	0.183294
Hematopoiesis	SnapATAC	0.0587785
Hematopoiesis	Cusanovich2018	-0.0796017
Hematopoiesis	scOpen-impute	0.303057
Hematopoiesis	cisTopic-impute	0.171149
T-cells	scOpen	0.487418
T-cells	cisTopic	0.415636
T-cells	SnapATAC	0.147598
T-cells	Cusanovich2018	0.0843951
T-cells	scOpen-impute	0.424537
T-cells	cisTopic-impute	0.323074
PBMC	scOpen	0.464083
PBMC	cisTopic	-0.05628
PBMC	SnapATAC	0.159209
PBMC	Cusanovich2018	0.15772
PBMC	scOpen-impute	0.414036
PBMC	cisTopic-impute	-0.0118297

## Sheet: Figure 2b
Dataset	ARI	method
Cell lines	0.996711	scOpen
Cell lines	0.954145	cisTopic
Cell lines	0.26612	SnapATAC
Cell lines	0.318745	Cusanovich2018
Cell lines	0.992373	scOpen-impute
Cell lines	0.727384	cisTopic-impute
Hematopoiesis	0.429616	scOpen
Hematopoiesis	0.410354	cisTopic
Hematopoiesis	0.180737	SnapATAC
Hematopoiesis	0.00102124	Cusanovich2018
Hematopoiesis	0.448853	scOpen-impute
Hematopoiesis	0.382932	cisTopic-impute
T-cells	0.613684	scOpen
T-cells	0.597844	cisTopic
T-cells	0.328806	SnapATAC
T-cells	0.167572	Cusanovich2018
T-cells	0.622463	scOpen-impute
T-cells	0.680549	cisTopic-impute
PBMC	0.412277	scOpen
PBMC	0.402042	cisTopic
PBMC	0.624197	SnapATAC
PBMC	0.621648	Cusanovich2018
PBMC	0.413558	scOpen-impute
PBMC	0.403246	cisTopic-impute

## Sheet: Figure 2c
Method	Dataset	Raw	scOpen
ChromVAR	Cell line	0.208489	0.917672
ChromVAR	Hematopoiesis	0.0312126	0.162964
ChromVAR	PBMC	0.0138463	0.385004
ChromVAR	T cells	0.0419622	0.49625
Cicero	Cell line	0.0457816	0.82852
Cicero	Hematopoiesis	-0.0137776	0.269207
Cicero	PBMC	0.000871735	0.203679
Cicero	T cells	-0.00549394	0.426634

## Sheet: Figure 2d
Method	Dataset	Raw	scOpen
ChromVAR	Cell line	0.69452	0.982348
ChromVAR	Hematopoiesis	0.258986	0.424868
ChromVAR	PBMC	0.274339	0.58092
ChromVAR	T cells	0.223929	0.513267
Cicero	Cell line	0.175551	0.427502
Cicero	Hematopoiesis	0.0762042	0.200989
Cicero	PBMC	0.282813	0.412193
Cicero	T cells	0.159215	0.259317
scABC	Cell line	0.987553	0.992106
scABC	Hematopoiesis	0.414168	0.453337
scABC	PBMC	0.469656	0.601709
scABC	T cells	0.51066	0.70681
