# Supplementary material for: Chromatin-accessibility estimation from single-cell ATAC-seq data with scOpen
Source: Nat Commun. 2021 Nov 4;12:6386. doi: 10.1038/s41467-021-26530-2 (PMC8568974; doi:10.1038/s41467-021-26530-2)
Supplement: Supplementary file 7 — Source Data [file 41467_2021_26530_MOESM7_ESM.zip › SourceData/Fig4.xlsx]

## Sheet: Figure 4a
Cell	DC1	DC2	CellType
D0_2#CGGTGCAAGTCCCGCA-1	-0.00581588	-0.000866848	Myofibroblast
D0_2#CTTAATCCAAGCTTTG-1	-0.00443807	0.00139625	Myofibroblast
D0_2#GTCACTCTCGAGTGTT-1	0.0122869	0.00873321	Myofibroblast
D0_2#GCGGGTTAGGATTGAT-1	0.00937143	-0.0344478	Myofibroblast
D0_2#AGCCCGAGTCATCGTA-1	0.00457175	-0.0167646	Myofibroblast
D0_2#CTTTGCGTCACAAGCT-1	0.00671637	0.00140092	Myofibroblast
D0_2#CCGTACTAGCACGTAG-1	0.013328	-0.0011331	Fib_Scara5
D0_2#TGTAAGCGTCCCGAGT-1	0.00510038	0.00556825	Myofibroblast
D0_2#GGTTGCGTCTGAAAGA-1	-0.00381021	0.0082055	Pericytes
D0_2#AACATCGTCCAAGAGG-1	-0.0106456	-0.0103025	Myofibroblast
D0_2#AACGGGATCCCAGCAG-1	-0.00752257	0.000214131	Myofibroblast
D0_2#TGCTTTATCGGTTCCT-1	0.00582898	0.00345632	Myofibroblast
D0_2#GAACCGCTCGCATAAC-1	0.00465589	-0.00529791	Fib_Scara5
D0_2#CTAGGGCGTTACCCAA-1	0.00959595	-0.0676287	Myofibroblast
D0_2#GGGTGTCGTATTCACG-1	-0.00227685	0.00429081	Myofibroblast
D0_2#AGATTCGGTGACGCAA-1	0.00800272	0.00599486	Fib_Scara5
D0_2#CTAGCGGAGAGGAACA-1	0.00270358	0.000464477	Myofibroblast
D0_2#CAGTGTAAGTTGTCCA-1	0.0302022	0.0173949	Fib_Scara5
D0_2#TCACCACGTAACTCCA-1	0.00309007	-0.0272741	Myofibroblast
D0_2#TCGAGCGGTAGCAGGT-1	-0.00684361	0.00184286	Myofibroblast
D0_2#TAAGTGCGTTACGGAG-1	0.00299534	0.00744287	Myofibroblast
D0_2#GAGACTTGTCAGTGCC-1	0.00961303	0.00914003	Fib_Scara5
D0_2#TCAAGACCATCTCACC-1	0.012108	-0.0648656	Myofibroblast
D0_2#CGGACCACAGTATACC-1	0.0171332	0.00985822	Fib_Scara5
D0_2#AACCTTTAGGCAATTA-1	0.00863587	-0.0291366	Myofibroblast
D0_2#GTTATTCAGTCTTAGC-1	0.00521519	0.00188579	Fib_Scara5
D0_2#GCACGCATCGATCGCG-1	0.00524588	-0.044284	Myofibroblast
D0_2#GTGCACGTCGCTATAG-1	-0.0435955	0.0186627	Pericytes
D0_2#ATGTCTTGTTACACTG-1	0.0058514	-0.00565296	Myofibroblast
D0_2#CCGAAGCGTAAACCCT-1	0.0131459	-0.0307566	Myofibroblast
D0_2#TACAGCAAGCGTCTGC-1	0.00136185	-0.00759043	Myofibroblast
D0_2#CGCACAGTCCCAGCAG-1	0.00708729	-0.00112243	Myofibroblast
D0_2#GAGACTTGTGATGCTT-1	-0.0096053	0.00261389	Myofibroblast
D0_2#GGAACCCTCGCGCTGA-1	-0.00914835	0.000881814	Myofibroblast
D0_2#TTGCGAATCGGCATAT-1	0.00349807	0.00341505	Fib_Scara5
D0_2#ACCCAAAAGGTCTTGT-1	0.026345	0.0194559	Fib_Scara5
D0_2#GGCGTTGAGTAATGTG-1	0.00932047	0.00895305	Fib_Scara5
D0_2#TAGGTCAGTCCGTAGC-1	0.00770675	-0.0656755	Myofibroblast
D0_2#ATAGGCTCACTCGGAC-1	-0.000491754	-0.0154282	Myofibroblast
D0_2#TCAGTCCGTATTCTTC-1	0.0102341	0.00786057	Fib_Scara5
D0_2#CTCAGCTTCATGCTTT-1	0.00571346	0.000401368	Fib_Scara5
D0_2#TCAATTCGTCACAGTT-1	0.0187513	0.00817726	Fib_Scara5
D0_2#CAGTGCGTCGTCCCAT-1	0.016011	-0.0374685	Myofibroblast
D0_2#GCGGAAAAGATCACCT-1	0.00838098	-0.0608331	Myofibroblast
D0_2#ACAATCGAGCGGACAT-1	0.0051654	0.00307011	Fib_Scara5
D0_2#CCTCCCTCAATGATGA-1	0.00743835	0.00350691	Myofibroblast
D0_2#TCGAGCGTCGAGCGCT-1	-0.00648561	-0.0295591	Myofibroblast
D0_2#TGAGTCACAATGCCAT-1	-0.0337967	0.00477792	Pericytes
D0_2#TGCATGATCTTCAGAG-1	0.00275311	-0.00635986	Myofibroblast
D0_2#CCAATGAAGGTTCGTT-1	0.0326396	0.030226	Fib_Scara5
D0_2#TAATTCCTCGCACCTT-1	-0.00132295	-0.00536263	Myofibroblast
D0_2#ACTGTCCTCGGCAATT-1	0.038674	0.0372611	Fib_Scara5
D0_2#GCGGAAAAGTGGACGT-1	-0.000239677	0.00392468	Myofibroblast
D0_2#GTAGGAGGTGATAGAT-1	-0.00103782	0.00396564	Fib_Scara5
D0_2#GGACACCCAAGTCTCA-1	-0.0367261	0.0054507	Pericytes
D0_2#ATAGTCGTCCTCCATG-1	0.0215164	0.011662	Fib_Scara5
D0_2#GAGCGCTAGAAATCTG-1	0.0313993	0.0235667	Fib_Scara5
D0_2#CATAACGTCGCGCCAA-1	0.0120124	0.00253186	Fib_Scara5
D0_2#CAGTGCGCAATGGCTT-1	0.0351619	0.0307041	Fib_Scara5
D0_2#ACGTTAGAGCAGAATT-1	-0.0117567	-0.0140952	Myofibroblast
D0_2#CAGTATGGTAATGCCT-1	0.00572394	0.00790622	Fib_Scara5
D0_2#CGGACCACAACGTCGC-1	0.00880494	-0.00266263	Fib_Scara5
D0_2#TTCGTTACAGCAATGG-1	0.00673783	-0.0550567	Myofibroblast
D0_2#GTAGACTCAAGGCGTA-1	0.0188142	-0.00758022	Fib_Scara5
D0_2#AACTGTGCATTTGGTG-1	0.0312345	0.0268402	Fib_Scara5
D0_2#GGTCATACATAGAATG-1	0.014405	-0.0129639	Fib_Scara5
D0_2#ACAATCGCACGGCCAT-1	-0.0403274	0.00929729	Pericytes
D0_2#TAGCGGCCAGCGTCGT-1	0.010084	0.00672042	Fib_Scara5
D0_2#TAACAGCTCTATCTTG-1	0.0237369	0.021738	Fib_Scara5
D0_2#TGCCTCATCCGTGCGA-1	0.0134412	-0.0151275	Myofibroblast
D0_2#GGTCATAAGTCGTGAG-1	0.00589295	0.00108911	Myofibroblast
D0_2#GTGGCGTTCCGCCTAT-1	0.0127862	0.00260252	Fib_Scara5
D0_2#TCGGGACTCTGAGTCA-1	0.0111648	0.0106306	Fib_Scara5
D0_2#GCTCCTACAAACGACG-1	0.0240711	0.0200635	Fib_Scara5
D0_2#CAAGAAACAAGGGAGG-1	0.0365751	0.0360495	Fib_Scara5
D0_2#AACCAACCATCTCACC-1	0.0229308	0.0109226	Fib_Scara5
D0_2#GCTCACTGTCGAGGTA-1	-0.00826351	0.00113829	Fib_Scara5
D0_2#TAAGCCAAGGTTCGAG-1	-0.0452766	0.0134659	Pericytes
D0_2#CAAGAAAGTCGCTAGC-1	0.0313391	0.0207466	Fib_Scara5
D0_2#AACGTACCAGTAGTCT-1	0.00581896	-0.0167449	Myofibroblast
D0_2#GTTATTCAGCATTGGG-1	-0.00482861	0.00036554	Fib_Scara5
D0_2#TGCTATTTCCAACGCG-1	0.0332469	0.0331728	Fib_Scara5
D0_2#CAAAGCTCAATTGCCA-1	0.0124104	-0.0639488	Myofibroblast
D0_2#TAGCGGCGTCCCTAAA-1	0.0183697	0.01857	Fib_Scara5
D0_2#GAGACTTGTTACCCAA-1	0.0213108	0.0172958	Fib_Scara5
D0_2#TGTACAGAGTGAACCG-1	0.0202955	0.0161749	Fib_Scara5
D0_2#AAATGAGCAAGCCAGA-1	0.00218863	0.000853828	Fib_Scara5
D0_2#TAACTTCAGCTACGCC-1	0.00307156	0.00496429	Fib_Scara5
D0_2#CATTCCGAGCTTCAAC-1	-0.0517037	0.0304703	Pericytes
D0_2#CTCTCGATCCTGGGAC-1	0.0130053	0.000175426	Myofibroblast
D0_2#CAAGAAACACTCGCAG-1	-0.0135164	-0.0197507	Myofibroblast
D0_2#ACCGCAGTCCTGGAAT-1	0.0319543	0.0266851	Fib_Scara5
D0_2#CAAGAAACACTGCTCT-1	0.0373378	0.0355783	Fib_Scara5
D0_2#AGGCGAATCGATGCAT-1	0.00818863	-0.00226559	Fib_Scara5
D0_2#AATGGCTCATGGGTGA-1	0.000138348	0.016167	Pericytes
D0_2#GCATTGATCAGCACGC-1	-0.00366033	-0.0125571	Myofibroblast
D0_2#CCCTCTCAGGATCCTT-1	0.0135165	-0.00323436	Fib_Scara5
D0_2#CTTGCCACACGGCCAT-1	-0.000763469	-0.00234121	Myofibroblast
D0_2#ACTCGGGTCCACACCT-1	0.010342	0.00817018	Fib_Scara5
D0_2#CAAAGCTCAATCAGGG-1	0.0319869	0.0284753	Fib_Scara5
D0_2#TACCCTGGTATTTGCG-1	0.022542	0.00473017	Fib_Scara5
D0_2#ACTAACGAGCGTATCT-1	0.0172457	0.0172558	Fib_Scara5
D0_2#GTTGGGCGTCCAAGAG-1	0.0285546	0.0269992	Fib_Scara5
D0_2#AGCCCGAGTATTGTCG-1	0.0223529	0.00236652	Fib_Scara5
D0_2#CATTGGATCCCTACGT-1	0.010247	0.00711493	Fib_Scara5
D0_2#ACGGATTCATACAACC-1	0.00975078	-0.0107665	Myofibroblast
D0_2#CAGTATGGTAAGCCGA-1	0.00406662	-0.00759785	Myofibroblast
D0_2#GCTCAGGGTGGTAGAC-1	0.0254997	0.0194313	Fib_Scara5
D0_2#CTCCCAAGTGATAACA-1	0.022015	0.0191917	Fib_Scara5
D0_2#ATGCATGCAACAAACA-1	0.0176905	0.00351218	Fib_Scara5
D0_2#GGTGCTGCATGGTATC-1	-0.0133983	-0.00343514	Myofibroblast
D0_2#GTCACGGAGGCCAATG-1	0.0167667	0.0165464	Fib_Scara5
D0_2#CATAACGCACATAAAG-1	0.00880563	0.00529557	Fib_Scara5
D0_2#TGCCTCAAGTCTAGAA-1	-0.0148515	-0.0185831	Myofibroblast
D0_2#CAGCTGGAGCTAGCAG-1	0.0256861	0.0242266	Fib_Scara5
D0_2#TCTATTGCACAAGTGG-1	-0.0143955	-0.0207079	Myofibroblast
D0_2#ATGTTTCAGGCAAGGG-1	0.0277858	0.0243303	Fib_Scara5
D0_2#TGCATGAGTCATGAGG-1	0.0163811	0.00757029	Fib_Scara5
D0_2#TAATTCCAGGCACCTC-1	0.0232203	0.0231807	Fib_Scara5
D0_2#GTGTCAACAGCTTACA-1	0.0137448	0.0132153	Fib_Scara5
D0_2#GATGGCCAGTTACACC-1	0.0160049	-0.0169432	Myofibroblast
D0_2#GCATTGATCTCGTAGA-1	0.0270841	0.0214876	Fib_Scara5
D0_2#CACTGAATCAGCACTA-1	0.0220567	0.0186547	Fib_Scara5
D0_2#CCTCCCTCACAAACGG-1	0.0168421	-0.00366345	Fib_Scara5
D0_2#GCACCTTGTTAACCGT-1	0.00675716	0.00177682	Fib_Scara5
D0_2#ACAAACCTCACATTCT-1	0.0190696	0.0101344	Fib_Scara5
D0_2#TGTTAGGAGGCAATTA-1	0.022675	0.02031	Fib_Scara5
D0_2#CAACGTAGTCCGTGCA-1	0.00501547	0.000276577	Myofibroblast
D0_2#TTACCGCGTTACGAAA-1	0.0352651	0.0358914	Fib_Scara5
D0_2#ACTGTCCTCGGTTAGT-1	-0.037946	0.010406	Pericytes
D0_2#GGAACCCCATCAGAAA-1	-0.0415381	0.0275893	Pericytes
D0_2#CCTTGGTCAATCAGGG-1	0.0120922	-0.0514113	Myofibroblast
D0_2#AGCCTCTAGGGACGTT-1	0.00726054	0.00271283	Fib_Scara5
D0_2#GTCACCTGTGCTGGCT-1	0.013083	0.000541026	Fib_Scara5
D0_2#TACTAGGTCAGGATCT-1	0.0104196	0.00726382	Fib_Scara5
D0_2#AACAGTCCATATTGGC-1	0.0147895	-0.000500395	Fib_Scara5
D0_2#TACATGGTCACAGGGA-1	-0.015427	-0.0183087	Myofibroblast
D0_2#GGGCCATGTACAAGCG-1	0.0318296	0.0318786	Fib_Scara5
D0_2#CAAAGCTTCGCTATTT-1	-0.0123506	0.0113716	Pericytes
D0_2#TTCGGTCGTGAATCAA-1	0.0188525	-0.00561903	Fib_Scara5
D0_2#TCAAGGTCAATCACTG-1	-0.047279	0.0205088	Pericytes
D0_2#ATCCAGAGTTCACGTA-1	0.0159782	0.00515173	Fib_Scara5
D0_2#ACGTGGCCAGCGTGAA-1	0.0185942	0.00897113	Fib_Scara5
D0_2#GGTTGCGGTCCTATTT-1	0.0299577	0.0300481	Fib_Scara5
D0_2#TCAAGCACACAAACGG-1	0.0190104	0.018643	Fib_Scara5
D0_2#TTCGATTGTTCCATCC-1	0.00705906	-0.00118676	Fib_Scara5
D0_2#ACATGGTCACTCGCAG-1	0.0139884	0.00802243	Fib_Scara5
D0_2#GGAACTTCAATGGTAA-1	0.00550209	-0.00808464	Myofibroblast
D0_2#TATGTTCCACTCCTCA-1	0.0250108	0.0263115	Fib_Scara5
D0_2#CATTGGAAGAATCAAC-1	0.0133761	0.0145976	Fib_Scara5
D0_2#TTTGGTTTCGGACGAA-1	0.00396992	-0.00769323	Myofibroblast
D0_2#GCACCTTCACAGAAGC-1	0.0246872	0.0223966	Fib_Scara5
D0_2#ACTAGGTGTCATTGCA-1	0.0142021	-0.0129549	Myofibroblast
D0_2#TTTGGTTTCAGGCCGT-1	0.0204025	0.00656363	Fib_Scara5
D0_2#CTCTCGAAGACGCCCT-1	0.0278853	0.0252714	Fib_Scara5
D0_2#TAATTCCTCCGTGCGA-1	0.0137509	-0.0337773	Myofibroblast
D0_2#GAAAGTATCGTGAGTT-1	0.000156651	-0.0384316	Myofibroblast
D0_2#GTTATGGAGACTCGGA-1	-0.0194893	-0.0113929	Myofibroblast
D0_2#AACCTGATCCCAGCAG-1	0.0340984	0.0341692	Fib_Scara5
D0_2#AGGACGAGTACGGAGT-1	-0.00335602	0.00136002	Pericytes
D0_2#CACATGATCGCGTTCT-1	0.0225749	0.0193558	Fib_Scara5
D0_2#TTATGTCGTGCAACAG-1	0.0319811	0.028978	Fib_Scara5
D0_2#CACAGATTCTCTATTG-1	0.0064092	-0.00389319	Fib_Scara5
D0_2#AACCTGAAGAGGTGGG-1	0.0149441	-0.0121281	Myofibroblast
D0_2#GATTAGCCAGGCAAGT-1	0.0221591	0.0206005	Fib_Scara5
D0_2#CACCTTGCACTGTCAA-1	0.0132871	-0.00161856	Myofibroblast
D0_2#TCAATTCTCATTCTTG-1	0.0203667	0.0222658	Fib_Scara5
D0_2#ACAAGCTGTGCTAGTT-1	0.015179	-0.00863741	Fib_Scara5
D0_2#GCATGATTCAACTTGG-1	0.019371	0.0130718	Fib_Scara5
D0_2#CACCACTAGGCAAGGG-1	0.0208342	0.0187118	Fib_Scara5
D0_2#TAGTCCCCAGCTTACA-1	0.0285989	0.0272227	Fib_Scara5
D0_2#TGTGGCGCACGGCCAT-1	0.0190298	0.0142599	Fib_Scara5
D0_2#TCAAGACCATATTGGC-1	-0.0127	-0.00178559	Pericytes
D0_2#ACTTCCGCATGGTTTG-1	0.0257576	0.0202652	Fib_Scara5
D0_2#CAACGGCGTAGATGAT-1	0.000573462	0.00209986	Fib_Scara5
D0_2#GGACACCAGCATACCT-1	0.0306047	0.0303271	Fib_Scara5
D0_2#ACTCGGGCAAGTCCTA-1	0.0217798	0.0202801	Fib_Scara5
D0_2#TTAGGTGTCGTCCCAT-1	0.0186138	0.0216676	Fib_Scara5
D0_2#AGCCAGCGTATCTCAG-1	0.00755548	0.00525768	Myofibroblast
D0_2#TGATGCATCGGTGATT-1	0.0245368	0.0204467	Fib_Scara5
D0_2#AACCTGAAGAATCAGT-1	0.0242273	0.021166	Fib_Scara5
D0_2#TATCTGTGTAAGCCGA-1	0.0156659	0.00532662	Fib_Scara5
D0_2#CACAGATTCGCATACA-1	-0.00991223	-0.0112253	Myofibroblast
D0_2#ATGTTTCTCTTATCAC-1	0.015528	0.0104955	Fib_Scara5
D0_2#TGCTATTAGATCGATA-1	0.016408	-0.00358432	Fib_Scara5
D0_2#AACCTTTTCCAAGAGG-1	-0.00950806	-0.000660355	Myofibroblast
D0_2#CAAGGCCTCGACTGGC-1	0.00807106	-0.00517061	Myofibroblast
D0_2#GTAATCGTCATTCGGA-1	0.017454	0.0109978	Fib_Scara5
D0_2#CGATGATTCTACTGCC-1	-0.00286579	-0.010845	Myofibroblast
D0_2#CTCTACGCAAGTGGCA-1	0.0195199	0.0111021	Fib_Scara5
D0_2#AGCCTGGGTTCAGAAA-1	0.0122773	0.000384204	Fib_Scara5
D0_2#GCAACCGTCAATGCAC-1	0.0243359	0.0224424	Fib_Scara5
D0_2#AATGTCGAGATCTCAC-1	0.0248237	0.0239835	Fib_Scara5
D0_2#CTAACTTTCACCCTTG-1	0.0312152	0.0313721	Fib_Scara5
D0_2#CCCTAACCAAATTGAG-1	0.0284884	0.0283803	Fib_Scara5
D0_2#TGGAAGGAGGTTAACA-1	-0.0015718	-0.0118599	Myofibroblast
D0_2#AGCGATTCAGCGTCGT-1	0.0110481	-0.00153655	Fib_Scara5
D0_2#AAAGGATCAACGTACT-1	0.00406952	0.00281625	Myofibroblast
D0_2#CTCTACGCAAGTCTGT-1	0.0206077	0.0194993	Fib_Scara5
D0_2#GTCACTCAGTGAGCTG-1	-0.00656377	0.00484911	Fib_Scara5
D0_2#ACCAAACTCAACGTGT-1	0.0247794	0.0224758	Fib_Scara5
D0_2#ATGTACGAGAATACTG-1	0.0117167	0.00657587	Fib_Scara5
D0_2#TCGCCTACAACTCCCT-1	-0.0460369	0.0270508	Pericytes
D0_2#TGAGCCGCAAATAGTG-1	-0.00120839	-0.000115051	Myofibroblast
D0_2#CCATACCTCTTACGGA-1	0.0203178	0.0178364	Fib_Scara5
D0_2#AGGCGTCAGGTACACG-1	0.0270755	0.0256859	Fib_Scara5
D0_2#GCAAAGGCACATATCG-1	0.0250057	0.0251331	Fib_Scara5
D0_2#AGTGCCGTCCATGACA-1	0.00542188	0.009844	Fib_Scara5
D0_2#ACATGCATCTCTGACC-1	-0.0428407	0.0273477	Pericytes
D0_2#TGATTTCAGCACCATT-1	0.0184644	0.018125	Fib_Scara5
D0_2#TCACCTGCAAGCCTTA-1	0.00147481	-0.00212957	Myofibroblast
D0_2#AGCTATGAGACTAATG-1	-0.01777	-0.00380547	Myofibroblast
D0_2#GTACTTTTCGAGTGTT-1	0.0120063	-0.0346991	Myofibroblast
D0_2#TTCTGTAAGTACCTCA-1	0.0200778	0.0175656	Fib_Scara5
D0_2#CCCTCTCGTTTAGGAA-1	-0.0140303	0.0140251	Pericytes
D0_2#TGCATGAAGTCCGATT-1	0.0155134	0.0152328	Fib_Scara5
D0_2#CCTCCCTTCGCATACA-1	0.0190825	0.0110501	Fib_Scara5
D0_2#TTATGTCGTAGTCCAT-1	-0.0127669	-0.00831757	Myofibroblast
D0_2#CTGGGACGTTGTATCG-1	0.00999473	0.0113795	Fib_Scara5
D0_2#TCCATCGAGACAGTGC-1	0.0101501	-0.0654597	Myofibroblast
D0_2#TCCAGAATCCGTTTCG-1	0.0214536	0.0228319	Fib_Scara5
D0_2#AGCGTGCCATCGCCTT-1	0.0206672	0.0217398	Fib_Scara5
D0_2#CAAGAAAGTCAGTGCC-1	0.0121419	-0.0112894	Myofibroblast
D0_2#TATGTGGAGAGGCAGG-1	-0.00715642	-0.00502311	Myofibroblast
D0_2#TTAACGGCACAACGGA-1	0.0209473	0.016378	Fib_Scara5
D0_2#TGGAAGGAGACTAGCG-1	-0.0151772	-0.0183829	Myofibroblast
D0_2#CGTTCCATCGTTCAGA-1	0.00626052	0.00438926	Fib_Scara5
D0_2#TCAAGCATCGAGAAGC-1	0.0177124	0.0172692	Fib_Scara5
D0_2#CACCTTGAGCTCGTTA-1	-0.0184562	-0.00203451	Myofibroblast
D0_2#TAGCGGCCAGGACTGA-1	-0.00059224	0.00348868	Myofibroblast
D0_2#CAACGGCTCTATTTCG-1	0.0275146	0.0273723	Fib_Scara5
D0_2#TGCTATTTCTGTGTCC-1	-0.0383295	0.0147902	Pericytes
D0_2#AAATGAGTCTGAGTAC-1	0.0170284	0.00917792	Fib_Scara5
D0_2#TATGTGGCATTGAACC-1	0.0285509	0.0293192	Fib_Scara5
D0_2#GGGACCTGTATGGGTG-1	0.00596778	0.0066986	Myofibroblast
D0_2#CTTCTAAAGGGAGATA-1	-0.00646959	-0.00394959	Myofibroblast
D0_2#GCACGGTAGGCCTCTG-1	0.00475238	0.00726848	Fib_Scara5
D0_2#ACAAACCCATCAGCTA-1	-0.050221	0.0225054	Pericytes
D0_2#CCTGGGATCGGTCTAA-1	0.0109682	0.00334542	Fib_Scara5
D0_2#CTCTCGAGTAGCGGTA-1	0.024573	0.0240185	Fib_Scara5
D0_2#ATAGTCGAGGTTTCTG-1	0.00123197	0.0018116	Myofibroblast
D0_2#ACAGGCCAGTGCTCGC-1	0.00408781	-0.00340249	Fib_Scara5
D0_2#TACAGCAGTCCACCAG-1	-0.00293763	0.00336537	Pericytes
D0_2#CTCAGCTGTGCTGGCT-1	0.00131801	0.00554517	Fib_Scara5
D0_2#AAGGAGCGTGTGAGGT-1	0.0234862	0.020278	Fib_Scara5
D0_2#CTACAGAGTCTGTTGA-1	0.0149948	0.0141796	Fib_Scara5
D0_2#ATGTACGAGTGAAACT-1	0.00937492	0.00636394	Myofibroblast
D0_2#GTAGACTCATGGGTGA-1	-0.000351263	0.00383105	Myofibroblast
D0_2#TGCTTTATCGGTCGAC-1	0.00621296	0.00902565	Fib_Scara5
D0_2#TGTAGCAGTCAATCCA-1	0.00624471	-0.00684582	Myofibroblast
D0_2#TTGTCTATCGGTTGTA-1	0.0123147	0.0110998	Fib_Scara5
D0_2#TCCGACTTCGATAGGG-1	0.00518	0.00777074	Fib_Scara5
D0_2#TACTCGCAGCCATTCA-1	0.0189726	0.0157198	Fib_Scara5
D0_2#CAAGCTAAGAGGTCCA-1	-0.000708787	0.00379896	Myofibroblast
D0_2#CTAGGGCTCTACATCT-1	0.0204832	0.0110783	Fib_Scara5
D0_2#CAGTGCGCAGGACTGA-1	0.0188679	0.0158215	Fib_Scara5
D0_2#GGACACCGTAATGTGA-1	-0.000804368	0.00318909	Myofibroblast
D0_2#TAACTTCAGCTTCAAC-1	0.0191603	0.0165026	Fib_Scara5
D0_2#GATGATCTCTCTCAAT-1	-0.0105012	-0.0109167	Myofibroblast
D0_2#AAACTCGAGTGGTGTG-1	-0.00853097	-0.00175855	Myofibroblast
D0_2#AGCCTTCCAGTGGTCC-1	0.0199671	0.0171304	Fib_Scara5
D0_2#TTCGATTTCTCTGCGT-1	-0.0221222	0.019687	Pericytes
D0_2#TAAACCGTCACTTACT-1	0.00710495	0.00728175	Myofibroblast
D0_2#CCTTGCACACCTACCT-1	-0.0166218	0.014082	Pericytes
D0_2#CCCTAGTAGCTACGTT-1	-0.0152028	-0.0124249	Myofibroblast
D0_2#TTGCACCGTTCTTTGT-1	0.00317084	0.00214245	Fib_Scara5
D0_2#TACTGCCCAAATAGTG-1	0.00315177	0.0039312	Fib_Scara5
D0_2#TGGCCTTTCTACATCT-1	0.00152902	0.00639228	Fib_Scara5
D0_2#GATCATGCACCAAGGA-1	0.0162381	0.0119065	Fib_Scara5
D0_2#TCACCACTCTCATCCG-1	-0.0150637	0.00871157	Pericytes
D0_2#AACTTGGTCTGGACAT-1	-0.0213962	0.01696	Pericytes
D0_2#GTAGACTTCTCCAACC-1	0.0018178	-0.00435727	Fib_Scara5
D0_2#CAGCTGGCATCCTGGG-1	0.0287088	0.0303362	Fib_Scara5
D0_2#AGCGTATGTATTGTCG-1	0.00687616	0.010567	Fib_Scara5
D0_2#AGTGCGCGTATGTCCA-1	-0.0019384	0.00249979	Myofibroblast
D0_2#ACGTTAGGTGATGCGA-1	0.00861905	0.00593543	Fib_Scara5
D0_2#CGCACAGCATGCGCTG-1	0.00524147	0.00730057	Fib_Scara5
D0_2#AATGTCGGTGGACGAT-1	0.00748273	0.00821011	Fib_Scara5
D0_2#ACTTCCGGTTTGCGAT-1	-0.00269133	0.00378913	Fib_Scara5
D0_2#TACCCTGCAGATAAGT-1	-0.0222118	0.00383585	Myofibroblast
D0_2#GCTTGCTGTACATGGG-1	-0.0405795	0.0260137	Pericytes
D0_2#GACCCAGAGTCGATAA-1	-0.00132669	0.0025174	Myofibroblast
D0_2#TAGCACAGTTCCGCGA-1	0.0153692	0.0142979	Fib_Scara5
D0_2#TTATGTCAGCTGAGGT-1	0.00858913	0.003449	Fib_Scara5
D0_2#ATCCTCGTCAAATGGA-1	0.00894458	0.00233572	Fib_Scara5
D0_2#TCAAGGTAGTGTGTAA-1	0.00333393	0.00660939	Myofibroblast
D0_2#GACCTTCAGTGGACGT-1	0.0112456	0.0131625	Fib_Scara5
D0_2#TCACAAGTCTCGCGTT-1	0.0216647	0.0237461	Fib_Scara5
D0_2#GGCATTAAGTCGTACT-1	-0.00700089	-0.00273365	Myofibroblast
D0_2#TTGCGGGGTACTTCAG-1	0.0191662	0.0195619	Fib_Scara5
D0_2#ACCGAATCACTGTCGG-1	0.0184394	0.0185357	Fib_Scara5
D0_2#CGTTCCATCGGTACTA-1	-0.0130493	0.0181148	Pericytes
D0_2#ATGTACGCAGGATAGC-1	0.00891851	-0.00969797	Myofibroblast
D0_2#CAAGAAAAGTTCAGGG-1	0.0111582	0.0113049	Fib_Scara5
D0_2#GATGGCCCATGCTATG-1	-0.0119056	-0.00477432	Myofibroblast
D0_2#ACGTGGCGTGCTTTGA-1	-0.00131058	0.000900909	Myofibroblast
D0_2#AACGGGACAAGCGAAC-1	0.00591769	0.00926138	Fib_Scara5
D0_2#GCTCACTTCGATCGCG-1	0.0114441	0.0114527	Fib_Scara5
D0_2#GCACGGTAGAACCCGA-1	-0.00645344	-0.000706938	Myofibroblast
D0_2#ATTACTCTCAGAATGA-1	0.00905174	0.00767823	Fib_Scara5
D0_2#GCAAAGGGTGAGTTGG-1	0.0173065	0.0143248	Fib_Scara5
D0_2#CAAGAAAGTTTCTTAC-1	0.0193009	0.0142308	Fib_Scara5
D0_2#GCTTAAGGTCGCTAGC-1	-0.019981	-0.0110925	Myofibroblast
D0_2#ATCGAGTCAGGTGTCC-1	0.0122297	0.00553321	Fib_Scara5
D0_2#GCGGTGTTCGCAAACT-1	0.00733836	0.0108895	Fib_Scara5
D0_2#TGTACGAGTTACTACG-1	0.0136356	0.015676	Fib_Scara5
D0_2#TCGCCTAAGCTAGCAG-1	0.0130269	0.00825143	Fib_Scara5
D0_2#TACAGCATCATTCTCA-1	0.0101404	-0.00767819	Myofibroblast
D0_2#CAGGATTCATCATCGA-1	0.0135922	0.00400017	Fib_Scara5
D0_2#TTGAGCAGTGCCAAGA-1	0.00384042	-0.00352472	Myofibroblast
D0_2#TCTAGTTAGGTAAGTT-1	-0.00151009	0.00238541	Myofibroblast
D0_2#CTTCTAACAGGTAGCA-1	0.00892859	-0.0600655	Myofibroblast
D0_2#TGAATCGCATTACTCT-1	0.0162737	0.0132399	Fib_Scara5
D0_2#CGAGTTACAATAGTGA-1	-0.00979531	-0.00160176	Myofibroblast
D0_2#TATGTGGAGGTTTCTG-1	0.0181828	0.0163572	Fib_Scara5
D0_2#TAGCCCTGTCAGCAAG-1	0.0174903	0.0190639	Fib_Scara5
D0_2#GGGTTATCATAGAATG-1	0.0057506	0.00660556	Myofibroblast
D0_2#TTGCCCAAGTGCTGAG-1	0.0123702	0.00758499	Fib_Scara5
D0_2#TCGATTTCAGGATGTG-1	0.0182779	0.0196618	Fib_Scara5
D0_2#CAGTGCGAGACTCTTG-1	0.00761298	0.00636141	Myofibroblast
D0_2#GTTATTCAGACGACTG-1	-0.0528337	0.0171263	Pericytes
D0_2#GCTTAAGTCTCATATC-1	0.00273565	0.00492843	Myofibroblast
D0_2#TGAATCGTCCCTACCA-1	0.0240838	0.0255375	Fib_Scara5
D0_2#GTGTCCTTCGTCCCAT-1	0.00990648	0.0117733	Fib_Scara5
D0_2#CCACAGGAGATGGGTC-1	0.014871	0.00956114	Fib_Scara5
D0_2#TCACAGATCGTTCCGT-1	0.0100225	0.00448	Fib_Scara5
D0_2#ACTACCCTCCTAGAGT-1	0.0102586	0.0100917	Fib_Scara5
D0_2#AAACTGCAGGTACACG-1	0.00385905	0.00906733	Fib_Scara5
D0_2#CATTCCGGTAGTCTGT-1	0.00431378	0.000806321	Fib_Scara5
D0_2#AACGTACTCCACTAGA-1	-0.0146916	-0.00800598	Myofibroblast
D0_2#GACTAGTTCAAGTTGC-1	0.0077469	-1.33333e-05	Fib_Scara5
D0_2#TTGACGATCCGTTTCG-1	0.00918428	0.00948759	Fib_Scara5
D0_2#TGTGACATCCCGTATC-1	0.010995	-0.000231535	Fib_Scara5
D0_2#GCCTACTGTACTTCAG-1	-0.00581692	0.0004961	Myofibroblast
D0_2#ATCCTCGCAATCACTG-1	0.0132915	0.0146288	Fib_Scara5
D0_2#AGCCCGATCCATCATT-1	0.00201019	0.0074245	Fib_Scara5
D0_2#CTTCTAAGTGAATGTA-1	-0.00213387	0.00713571	Fib_Scara5
D0_2#TTGAGTGCATTCCCGT-1	-0.00978003	-0.00357678	Myofibroblast
D0_2#TGGTCAATCTTCGTTA-1	-0.0210992	-0.0134228	Myofibroblast
D0_2#AGATAGAGTGGGTAGT-1	0.00866751	0.00544497	Fib_Scara5
D0_2#AGCGTATTCAGGTTTG-1	0.0182921	0.019942	Fib_Scara5
D0_2#ATGCATGTCTCGGCGA-1	0.0171001	0.0197453	Fib_Scara5
D0_2#TCTATTGAGTTACCAC-1	0.0140204	0.013611	Fib_Scara5
D0_2#TTCGATTGTCAGACGA-1	0.0099589	0.00536888	Fib_Scara5
D0_2#GTGGCGTCATGTAGAA-1	0.0163725	0.0173875	Fib_Scara5
D0_2#TCTAGTTGTGTCCTTC-1	0.00800334	0.00519713	Fib_Scara5
D0_2#TTGTTGTTCTCTTCCT-1	0.00982774	-0.000366504	Fib_Scara5
D0_2#CACAGATAGAGATTAC-1	-0.0121639	-0.0048005	Myofibroblast
D0_2#CATTCATTCCTAGAGT-1	-0.00279842	0.00273608	Myofibroblast
D0_2#TTGAGCACAGTGCGAA-1	-0.0195044	-0.0199955	Myofibroblast
D0_2#CCGCATTCACAGTAGG-1	-0.0102723	-0.00274478	Myofibroblast
D0_2#CTAGGATGTCCGTCGA-1	0.0094614	0.00874496	Fib_Scara5
D0_2#TCAAAGCCAGCTTACA-1	-0.00680662	5.46553e-05	Myofibroblast
D0_2#GATTAGCGTATGTCCA-1	0.000142742	0.00465228	Fib_Scara5
D0_2#CTGAATGGTTTGACCA-1	-0.003358	0.00217399	Myofibroblast
D0_2#GACTAGTCATGGGACA-1	0.0102474	-0.00786411	Myofibroblast
D0_2#ATGTCGACACCATTCC-1	0.0151335	0.0095981	Fib_Scara5
D0_2#CCTTGCATCAGCACTA-1	0.0246518	0.025537	Fib_Scara5
D0_2#TTTGAGGTCATGTTCT-1	0.00864927	0.00817113	Fib_Scara5
D0_2#CACTAAGTCATACTTC-1	0.00522877	0.00677883	Fib_Scara5
D0_2#CGGACTGAGGATGTCG-1	0.00347912	0.00562681	Fib_Scara5
D0_2#AACAAAGAGCCATGGA-1	-0.00412545	-0.00288518	Myofibroblast
D0_2#TCGGGACCAAGCGGTA-1	-0.0154652	-0.0108558	Myofibroblast
D0_2#TGAGTCATCTTAAGCG-1	0.00166416	0.00853777	Fib_Scara5
D0_2#TGCATGAAGTCATCTG-1	0.0121625	0.0131803	Fib_Scara5
D0_2#CACTAAGTCAGTTGAC-1	0.00324997	0.00640552	Fib_Scara5
D0_2#ATCGAGTGTTCTTTGT-1	-0.0118579	-0.00561422	Myofibroblast
D0_2#TTGTTCAAGAACAGGA-1	0.0145209	0.0148607	Fib_Scara5
D0_2#AGCCTGGAGCTAGCAG-1	0.00542697	0.00615193	Fib_Scara5
D0_2#ACTACGACAAGAGATT-1	-0.0159206	-0.0117895	Myofibroblast
D0_2#GGCGTTGCATAGCAGG-1	-0.0127311	-0.00515603	Myofibroblast
D0_2#ATTCGTTTCCTTTGAT-1	0.00680373	0.00489403	Fib_Scara5
D0_2#AGTCAACCAGTAGGCA-1	-0.00937891	-0.00526679	Myofibroblast
D0_2#AGCCTCTCAAGATGCG-1	-0.00177191	0.00311822	Myofibroblast
D0_2#CACAGATCAAATTGAG-1	-0.0122095	-0.00472549	Myofibroblast
D0_2#TCAAGCATCTATCTTG-1	0.00258613	0.00842314	Fib_Scara5
D0_2#TTCATTGTCGAACCGC-1	0.00835415	-0.00431027	Fib_Scara5
D0_2#AGCTGGCAGGCTTTAC-1	-0.00662812	0.000384076	Myofibroblast
D0_2#GGTAGGAGTCTCAAAC-1	-0.00405539	0.000607422	Myofibroblast
D0_2#TCACAGAAGTATGGGC-1	0.0163147	0.0163926	Fib_Scara5
D0_2#GCTCAGGCAAACCGAG-1	0.0069598	0.00842482	Fib_Scara5
D0_2#AGCCAGCAGCTATCGT-1	-0.00377934	0.000439061	Myofibroblast
D0_2#AGGACGACACTACACA-1	0.00399358	0.00903967	Fib_Scara5
D0_2#TGGTCAAAGGCCTCGT-1	-0.00736681	0.000152598	Myofibroblast
D0_2#AGGACGATCCTCATTA-1	0.00236566	0.00410776	Fib_Scara5
D0_2#ATTCGTTCAAATAGTG-1	0.00607432	0.0123116	Fib_Scara5
D0_2#CAGCTAATCGACCCGA-1	-0.0122308	-0.00255402	Myofibroblast
D0_2#GCACGGTCAGGTAGGT-1	-0.01139	-0.0029584	Myofibroblast
D0_2#TTAGCGAGTCATGAGG-1	0.000415436	-0.0171187	Myofibroblast
D0_2#GCGGGTTTCGCGTTCT-1	-0.00688272	-0.00135369	Myofibroblast
D0_2#ACTTTCAGTCACCGCA-1	0.00225211	0.011105	Fib_Scara5
D0_2#GGCATTATCTGAACGT-1	0.00263	0.00530804	Fib_Scara5
D0_2#CATGCCTAGGGTGTTG-1	-0.012908	-0.00572637	Myofibroblast
D0_2#GTGCTGGTCTGGCCAG-1	-0.0146722	-0.00776624	Myofibroblast
D0_2#ACCTGCTCAGCGTAGA-1	-0.0108829	-0.00111164	Myofibroblast
D0_2#ACCATCCGTAGTGATA-1	0.0163099	0.0198278	Fib_Scara5
D0_2#TGATGCAAGCCTATAC-1	-0.0106412	-0.00141087	Myofibroblast
D0_2#AACGAGGAGTAATGTG-1	-0.0109479	-0.00124211	Myofibroblast
D0_2#CTAGCGGCATGCCTTC-1	-0.0035359	-0.00410905	Myofibroblast
D0_2#ACTAGGTAGTACGACG-1	0.00164893	0.00403024	Myofibroblast
D0_2#CTTCCAGAGCTCCATA-1	-0.0117326	-0.00239185	Myofibroblast
D0_2#ACTGCGGCACTCCCAT-1	0.00566918	0.00279186	Fib_Scara5
D0_2#AACAAAGTCCCACTAC-1	0.00403668	0.0078382	Fib_Scara5
D0_2#CCCGTTAAGAGGTACC-1	-0.013653	-0.00593218	Myofibroblast
D0_2#TGCTCGTCATTACTCT-1	-0.011616	-0.00535982	Myofibroblast
D0_2#ACCCAAAAGTTCCAGT-1	0.0019006	0.00662686	Fib_Scara5
D0_2#GCGTAGCCAAGTAACA-1	0.00422952	0.00948091	Fib_Scara5
D0_2#CTGTTCGAGTACCTCA-1	-0.00219338	0.00460796	Fib_Scara5
D0_2#GATCATGGTTTAGACC-1	-0.0122546	-0.006284	Myofibroblast
D0_2#TCCGACTAGGGTCTGA-1	0.00456347	0.0105012	Fib_Scara5
D0_2#TACCCTGCAAGCCAGA-1	0.00445646	0.00690773	Fib_Scara5
D0_2#GTGGATTAGAGGAATG-1	-0.012722	-0.00404872	Myofibroblast
D0_2#TTCTGTAAGCTGGAGT-1	-0.00615462	0.0080919	Pericytes
D0_2#TACATTCGTACGACCC-1	-0.0101796	-0.00503891	Myofibroblast
D0_2#TCAAGCAAGTCTCTAG-1	0.00210563	0.00918374	Fib_Scara5
D0_2#AAAGGGCGTTTCAGCA-1	-0.0146765	-0.00392204	Myofibroblast
D0_2#GGAGTAGGTTCCTATT-1	-0.0105623	0.00150925	Fib_Scara5
D0_2#GTCGTAAGTCACATTG-1	0.00416433	0.0128597	Fib_Scara5
D0_2#AACGGGATCTATCTAC-1	0.00585279	0.010862	Fib_Scara5
D0_2#GGGTGTCAGTGTAATG-1	-0.00173601	0.00424765	Fib_Scara5
D0_2#CCATACCAGAATACTG-1	-1.89069e-05	0.00552499	Myofibroblast
D0_2#GCCCGAACAACAAACA-1	-0.00174654	0.00252484	Fib_Scara5
D0_2#TCACAGACAAACAGTA-1	-0.0127865	-0.00258033	Myofibroblast
D0_2#TATGTGGCATGCGCTG-1	-0.0118004	0.00218961	Myofibroblast
D0_2#CCCAGAGCAATAGCGG-1	-0.0171783	-0.00907861	Myofibroblast
D0_2#TGCATTTTCTGGGCGT-1	-0.0162234	-0.0067299	Myofibroblast
D0_2#TTTACGTGTAAGTGCG-1	-0.00975089	0.00474308	Pericytes
D0_2#CCAATGACACGCCGAT-1	-0.0162247	-0.00435977	Myofibroblast
D0_2#AACCTTTTCGGATAGG-1	-0.00456063	-0.00837302	Myofibroblast
D0_2#CTTGCCAAGGTCGGTA-1	0.00362825	0.00972408	Fib_Scara5
D0_2#ACTGCGGAGGAGGCGA-1	-0.00628107	0.00229834	Fib_Scara5
D0_2#GGGTTATCAAGGAAGA-1	-0.0131274	-0.00320606	Myofibroblast
D0_2#TTACCCGTCGGGTCCA-1	-0.00743538	0.00249628	Fib_Scara5
D0_2#GGATAGGTCTATCTTG-1	-0.0174096	-0.00682943	Myofibroblast
D0_2#CTGCTCAAGTTGCGCC-1	-0.0161988	-0.0110033	Myofibroblast
D0_2#TCTCTGGAGCGTTAGG-1	-0.0154693	-0.0101027	Myofibroblast
D0_2#TTGTTCAGTAACCATC-1	-0.0178195	-0.00675253	Myofibroblast
D0_2#GCTGTTCCAACTAGAA-1	-0.0175319	-0.0154692	Myofibroblast
D0_2#GCTCAGGGTCTGAGCC-1	-0.00282358	0.00081505	Fib_Scara5
D0_2#TCGCAGGCATGGCCTG-1	-0.0160327	-0.00599708	Myofibroblast
D0_2#AGATAGAAGGGAAGCG-1	-0.00754413	0.000582889	Myofibroblast
D0_2#TACATTCTCCTTTGCG-1	-0.0174112	-0.0140388	Myofibroblast
D0_2#GCTCAGGGTGTGCTTA-1	-0.019631	-0.0135556	Myofibroblast
D0_2#CACTAAGGTGCTGGCT-1	-0.0158909	-0.00866934	Myofibroblast
D0_2#ATCCTGCCAATTGTGC-1	-0.0096461	0.0040751	Fib_Scara5
D0_2#CAACGGCAGATTAGAC-1	-0.0177063	-0.00728323	Myofibroblast
D0_2#CATAACGGTAAAGCTA-1	-0.00420831	-0.00717247	Myofibroblast
D0_2#GCTCACTGTCGCTAGC-1	-0.0219641	-0.0142306	Myofibroblast
D0_2#CTACAGAAGTAGTCGG-1	-0.00866694	0.0049437	Fib_Scara5
D0_2#GAGATTCTCTCTGAGA-1	-0.0181339	-0.0149178	Myofibroblast
D0_2#ACAAAGAGTGGAAGCT-1	-0.0177252	-0.00962716	Myofibroblast
D0_2#TTTGCGCCATCAACTG-1	-0.0164166	-0.0137631	Myofibroblast
D0_2#CCGAAGCCACGTACAT-1	-0.00933429	0.00268318	Fib_Scara5
D0_2#CGGTGCATCCTCCAGT-1	-0.0188477	-0.00807643	Myofibroblast
D0_2#AGCTATGGTTGTCGGC-1	-0.0186956	-0.00157623	Myofibroblast
D0_2#CCGTACTCAGTTGCAT-1	-0.0202984	-0.0164837	Myofibroblast
D0_2#GGCGAAATCTGACTTT-1	-0.014056	-0.0194397	Myofibroblast
D0_2#GAACGTTTCTCGACAA-1	-0.0181071	-0.0132974	Myofibroblast
D0_2#TTGCGGGGTGGCATAG-1	-0.0122584	0.00273899	Fib_Scara5
D0_2#AAACGAACAGTCCTGG-1	-0.0171345	-0.0120015	Myofibroblast
D0_2#TAGCTTTAGACGACTG-1	-0.0221894	-0.0172182	Myofibroblast
D0_2#CATTCCGTCTAAGGTC-1	-0.0203151	-0.0128267	Myofibroblast
D0_2#TTCGATTAGTACCTCA-1	-0.0232383	-0.0132598	Myofibroblast
D0_2#AGGACGACAACATAAG-1	-0.0225542	-0.0139027	Myofibroblast
D0_2#AGATTCGGTTGCCGCA-1	-0.00995191	-0.00124706	Fib_Scara5
D0_2#TACTAGGGTCCATTGA-1	-0.0180633	-0.00327752	Myofibroblast
D0_2#CCGTGAGCACAGAAGC-1	-0.0203258	-0.0166005	Myofibroblast
D0_2#TGACTCCTCCGGCGAT-1	-0.0121674	-0.00554158	Myofibroblast
D0_2#AGTCAACAGCCATGGA-1	-0.00606981	-0.00412961	Myofibroblast
D0_2#ATTACTCTCCACCTAC-1	-0.0145555	-0.00871968	Myofibroblast
D0_2#AGCCTGGAGGGCATTG-1	-0.0203885	-0.0137952	Myofibroblast
D0_2#TGCTATTAGATCGCCC-1	-0.0201413	-0.0126538	Myofibroblast
D0_2#CCTTGCAGTACGTAAA-1	-0.0192234	-0.0086513	Myofibroblast
D0_2#GAGCATTAGTCTTAGC-1	-0.0179672	-0.00666737	Myofibroblast
D0_2#GGGTGTCCAGATTGTC-1	-0.0181284	-0.0149441	Myofibroblast
D0_2#GCCCAGACATTGTGAC-1	-0.0181551	-0.00804769	Myofibroblast
D0_2#GTGGCGTCACTCGGAC-1	-0.019174	-0.0066829	Myofibroblast
D0_2#TTGCACCTCGACGGAA-1	-0.0230294	-0.00344113	Myofibroblast
D0_2#CTCGCTATCGGGAATG-1	-0.0218269	-0.0156896	Myofibroblast
D0_2#GCTTAAGTCTGTCGGG-1	-0.0502482	0.0176739	Pericytes
D0_2#CTGCTCAGTGAGCTAG-1	-0.0242605	-0.0149643	Myofibroblast
D0_2#GCACCTTGTTAAGGGC-1	-0.0221477	-0.0145885	Myofibroblast
D0_2#AGCGTGCGTGGGTAGT-1	-0.0249664	-0.0141066	Myofibroblast
D0_2#AGGCCTGGTGCATCAT-1	-0.0255657	-0.0134766	Myofibroblast
D0_2#GCTCAGGGTCGCGCTA-1	-0.0220459	-0.0145889	Myofibroblast
D0_2#TTCAACTGTCCGTGCA-1	-0.0215997	-0.0133214	Myofibroblast
D0_2#GCCTACTGTGGCATAG-1	-0.0224785	-0.0138326	Myofibroblast
D0_2#CATTCCGGTCAGTGTT-1	-0.0210017	-0.0111407	Myofibroblast
D0_2#GATTAGCTCACGGGTC-1	-0.0243507	-0.0118975	Myofibroblast
D0_2#TTCGATTGTGAGGTCA-1	-0.0197925	-0.0129402	Myofibroblast
D0_2#AACGGGACACAACGGA-1	-0.0251849	-0.00553968	Myofibroblast
D0_1#GCCATAACATCCTGGG-1	-0.0112902	-0.0018759	Myofibroblast
D0_1#GATTAGCTCGGTAGGA-1	0.00287965	-0.0224187	Myofibroblast
D0_1#TATCGAGTCGAGTTAC-1	-0.0104687	-0.000199203	Myofibroblast
D0_1#GATTAGCCACCGTTGG-1	-0.0128636	-0.00191595	Myofibroblast
D0_1#CAAAGCTCAGGGAGTT-1	0.0043543	0.00147503	Fib_Scara5
D0_1#CCCACATAGTCCGTGC-1	0.0338204	0.0244906	Fib_Scara5
D0_1#AACGGGACATTTCACT-1	0.00730081	-0.0116634	Fib_Scara5
D0_1#ACAGCGCAGTGATCTC-1	-0.0101962	-0.000573417	Myofibroblast
D0_1#ACTCGGGCAATTCTCT-1	-0.00322567	-0.00865349	Myofibroblast
D0_1#CTCAGCTGTGCTAGTT-1	0.018055	0.0147741	Fib_Scara5
D0_1#GAACCTAGTTGGCTTA-1	-0.0113381	-0.00047167	Myofibroblast
D0_1#TTCGGTCCATTTAGGC-1	0.013963	0.00713976	Fib_Scara5
D0_1#AGCTGATCAATTCTCT-1	0.000770577	-0.0022259	Myofibroblast
D0_1#CGCAGGTGTCTCTGCT-1	0.0118792	-0.00154423	Fib_Scara5
D0_1#GGTAGGAGTTGTATCG-1	0.000731088	0.000101481	Myofibroblast
D0_1#GCCATAATCTTTGCAT-1	0.00301183	-0.00727785	Myofibroblast
D0_1#CACATGAAGCATACCT-1	-0.00933607	0.000569712	Myofibroblast
D0_1#GTGTCAACACCTGGTG-1	0.0115165	0.0100879	Fib_Scara5
D0_1#CACTAAGGTCAATCCA-1	0.0203042	0.0130224	Fib_Scara5
D0_1#TCGTTCGGTGAATGTA-1	-0.0114287	0.000243421	Myofibroblast
D0_1#GAACTTGTCCGTTAGA-1	-0.00184566	-0.0371286	Myofibroblast
D0_1#GAGACTTAGTCTTAGC-1	-0.00766963	0.00166272	Myofibroblast
D0_1#GGTCATATCAAACCAC-1	-0.0145912	-0.00128234	Pericytes
D0_1#CAAGCTACAGTATACC-1	0.0201345	0.0140423	Fib_Scara5
D0_1#AACCGATCAAGAGCGT-1	-0.0180825	-0.0029066	Myofibroblast
D0_1#GTGGCGTTCCCACTTG-1	-0.0215658	-0.00624133	Myofibroblast
D0_1#ACGTTAGGTCAAACAA-1	0.0378402	0.0333265	Fib_Scara5
D0_1#TTAACGGGTGCTAGTT-1	0.00956229	0.00942278	Fib_Scara5
D0_1#CGGACTGAGAGATTAC-1	0.00591599	-0.0427578	Myofibroblast
D0_1#CAGTATGTCGATGTGT-1	0.0111274	0.00886835	Fib_Scara5
D0_1#ATTACTCCATACAACC-1	0.022781	0.0204126	Fib_Scara5
D0_1#CCAATGATCAGTTGAC-1	0.0104828	0.0100393	Fib_Scara5
D0_1#AAATGAGGTTTGCCAA-1	-0.00578915	-0.00926171	Myofibroblast
D0_1#GTTACGAAGGATGTAT-1	-0.0143994	-0.023268	Myofibroblast
D0_1#TTGCTTATCTCTGAGA-1	0.000167968	0.00299794	Myofibroblast
D0_1#TCAGTTTGTAGAACGC-1	-0.0114841	0.000591602	Myofibroblast
D0_1#GGGTCTGGTCAGCTTA-1	0.0357282	0.0309535	Fib_Scara5
D0_1#ATCGAGTTCCATCTAT-1	0.00719911	0.000874632	Fib_Scara5
D0_1#GAGGTCCTCCATTGAG-1	0.00600715	0.00491014	Fib_Scara5
D0_1#AGGCCCAGTATCGCGC-1	0.0327322	0.0287475	Fib_Scara5
D0_1#AGGCGAAAGTGTCGGA-1	0.014173	0.00206867	Fib_Scara5
D0_1#CCGTACTCATAGCCGC-1	-0.0173377	-0.00384488	Myofibroblast
D0_1#TTCGATTAGTTGAATG-1	0.0302104	0.019152	Fib_Scara5
D0_1#TGATCAGGTCAAACAA-1	0.0237588	0.0213354	Fib_Scara5
D0_1#ATCGAGTGTACGCCCA-1	0.0178794	0.00914623	Fib_Scara5
D0_1#TCGCAGGGTAAGCCGA-1	0.00591227	0.00467156	Myofibroblast
D0_1#ACATGGTAGGCTCAGA-1	0.027122	0.0236457	Fib_Scara5
D0_1#CTTGTCGGTTCCGCGA-1	-0.0158894	-0.0207156	Myofibroblast
D0_1#ACCCAAAAGAGGAAGT-1	0.0217187	0.0177625	Fib_Scara5
D0_1#AGCCTTCCACGCTAAT-1	-0.0158782	-0.0197738	Myofibroblast
D0_1#TAGGAGGCACCCTTTG-1	0.00478696	-0.000115948	Fib_Scara5
D0_1#GTGGATTAGGTTGACG-1	0.0143941	0.0137767	Fib_Scara5
D0_1#AAACTCGTCATCGCCT-1	0.0096756	-0.00371331	Fib_Scara5
D0_1#CTTGAAGTCTGGCCAG-1	0.0142523	-0.000219227	Fib_Scara5
D0_1#GCACGGTGTTGGAGGT-1	0.00722715	0.00312113	Fib_Scara5
D0_1#GCTCCTACATTACTTC-1	0.00541661	0.00538353	Fib_Scara5
D0_1#TAGTCCCAGAGCACTG-1	0.00014075	-0.0206353	Myofibroblast
D0_1#AACGAGGCATTGCGAT-1	0.00134796	0.00136126	Fib_Scara5
D0_1#TGCTTCGGTTGGAGGT-1	0.0105799	-0.0076633	Myofibroblast
D0_1#GTCACGGGTAGCGGTA-1	0.00756131	0.007063	Myofibroblast
D0_1#TGGGTTAGTACGGAGT-1	0.00428104	-0.00869866	Myofibroblast
D0_1#ATTGTGGTCACCCTTG-1	0.000682021	0.004417	Fib_Scara5
D0_1#CTGGGACGTAGTGATA-1	0.00804474	0.00651408	Fib_Scara5
D0_1#TGTTAGGGTGCAAGAC-1	0.0089881	0.00834628	Fib_Scara5
D0_1#TTGAGTGTCGCCTTAC-1	0.0290805	0.0264602	Fib_Scara5
D0_1#CTGTATTCATTACCTT-1	0.0220304	0.0185462	Fib_Scara5
D0_1#GAAACAAAGACTTCCA-1	0.00205982	-0.00565002	Myofibroblast
D0_1#CAGCTAATCAAACCAC-1	0.012292	0.00818662	Fib_Scara5
D0_1#GCTCACTCATGCACTA-1	0.0218189	0.0155245	Fib_Scara5
D0_1#GTAGGAGTCCAGAGAG-1	0.0183303	0.0171421	Fib_Scara5
D0_1#GGGTGTCGTCTCAAAC-1	0.0125331	-0.0073527	Myofibroblast
D0_1#GAGACTTAGTGAAGGA-1	-0.00124255	-0.0030624	Fib_Scara5
D0_1#GAGGATGCAGGTTATC-1	0.00608382	0.00568329	Myofibroblast
D0_1#TATGTTCCATTTAGGC-1	0.0037712	-0.0124606	Myofibroblast
D0_1#ACAAACCAGAGGTGGG-1	-0.00224337	0.00181963	Fib_Scara5
D0_1#AGATTCGCAACTCGAT-1	0.017999	0.0161518	Fib_Scara5
D0_1#ACCCAAACATTAGCAC-1	-0.0368185	0.00841073	Pericytes
D0_1#ACCCAAACACATTGCA-1	0.028524	0.0209516	Fib_Scara5
D0_1#GAACTTGAGGCCTCGT-1	0.0131202	0.0131795	Fib_Scara5
D0_1#CACGTTCGTCAGAAAT-1	0.0148309	-0.00975916	Myofibroblast
D0_1#CTTCTAACATTCTCGC-1	-0.00071862	-0.000250872	Fib_Scara5
D0_1#GATGATCAGTACAGAT-1	0.00550985	0.00405233	Myofibroblast
D0_1#CAGTGTACACATATCG-1	-0.0233976	-0.00261	Myofibroblast
D0_1#CCTTAATGTTAGGAAT-1	0.00816405	0.00434224	Fib_Scara5
D0_1#TTCGGTCAGATGGGAA-1	-0.00822987	-0.0048464	Myofibroblast
D0_1#TTAGCTTCACTCGGAC-1	-0.00250605	0.00445182	Myofibroblast
D0_1#AACCAACTCACTCCCA-1	0.0254193	0.0219486	Fib_Scara5
D0_1#CCTATTACAAATGTCC-1	0.0100935	0.00729616	Myofibroblast
D0_1#GGACACCAGCGTGTTT-1	0.0346724	0.0297167	Fib_Scara5
D0_1#ACAAGCTCATATACGC-1	0.018836	0.0185354	Fib_Scara5
D0_1#AAACTCGCACAAACAA-1	0.0124816	-0.00162712	Fib_Scara5
D0_1#CCTTGGTCAACGTACT-1	0.0140482	-0.0127013	Myofibroblast
D0_1#CACCTGTCATGGTAAA-1	-0.00992158	-0.00425449	Myofibroblast
D0_1#ATGTCTTTCTCGTAGA-1	-0.00227493	0.00206045	Fib_Scara5
D0_1#TACTCGCGTACGCAAG-1	0.00541338	0.00644903	Fib_Scara5
D0_1#TGGCAATTCCTGTAGA-1	0.00424304	0.00415831	Fib_Scara5
D0_1#TCGAGCGGTGATAAGT-1	0.0300711	0.023856	Fib_Scara5
D0_1#AATACGCGTCATGAGG-1	-0.0163393	-0.0118498	Myofibroblast
D0_1#CCCGTTATCCTTACGC-1	0.0205424	0.0137532	Fib_Scara5
D0_1#TGACTCCAGTCTCCAA-1	-0.00270891	-2.5342e-05	Fib_Scara5
D0_1#CAAGAAAGTTTGCGAT-1	0.005949	-0.00657218	Fib_Scara5
D0_1#GACCGACAGGCCAGTA-1	8.45226e-05	-0.00757641	Myofibroblast
D0_1#CGCACAGCAAGGACCA-1	0.0103184	0.01033	Fib_Scara5
D0_1#GTGCCAGAGATGCGCA-1	0.0143843	-0.00531263	Fib_Scara5
D0_1#GGTCATATCGCGGCAT-1	-0.0439214	0.0167619	Pericytes
D0_1#TAGTCCCTCTCGTGAA-1	0.0208559	0.0187903	Fib_Scara5
D0_1#GCTCCTAAGGTCCTCG-1	0.0254578	0.02477	Fib_Scara5
D0_1#GCATTCCGTTCCATCC-1	0.00552546	0.00707877	Fib_Scara5
D0_1#CTCTAGCGTATGTTCG-1	-0.0161858	-0.00889081	Myofibroblast
D0_1#TGTGTCCAGAGGAACA-1	0.0132464	0.00552969	Fib_Scara5
D0_1#TTATGTCAGACACGGT-1	0.0192781	0.0154567	Fib_Scara5
D0_1#AGCCTTCAGTAATGTG-1	0.0115875	0.0109568	Fib_Scara5
D0_1#GTACTTTTCGATAGGG-1	-0.0150033	-0.00712815	Myofibroblast
D0_1#CTGCTCAAGCTGAAAT-1	0.0177096	0.0151452	Fib_Scara5
D0_1#GAACCTAGTTTCCTAT-1	0.0039867	0.0058499	Fib_Scara5
D0_1#CACAACACACAGATGG-1	0.0183696	0.0104605	Myofibroblast
D0_1#AGCCGCACAATTCGTG-1	-0.00656938	0.00129034	Fib_Scara5
D0_1#GGTAGGATCTCCAACC-1	0.0073025	0.00698541	Fib_Scara5
D0_1#TAACAGCGTACGTAGG-1	0.0113413	0.011959	Fib_Scara5
D0_1#ACCCAAACAGGCATCC-1	0.0115268	0.0100765	Fib_Scara5
D0_1#TTTGCGCCACTACACA-1	0.0163844	0.0126662	Fib_Scara5
D0_1#CGGTGCACAAGTTCGT-1	0.0132866	-0.0466429	Myofibroblast
D0_1#ATTCGTTAGTAACATG-1	-0.000301097	0.00303954	Fib_Scara5
D0_1#GCATGATGTAGATGAT-1	-0.042736	0.0256723	Pericytes
D0_1#TACCCTGTCCGGAAAG-1	-0.0407337	0.00877529	Pericytes
D0_1#ACTACCCTCGGCAATT-1	0.0139421	0.0120717	Fib_Scara5
D0_1#GAAGTCTTCCTCTCTT-1	0.0143056	0.0131143	Fib_Scara5
D0_1#TGAGTCACAATAGCGG-1	0.0150728	0.00044466	Fib_Scara5
D0_1#GGAGAACAGCTGAGGT-1	0.0195524	0.0151364	Fib_Scara5
D0_1#AAAGGATCAGCCACGT-1	0.00183366	0.00692882	Fib_Scara5
D0_1#GGAATCTAGCCTCGCA-1	0.0250831	0.0233933	Fib_Scara5
D0_1#CGATGATCAAAGAGAG-1	0.0183425	0.00368349	Fib_Scara5
D0_1#ATATTCCGTCCGCTTT-1	0.00346925	-0.0129668	Myofibroblast
D0_1#CCCAGAGTCACACGTA-1	0.00581228	0.00275427	Myofibroblast
D0_1#ACTACGAAGGTTCGAG-1	0.0110309	0.0129883	Fib_Scara5
D0_1#TCAGCTCCATTTCACT-1	0.0243794	0.021981	Fib_Scara5
D0_1#TAGCACACAAGCGGTA-1	0.00620858	-0.0142359	Myofibroblast
D0_1#CCTATTATCTCGACCT-1	0.0154486	-0.0130352	Myofibroblast
D0_1#TGTAGCAAGAATCAAC-1	0.00570383	0.00761613	Fib_Scara5
D0_1#AGTTTGGTCGGTACTA-1	0.0284381	0.0242147	Fib_Scara5
D0_1#AAACTGCTCCTCAAGA-1	-2.81751e-05	-0.00470041	Myofibroblast
D0_1#ACGGATTGTGTCCTTC-1	0.00712571	0.00553712	Myofibroblast
D0_1#CGTAAACCATTCTTTG-1	0.019938	0.0169315	Fib_Scara5
D0_1#CTCTAGCGTCATAAGA-1	0.0031073	-0.00421171	Myofibroblast
D0_1#CTGCGTTTCTCTGTTA-1	0.020956	0.0186006	Fib_Scara5
D0_1#TAGCATGTCGCTTACC-1	0.0205967	0.0146621	Fib_Scara5
D0_1#CGCGCAACAAGGACCA-1	0.0208279	0.021082	Fib_Scara5
D0_1#TTCGATTGTTTAAGGA-1	-0.00609051	0.0024916	Fib_Scara5
D0_1#AAAGGATCATACAACC-1	0.00214847	-0.00918647	Myofibroblast
D0_1#TCGAGCGAGAACGCCA-1	0.0138383	-0.0122182	Myofibroblast
D0_1#AACCTGAGTGATGTGG-1	0.00177406	-0.00947764	Myofibroblast
D0_1#GCTCCTAAGGGTATCG-1	0.011922	0.0138489	Fib_Scara5
D0_1#AAGATAGCAGCTTACA-1	0.00405619	-0.0242405	Myofibroblast
D0_1#GCCCAGAAGGTAAGTT-1	0.0209538	0.0190069	Fib_Scara5
D0_1#CTCAGCTAGGAAACTT-1	0.0280203	0.0279092	Fib_Scara5
D0_1#TACCTCGAGGTTTCTG-1	0.0259253	0.0242268	Fib_Scara5
D0_1#TGCTCACGTAAGGTCG-1	0.0257326	0.0236501	Fib_Scara5
D0_1#TACGGATAGAAGCCTG-1	0.0158586	0.0152878	Fib_Scara5
D0_1#TTCTGTAGTAGATTAG-1	0.0277872	0.0274591	Fib_Scara5
D0_1#AACATCGAGGCCTCTG-1	0.0219582	0.0212986	Fib_Scara5
D0_1#TGTACGACAATTGGCT-1	0.00414969	0.00401226	Fib_Scara5
D0_1#CCACGTTAGCGTTGCC-1	0.0103427	0.0122055	Fib_Scara5
D0_1#GTGTCCTTCGTGAACT-1	0.0211414	0.0123292	Fib_Scara5
D0_1#TGAATCGCAATCATCG-1	0.00184249	0.00405298	Fib_Scara5
D0_1#GAAAGTATCCTCATTA-1	0.0142228	0.0103811	Fib_Scara5
D0_1#ACCGGGTCAACGTACT-1	-0.0131661	-0.00661513	Myofibroblast
D0_1#AACCGATCAGTAACCT-1	0.0208385	0.0189447	Fib_Scara5
D0_1#TACGGATCAATGTAAG-1	0.0237359	0.0224632	Fib_Scara5
D0_1#TCAGTCCTCAGATACC-1	-0.0073472	-0.00399095	Myofibroblast
D0_1#TAGGAGGAGATGCGAC-1	0.00461315	0.00380601	Fib_Scara5
D0_1#TCGTTCGTCGGTGATT-1	0.00641802	0.00215336	Fib_Scara5
D0_1#TCAGGTATCGTTCCGT-1	0.01879	0.0167999	Fib_Scara5
D0_1#GTCTACCTCCTATCCG-1	0.0165997	0.0136564	Fib_Scara5
D0_1#TTGAGTGCATAGATAG-1	0.00624568	0.00973578	Fib_Scara5
D0_1#GCAACCGTCTGGCTAA-1	0.00786888	0.0108377	Fib_Scara5
D0_1#TACGCAATCGCTCGGA-1	0.003608	0.00616314	Fib_Scara5
D0_1#GTTGGGCAGTGAAACT-1	0.00957505	0.0075374	Fib_Scara5
D0_1#TAGGTCAGTTAGAGAT-1	-0.0143841	-0.00220169	Myofibroblast
D0_1#CTCTAGCTCACACGTA-1	0.00122662	-0.0119281	Myofibroblast
D0_1#GAACGTTTCAGGCCGT-1	0.00313391	-0.00864368	Myofibroblast
D0_1#ACTAACGAGTCAGGAC-1	0.0232646	0.0211655	Fib_Scara5
D0_1#TTACCCGTCCGGAAAG-1	0.0215248	0.0199954	Fib_Scara5
D0_1#TCGTTCGGTACGACCC-1	0.011216	0.0111925	Fib_Scara5
D0_1#TCCAGAAGTAATGTAG-1	0.0165931	0.0160865	Fib_Scara5
D0_1#ATCGAGTTCCGTTAGA-1	0.00201127	0.00340263	Myofibroblast
D0_1#GCTCAGGTCACGTGTA-1	0.00604269	0.00367249	Fib_Scara5
D0_1#GGGAACAGTATGCTAC-1	0.0190776	0.0192615	Fib_Scara5
D0_1#TCAATTCGTCATTGCA-1	0.0210234	0.0173131	Fib_Scara5
D0_1#TGGACATGTAACCGAG-1	-0.000293051	-0.0123997	Myofibroblast
D0_1#TGGTCCTCACGTTGTA-1	-0.0245219	0.00829095	Pericytes
D0_1#TAATTCCTCGTGAGTT-1	-0.000941785	0.00165286	Fib_Scara5
D0_1#TCGTTCGAGCCGCAAA-1	-0.0124932	-0.0106067	Myofibroblast
D0_1#GTGATCAAGAATCAGT-1	0.00301581	0.00702793	Fib_Scara5
D0_1#ACTCGGGGTCCAAGAG-1	-0.0154774	-0.0154503	Myofibroblast
D0_1#GACTAACCACTCGGAC-1	0.0217567	0.019376	Fib_Scara5
D0_1#TTCATCAGTCTGGGAA-1	0.00909115	0.0049375	Fib_Scara5
D0_1#CGCTATCTCTGTAGAC-1	-0.00682924	-0.00505398	Myofibroblast
D0_1#GAATCTGAGGGTAATT-1	6.77015e-05	0.004102	Fib_Scara5
D0_1#TGTACGATCCCAGCGA-1	-0.0121164	-0.0216688	Myofibroblast
D0_1#GTAATCGGTAGCGTTT-1	-0.0011705	-0.00285202	Fib_Scara5
D0_1#ATATTCCGTTGGCGAA-1	-0.00260162	-0.00549637	Myofibroblast
D0_1#GCGTAGCGTGGACCAA-1	-0.00641696	-0.00160168	Fib_Scara5
D0_1#CAGGATTTCCAGAGAG-1	0.00570669	-0.00655904	Myofibroblast
D0_1#TTACTCATCGCAGATT-1	0.0258743	0.019836	Fib_Scara5
D0_1#GTAATCGCACCGTTGG-1	0.0141712	-0.0041234	Fib_Scara5
D0_1#AGTGTACTCTATCTAC-1	0.0239683	0.021549	Fib_Scara5
D0_1#AACCTGAAGATATGTG-1	0.0136821	0.0107942	Fib_Scara5
D0_1#TTACCGCGTTTCGACA-1	-0.0241039	0.0174273	Pericytes
D0_1#ACAATCGGTACTAGAA-1	0.019481	0.014277	Fib_Scara5
D0_1#CTTCTAAGTAAAGGCC-1	0.0199663	0.0181431	Fib_Scara5
D0_1#GCGCATGAGAAACGCC-1	0.00595071	-0.00488824	Fib_Scara5
D0_1#CAACGGCAGGCCTCTG-1	-0.0100627	-0.000520064	Fib_Scara5
D0_1#CAGTGCGGTGCTTTGA-1	-0.0480346	0.0213837	Pericytes
D0_1#TAGCCCTAGTGCTAGG-1	0.00122463	0.00538946	Fib_Scara5
D0_1#TAACAGCGTCCAAGAG-1	0.00238455	0.00153789	Fib_Scara5
D0_1#TGTTAGGGTAACGGCA-1	0.00902441	0.00572874	Fib_Scara5
D0_1#CTCAGCTGTTATCGAC-1	0.0181615	0.0100502	Fib_Scara5
D0_1#GGCACGTGTCCAAGAG-1	0.0138486	0.011679	Fib_Scara5
D0_1#GACTAGTTCCAGAGAG-1	0.0132405	0.0103742	Fib_Scara5
D0_1#GTAGTACCAGACTAAA-1	0.0105277	-0.0257443	Myofibroblast
D0_1#AGGCGAATCTTCATAC-1	0.0157932	0.0149318	Fib_Scara5
D0_1#TGAGCCGAGATATGTG-1	0.0130062	-0.00702498	Fib_Scara5
D0_1#GTGGATTAGGTAGGAA-1	0.025007	0.0247829	Fib_Scara5
D0_1#AACCGATCACAGTTAC-1	0.0171167	0.0164585	Fib_Scara5
D0_1#CTGGGACGTCTGGGCT-1	0.00290125	0.00533234	Fib_Scara5
D0_1#CCTAAAGGTACTAGAA-1	-0.0138542	-0.00328572	Myofibroblast
D0_1#GGATAGGTCTATCTCA-1	0.0203577	0.0163296	Fib_Scara5
D0_1#ACTTTCATCAAATGGA-1	0.0101705	0.00875664	Fib_Scara5
D0_1#TAGACTGTCTCGGCGA-1	0.0158243	0.0166055	Fib_Scara5
D0_1#CCTGGGAGTGGTAAGC-1	0.0138323	0.0121519	Fib_Scara5
D0_1#ATTTGTCCATGGAGGT-1	0.00755419	-0.0020856	Myofibroblast
D0_1#GTGGCGTTCTCTTCTC-1	0.00956246	0.0126739	Fib_Scara5
D0_1#CAGGATTGTTGCAGAG-1	0.0139425	0.0137845	Fib_Scara5
D0_1#CAAGGCCGTTCAGTAC-1	0.0220947	0.0195407	Fib_Scara5
D0_1#ACTTTCATCGCTTGAA-1	-0.0260533	0.0121516	Pericytes
D0_1#CCTTGCACACATTGCA-1	0.0125012	0.0068576	Fib_Scara5
D0_1#TGGTCAATCAGGAATA-1	0.0195783	0.0156287	Fib_Scara5
D0_1#CATTCCGCAGGACCTC-1	0.00202824	-0.00608408	Myofibroblast
D0_1#CGGTGCAGTCAACTAC-1	0.0157615	0.000371232	Fib_Scara5
D0_1#TTCGTTAGTTCCATCC-1	0.00768416	0.00671046	Fib_Scara5
D0_1#GAAGTCTCAGTATACC-1	0.0213764	0.0201595	Fib_Scara5
D0_1#TACGGATGTTGGTAAA-1	0.0168084	0.0148401	Fib_Scara5
D0_1#TGATCAGTCCTATCCG-1	0.00663251	0.00653099	Fib_Scara5
D0_1#ACAGGCCGTATCTAGC-1	0.0140096	0.00908564	Fib_Scara5
D0_1#TTGCGAAGTTACTTTC-1	0.0114065	0.00945094	Fib_Scara5
D0_1#TTGCTATGTGGATTTC-1	0.0106215	0.00963098	Fib_Scara5
D0_1#TTGCTATGTTTCCACC-1	0.0122136	0.0116485	Fib_Scara5
D0_1#AGCGATTCAACTCCCT-1	0.0266984	0.026668	Fib_Scara5
D0_1#TCAGTCCAGGACTAGC-1	0.0160901	0.0128616	Fib_Scara5
D0_1#CTAGGATTCATGCTTT-1	0.00536153	-0.0112984	Myofibroblast
D0_1#GGGTCTGGTTTCCTAT-1	0.0147329	0.00772918	Fib_Scara5
D0_1#AGGCGAATCCGTCAAA-1	-0.00964653	-0.00159322	Myofibroblast
D0_1#CCTTAATTCCGGGCAT-1	0.0253517	0.0251868	Fib_Scara5
D0_1#ACTAGGTCACGCTGTG-1	0.0154864	0.0130489	Fib_Scara5
D0_1#TTGCGGGTCGCGTTCT-1	0.0158641	0.0162401	Fib_Scara5
D0_1#ACTATTCCAACTCCCT-1	0.0147762	0.00737456	Fib_Scara5
D0_1#ATTACCTCAATTCTCT-1	0.0179128	0.0167806	Fib_Scara5
D0_1#GCGTAGCCACGACGAA-1	0.0254398	0.0221708	Fib_Scara5
D0_1#AACGGGACACTACACA-1	0.0178289	0.0158539	Fib_Scara5
D0_1#CTAGCGGTCAATTGGC-1	0.0214445	0.0148408	Fib_Scara5
D0_1#GCATTGACAGTATACC-1	0.0267292	0.0255958	Fib_Scara5
D0_1#ACAAAGATCACGTCAA-1	0.0265151	0.024008	Fib_Scara5
D0_1#GGAACCCCATCTCTCG-1	0.0194319	0.0201303	Fib_Scara5
D0_1#TCCATCGAGGTCCTCG-1	-0.0134077	-0.00533534	Myofibroblast
D0_1#ACAGGCCTCAGGGTTT-1	0.0210641	0.018407	Fib_Scara5
D0_1#ACAGAAAAGGGCTTCC-1	-0.00136731	0.00514456	Fib_Scara5
D0_1#AACGAGGTCGTGATAC-1	0.0124383	0.0120333	Fib_Scara5
D0_1#TTAGCTTAGTATGCTC-1	0.00163585	-0.00312945	Myofibroblast
D0_1#TTGTTGTCAGCTTACA-1	0.0160081	0.0143405	Fib_Scara5
D0_1#ACCGAATGTAAACGTA-1	0.0211869	0.016532	Fib_Scara5
D0_1#ATTACTCGTGGTAAGC-1	0.0167333	0.00511212	Fib_Scara5
D0_1#GGAGAACCAGCAACAG-1	0.019252	0.0188926	Fib_Scara5
D0_1#TTGACGATCAACGTGT-1	-0.00885234	-0.0063771	Myofibroblast
D0_1#TTACGGACATTCTCGC-1	0.0158782	0.0136483	Fib_Scara5
D0_1#CGTACAATCTGCTACC-1	0.0187775	0.0188784	Fib_Scara5
D0_1#GCACGCAAGCCTTTGA-1	0.00479032	0.00862954	Fib_Scara5
D0_1#ACTTCCGGTGTGTGCC-1	0.0142801	0.0118599	Fib_Scara5
D0_1#TATCGAGTCCCAGCGA-1	0.00698532	-0.000955125	Fib_Scara5
D0_1#AAACGAACAATGACTC-1	-0.0133319	-0.0146517	Myofibroblast
D0_1#CTGGCAGGTCGTCGCA-1	-0.05358	0.0247704	Pericytes
D0_1#GTCGTAAAGCATTGGG-1	-0.0248048	0.0190361	Pericytes
D0_1#TTGAGTGCAGATAAGT-1	0.0052337	0.00618032	Fib_Scara5
D0_1#TGTACGAAGCTCCATA-1	0.0100513	0.0111681	Fib_Scara5
D0_1#TTCGCGTCAATTCAGC-1	0.0115384	0.0128004	Fib_Scara5
D0_1#ATAGTCGCAATAGTGA-1	0.0102297	0.00970195	Fib_Scara5
D0_1#CCTGCTATCGCCGAAC-1	-0.0123275	-0.0115526	Myofibroblast
D0_1#AATGCCAAGATGTTCC-1	0.0134504	0.00708479	Fib_Scara5
D0_1#TCCAGAACAGGCAGAT-1	0.0254662	0.022243	Fib_Scara5
D0_1#TCACCTGCATTACTCT-1	0.0108714	0.0112765	Fib_Scara5
D0_1#CAATCCCGTGCGTTTA-1	0.0161361	0.0164098	Fib_Scara5
D0_1#TTACTTGCAGTAACCT-1	-0.00724068	-0.00349607	Myofibroblast
D0_1#ATCGAGTCAGGCAAGT-1	-0.00573477	0.0125575	Pericytes
D0_1#GGCACGTTCCACACCT-1	0.0189002	0.018791	Fib_Scara5
D0_1#AACGGGAGTTTCAGCA-1	0.00369247	0.00199877	Fib_Scara5
D0_1#TGTACGACACATTCTT-1	0.00876028	0.00815747	Fib_Scara5
D0_1#TCAGGGCAGTTAGAGT-1	0.0172118	0.0171193	Fib_Scara5
D0_1#TTTACGTTCCCAGCGA-1	0.00378282	0.00457814	Fib_Scara5
D0_1#CTCTCAGGTAGTGATA-1	-0.0428999	0.025294	Pericytes
D0_1#ATCCTCGAGTTCAAGA-1	0.0125192	-0.00104835	Fib_Scara5
D0_1#TGTAGCAAGGTGATGC-1	-0.01383	0.0117062	Pericytes
D0_1#GGCGAAACACTAGCCG-1	0.00212472	0.0045414	Fib_Scara5
D0_1#GGGTGTCAGAACGTTA-1	-0.0135782	0.00364347	Pericytes
D0_1#GAACTTGAGGATTAAC-1	0.0143301	0.00902335	Fib_Scara5
D0_1#GTGCACGCATGCCTTC-1	0.00865195	-0.0716604	Myofibroblast
D0_1#CCGCATTGTAGCGGTA-1	-0.0548538	0.024995	Pericytes
D0_1#GGAGAACGTGCGCTCA-1	0.0106884	0.0123942	Fib_Scara5
D0_1#AAATGAGAGGGAGTTC-1	0.00373031	0.00342971	Fib_Scara5
D0_1#TGTGACAGTGATAGAT-1	0.0194443	0.0202907	Fib_Scara5
D0_1#GAACTTGAGCACCATT-1	0.0177077	0.014971	Fib_Scara5
D0_1#TTCTAACAGTTGGAAT-1	0.00546261	0.00637846	Fib_Scara5
D0_1#GTCTACCTCTTAAGCG-1	0.0130803	0.00725612	Fib_Scara5
D0_1#TTAGCGACATTCTTTG-1	0.00602669	0.0087866	Fib_Scara5
D0_1#GCTGCGAAGACACGGT-1	-0.0136278	-0.00706289	Myofibroblast
D0_1#TAGCTTTGTTGCTTGA-1	0.0155563	0.0134218	Fib_Scara5
D0_1#GCGATCGCATGCCTTC-1	0.0090144	-0.016725	Myofibroblast
D0_1#CATTCATGTGAATGTA-1	0.00990176	0.000563522	Fib_Scara5
D0_1#GCAGCTGGTTCCCTTG-1	0.00121314	0.0060292	Fib_Scara5
D0_1#AGCGTGCAGAAGAGTG-1	0.0118966	0.0121709	Fib_Scara5
D0_1#GACTAACAGGCTGGAT-1	-0.00376912	-0.007723	Myofibroblast
D0_1#TGAATCGAGTATGGGC-1	0.0088245	0.00191118	Fib_Scara5
D0_1#CAGCCTTTCAGTCTTT-1	-0.0084132	-0.00182673	Fib_Scara5
D0_1#CAGCCTTGTCACAGTT-1	0.0177863	0.0169326	Fib_Scara5
D0_1#TCAGGGCAGAGAAGCA-1	0.0055176	-0.0047486	Fib_Scara5
D0_1#CACGTTCAGGCGCTTC-1	0.0176545	0.015444	Fib_Scara5
D0_1#GCCTACTAGACCTATC-1	0.0139102	0.01252	Fib_Scara5
D0_1#AATGTCGTCTAGCAAC-1	0.00915648	0.00977066	Fib_Scara5
D0_1#ACTACCCCAAGTTGCT-1	0.0163062	0.0149342	Fib_Scara5
D0_1#GGACACCTCCTGTGGG-1	0.00255308	-0.00539038	Fib_Scara5
D0_1#CACCTGTAGTAGAAGG-1	0.00881682	0.0101168	Fib_Scara5
D0_1#TTAGGTGTCCGATGCG-1	0.00292714	-0.0144988	Myofibroblast
D0_1#GCCCGAACACACATTG-1	0.0231576	0.0235927	Fib_Scara5
D0_1#TGTACAGAGGCTAAAT-1	0.0126705	-0.0244596	Myofibroblast
D0_1#ATTACCTTCCCACGGA-1	0.0166379	0.01639	Fib_Scara5
D0_1#AGTCCGGCAAGTTGCT-1	0.00569404	-0.00286472	Myofibroblast
D0_1#CCAGAATAGGTTCTCA-1	0.0164359	0.0132207	Fib_Scara5
D0_1#GTTGGTAGTCTGTTGA-1	-0.0480841	0.0224881	Pericytes
D0_1#GCGATTACATAGATAG-1	0.00826749	0.00883911	Fib_Scara5
D0_1#CCGTACTGTGCTTACA-1	0.017926	0.0162844	Fib_Scara5
D0_1#TACCTATAGCCCATGC-1	0.00963063	-0.000564756	Fib_Scara5
D0_1#AACGTACGTAAGTCTC-1	0.0119936	0.0121299	Fib_Scara5
D0_1#GTTATTCGTATGCTAC-1	0.00757453	0.0101125	Fib_Scara5
D0_1#CCTGCTATCTAGCAAC-1	-0.00879986	-0.00445146	Myofibroblast
D0_1#GGGTCTGGTAATGTGA-1	0.00931891	0.00528096	Myofibroblast
D0_1#AGCGTGCCAACACGGA-1	0.0177019	0.0149278	Fib_Scara5
D0_1#GCTTGCTGTATCATGC-1	0.00649885	-0.000959469	Fib_Scara5
D0_1#GGGAACAGTGATGCGA-1	0.0112579	0.0100726	Fib_Scara5
D0_1#ACTCGGGCAACCTCCT-1	0.00540016	0.00636934	Fib_Scara5
D0_1#GGGTGTCTCATGAACC-1	0.019349	0.0191549	Fib_Scara5
D0_1#AAAGATGTCCTCCAGT-1	-0.0108419	-0.011639	Myofibroblast
D0_1#TCGGGACTCTTTGCAT-1	-0.00188083	0.00199229	Fib_Scara5
D0_1#GATGATCAGTCGTGAG-1	-0.0130166	-0.00963073	Myofibroblast
D0_1#TAGACTGGTATTGTGC-1	0.011241	0.0116594	Fib_Scara5
D0_1#GGATGAGGTTAAGGGC-1	0.0142054	0.0151431	Fib_Scara5
D0_1#CAATCCCAGGACCGAT-1	-0.00110942	0.000268127	Fib_Scara5
D0_1#AGCGTGCTCTTCCGTG-1	0.0203459	0.0208089	Fib_Scara5
D0_1#AAATGCCGTTTGCCCT-1	-0.0130913	-0.00682623	Myofibroblast
D0_1#TGTGACAGTTAGGAAT-1	0.0175147	0.0175156	Fib_Scara5
D0_1#TATGTTCAGAGCGGTT-1	0.0199543	0.0208953	Fib_Scara5
D0_1#AGTCAACCACCTGAAT-1	0.0103164	0.0142785	Fib_Scara5
D0_1#TGGGTTAGTACCAAGG-1	0.0180549	0.00761647	Fib_Scara5
D0_1#CATGTTTAGCTAGTTC-1	0.00718551	0.00881379	Fib_Scara5
D0_1#TGATGCATCCTCAAGA-1	0.0131457	0.0142834	Fib_Scara5
D0_1#TACAGCAGTGAATGGC-1	-0.0482844	0.0190419	Pericytes
D0_1#GCCAGACCAGCAACCC-1	0.0128899	0.012248	Fib_Scara5
D0_1#GTGTCAACAAGGAAGA-1	-0.00518226	-0.00326782	Myofibroblast
D0_1#TAACAGCGTGCTGAAG-1	0.00534934	-0.00355653	Fib_Scara5
D0_1#GTGACATAGAGGAACA-1	0.011971	0.0101505	Fib_Scara5
D0_1#AACGGGAGTACCGGCT-1	0.0113214	0.00851007	Fib_Scara5
D0_1#GACCAATTCCGGCTGA-1	0.0115737	0.00794635	Fib_Scara5
D0_1#GGGTCTGGTTGGAGGT-1	0.0179677	0.0169186	Fib_Scara5
D0_1#TTGTTCATCTATCTAC-1	0.00143597	0.00717864	Fib_Scara5
D0_1#GGGTCTGAGCCTCGCA-1	-0.00829657	-0.00109119	Fib_Scara5
D0_1#CGGACTGCACCCATCT-1	0.01738	0.0179659	Fib_Scara5
D0_1#GGGTTATGTAGTATCC-1	0.000117029	0.00546996	Fib_Scara5
D0_1#CAAGAAATCTTTCGAT-1	0.00700286	0.0082424	Fib_Scara5
D0_1#GCGAGTCTCGAGCGCT-1	0.00847606	0.0072397	Fib_Scara5
D0_1#GCTTAAGTCACACGTA-1	0.00702321	0.00714817	Fib_Scara5
D0_1#TGTAAGCTCACTTACT-1	0.0106176	0.0134369	Fib_Scara5
D0_1#CTAGCGGGTACCTATG-1	-0.00529787	-0.00474327	Fib_Scara5
D0_1#CAACGTATCGGTCAGC-1	0.00862535	0.000379154	Fib_Scara5
D0_1#CCCAGAGGTGAGTCGA-1	-0.00285822	0.00191048	Fib_Scara5
D0_1#CCCAGAGTCTCGACCT-1	0.005762	0.00945116	Fib_Scara5
D0_1#GAGATTCAGCTACGTT-1	-0.00247127	-0.00711047	Myofibroblast
D0_1#TGTACAGTCTTAGTGG-1	0.0101366	0.00951213	Fib_Scara5
D0_1#CTGTTCGGTTCTGAGT-1	0.0196528	0.0209558	Fib_Scara5
D0_1#AAAGGATAGCAGGACT-1	-0.00236012	-0.00819157	Myofibroblast
D0_1#CACTAAGTCACCGCGA-1	0.00293784	-0.0192311	Myofibroblast
D0_1#ATCCAGAGTGATAGAT-1	0.0220226	0.0229343	Fib_Scara5
D0_1#GGAGAACCATTACTCT-1	0.0119729	0.0133089	Fib_Scara5
D0_1#GCTCACTTCTATCTCA-1	0.00847019	0.0108527	Fib_Scara5
D0_1#TACATGGGTGCGTTTA-1	-0.00547393	-0.00666735	Myofibroblast
D0_1#GGTAGGACATTCTTTG-1	-0.0250464	0.00494348	Myofibroblast
D0_1#GGCACGTAGCATTCCA-1	0.0120478	0.0118026	Fib_Scara5
D0_1#AGTGCCGGTCCGTCGA-1	0.00707757	0.0101272	Fib_Scara5
D0_1#GGGTCTGGTTACGCTA-1	0.00436638	0.00698849	Fib_Scara5
D0_1#TGCATGACAGTGCGAA-1	0.0102591	0.00963834	Fib_Scara5
D0_1#TGGCGCACAGAAAGAG-1	0.0102558	0.010172	Fib_Scara5
D0_1#TGTGACACATGTGGGA-1	0.0043268	0.00504914	Fib_Scara5
D0_1#CGATGATGTAGCTGTT-1	0.00791605	-0.000388291	Fib_Scara5
D0_1#TCCATCGTCTGTGTCC-1	-0.0343064	0.00655179	Myofibroblast
D0_1#TCAATTCGTTCACGTA-1	0.00663439	0.00188669	Myofibroblast
D0_1#AATGGAAAGAAATCTG-1	-0.0126841	-0.0152368	Myofibroblast
D0_1#AAAGGATCATCCGTAA-1	0.0197709	0.0197824	Fib_Scara5
D0_1#TTGACGAGTCTGGGAA-1	0.00865808	0.00832879	Fib_Scara5
D0_1#AGCGATTTCACCGCGA-1	0.0107496	0.0113019	Fib_Scara5
D0_1#TAGGAGGTCGACGGAA-1	-0.0084347	-0.012423	Myofibroblast
D0_1#CTTGTCGTCTCGACCT-1	0.00954352	0.0105532	Fib_Scara5
D0_1#CGAGTTACAGCTATAC-1	-0.0172939	-0.0200544	Myofibroblast
D0_1#CGGTGCACAGCAACCC-1	0.0123221	0.012863	Fib_Scara5
D0_1#TACAGCACACAACGGA-1	0.0119915	0.0113932	Fib_Scara5
D0_1#ACTAGGTCAGAACAGC-1	0.00546134	0.0045333	Fib_Scara5
D0_1#GTCACCTTCTGATCCC-1	0.00979725	0.00821939	Fib_Scara5
D0_1#TAGCCCTTCCCGATTC-1	0.00908949	0.0126794	Fib_Scara5
D0_1#GGGTCTGAGGATGTCG-1	-0.00152806	0.00377414	Fib_Scara5
D0_1#AACAAAGTCCGTCAAA-1	-0.013937	-0.0157047	Myofibroblast
D0_1#TCAGTCCGTTTGATCG-1	-0.00597855	-0.00187505	Fib_Scara5
D0_1#GGACACCGTATGTCCA-1	-0.0480481	0.0231513	Pericytes
D0_1#CTGCTCAAGGCGTAGT-1	0.00690222	0.00956073	Fib_Scara5
D0_1#GTGTGATTCCGATTGA-1	0.0136811	0.01371	Fib_Scara5
D0_1#TGGACATTCATTCTCA-1	-0.015614	-0.0112368	Myofibroblast
D0_1#AAACGAACACTGTCGG-1	-0.00295457	-0.000456404	Fib_Scara5
D0_1#AACAAAGGTACCCATA-1	-0.0555595	0.0274006	Pericytes
D0_1#GTGTGATTCTGAAAGA-1	0.00257007	0.00498555	Fib_Scara5
D0_1#GCAGATTAGCAGGAGG-1	-0.00838964	-0.00156075	Fib_Scara5
D0_1#TGACTCCCATTGTGAC-1	-0.0175075	-0.0156241	Myofibroblast
D0_1#TACGGATGTGGACTGA-1	0.0084989	-0.0117394	Myofibroblast
D0_1#AGTGCCGAGCAGGACT-1	-0.0158288	-0.00903704	Myofibroblast
D0_1#CCGTAGGAGTCGTATC-1	0.00112805	-0.00662072	Myofibroblast
D0_1#AGTGCCGTCGAAGCCC-1	-0.00447234	-0.0264668	Myofibroblast
D0_1#AGATAGAGTCAGGCTC-1	0.0118294	0.0129929	Fib_Scara5
D0_1#CACGTTCCAGAACGAC-1	0.0113992	0.00794385	Fib_Scara5
D0_1#CCAGAATAGTCGTATC-1	-0.000476902	0.00428189	Pericytes
D0_1#TATGTGGTCATCGCAA-1	0.0130195	0.0159714	Fib_Scara5
D0_1#CCTTGCATCCACGCTT-1	-0.0116405	-0.00635035	Myofibroblast
D0_1#GATCGTACAAGTGGCA-1	-0.0150741	-0.00376821	Myofibroblast
D0_1#GTTGGGCAGTTCGACT-1	-0.0524856	0.0135821	Pericytes
D0_1#CTAACTTTCAGGCCGT-1	0.00355639	0.003321	Fib_Scara5
D0_1#AAGATAGCAAGTAACA-1	-0.000832158	0.00253186	Myofibroblast
D0_1#TGCCTCATCCATACGA-1	0.00694766	0.00593445	Fib_Scara5
D0_1#TCCATCGGTCGACTGC-1	-0.00189225	-0.00117879	Fib_Scara5
D0_1#TTTGGCCCAAACGTTC-1	0.00468455	-0.00977668	Myofibroblast
D0_1#GTGTGATAGGAAGGTA-1	0.00760239	0.00714534	Fib_Scara5
D0_1#GAACCTATCAGATACC-1	0.00487009	0.00358267	Fib_Scara5
D0_1#CTCACCAGTGCACCCA-1	0.0100707	0.0124338	Fib_Scara5
D0_1#GCAACCGCAACTACTG-1	-0.0392144	0.0237325	Pericytes
D0_1#CTACAGATCTTTGCAT-1	0.00207399	0.00627078	Fib_Scara5
D0_1#CAGGATTAGGTGAACC-1	-0.00507209	-0.0140415	Myofibroblast
D0_1#TGCTCGTGTCAACTGT-1	0.00668305	-0.021839	Myofibroblast
D0_1#GTCACGGCACCACGAC-1	0.00032834	-0.00144983	Fib_Scara5
D0_1#GCCAGCAAGCCGCAAA-1	0.00164273	0.00744512	Fib_Scara5
D0_1#ATCCTGCTCGGTCCGA-1	0.000106667	0.00411345	Fib_Scara5
D0_1#GGCATTAAGCTACGCC-1	0.00778002	0.00948488	Fib_Scara5
D0_1#TGGCGCATCTAGCTGA-1	-0.00323642	0.00105064	Fib_Scara5
D0_1#ACCGCAGGTTTGAAGA-1	0.00634931	0.00942324	Fib_Scara5
D0_1#AGCTATGCATCGTGAT-1	-0.00201217	0.000501007	Myofibroblast
D0_1#AGTGCCGCAACTACTG-1	0.00570497	0.00815401	Fib_Scara5
D0_1#AGCTGGCAGAGCTACG-1	0.00874687	0.000778489	Fib_Scara5
D0_1#AGTCCGGCAAGACTAA-1	0.00124989	0.00407391	Fib_Scara5
D0_1#TGCGTAACAAACGACG-1	0.00281691	0.00659676	Fib_Scara5
D0_1#ACTTTCAGTAGGTCTT-1	0.00784291	0.0130414	Fib_Scara5
D0_1#AGTTTGGCAGTCAGCC-1	0.00334337	0.00648332	Fib_Scara5
D0_1#TAAGCCACACTGCTCT-1	-0.0234278	-0.0195749	Myofibroblast
D0_1#AAATGAGGTGTCCAGC-1	0.00837959	0.0100493	Fib_Scara5
D0_1#ACAGCGCCAACTGCGC-1	-0.0150186	-0.0130074	Myofibroblast
D0_1#TAGCCGGTCTTTATCG-1	-0.019425	-0.0158395	Myofibroblast
D0_1#TACTAGGGTGATGCTT-1	-0.00623873	0.00259907	Fib_Scara5
D0_1#ATCCAGACAAGGGTAC-1	-0.000990011	0.00218862	Fib_Scara5
D0_1#GGGCCATAGGATCCTT-1	0.00573968	0.00917149	Fib_Scara5
D0_1#CCATACCTCCAGTTAG-1	0.00358608	0.00652763	Fib_Scara5
D0_1#ACATGCACAAACCGAG-1	0.00189973	0.00389835	Fib_Scara5
D0_1#AACGGGACACAACGGA-1	-0.0178712	-0.0119872	Myofibroblast
D0_1#CCCTAGTAGTCTCCAA-1	-0.000622954	0.00557462	Fib_Scara5
D0_1#GCAGCTGCAGGACTGA-1	-0.00281003	0.00185089	Fib_Scara5
D0_1#GAGACTTCAATCATCG-1	-0.0209892	-0.01477	Myofibroblast
D0_1#GAAAGTATCGTGCTTC-1	-0.0168102	-0.0164279	Myofibroblast
D0_1#TTACGTTTCAGCACGC-1	-0.0135127	-0.00491953	Myofibroblast
D0_1#GCTCACTCACATATCG-1	-0.0036771	0.00265213	Fib_Scara5
D0_1#CACGTTCCAGTTCGGC-1	-0.0138964	-0.00816643	Myofibroblast
D0_1#GGTACCGCACGTTGTA-1	-0.0111058	-0.00502057	Myofibroblast
D0_1#GTAGTACCAGGCTACC-1	-0.0035719	0.00416888	Fib_Scara5
D0_1#TGCTCACTCGACTATG-1	-0.00114291	0.0048595	Fib_Scara5
D0_1#GAGCGCTTCTTGTGCC-1	0.00190682	0.00243402	Fib_Scara5
D0_1#GACTAGTTCGCACCGA-1	-0.0100849	-0.00247431	Fib_Scara5
D0_1#GAGCGCTTCTTTCGAT-1	-0.0227146	-0.0187128	Myofibroblast
D0_1#GACTAACGTAGACGCA-1	-0.00104089	-0.00308143	Fib_Scara5
D0_1#CAAAGCTAGAACAGGA-1	-0.0186218	-0.012158	Myofibroblast
D0_1#GTGCTGGCAGTAACCT-1	-0.00314538	0.00320342	Fib_Scara5
D0_1#TTCAACTCAAGATTAG-1	-0.00689038	0.0018909	Fib_Scara5
D0_1#TTAGCGATCCTATCAT-1	-0.00780141	-0.0179281	Myofibroblast
D0_1#AACCTGAAGACAGCTG-1	-0.0216487	-0.0159021	Myofibroblast
D0_1#ACTGCGGAGCGTCAAG-1	-0.0036397	-0.00204941	Fib_Scara5
D0_1#AACCTGAAGTTCCAGT-1	-0.00651328	-0.000791366	Myofibroblast
D0_1#TCGAGCGGTGCTGGCT-1	-0.0136858	-0.0260526	Myofibroblast
D0_1#TGGAAGGGTACTATGC-1	-0.0234717	-0.0197452	Myofibroblast
D0_1#AAGATAGGTACGTATC-1	-0.0110054	0.00018015	Fib_Scara5
D0_1#CCTCCCTAGAGTGGTC-1	-0.0125761	-0.005731	Myofibroblast
D0_1#AGGCCCAAGTTCGACT-1	-0.00779462	0.000702853	Fib_Scara5
D0_1#TGCTTCGCAGTCCTGG-1	-0.00556265	0.00347517	Fib_Scara5
D0_1#GTGTCCTAGCCTCGCA-1	-0.0203035	-0.019117	Myofibroblast
D0_1#CCTGGGAGTGGCATAG-1	-0.0216735	-0.0161665	Myofibroblast
D0_1#TCAAGACAGACAGTGC-1	-0.0219576	-0.0182019	Myofibroblast
D0_1#GGTCATACAGCCACGT-1	-0.0196447	-0.0178642	Myofibroblast
D0_1#ACATGCATCTGCCGAG-1	-0.0173333	-0.012678	Myofibroblast
D0_1#TACTGCCGTTGCCTGG-1	-0.0172465	-0.00575545	Myofibroblast
D0_1#TTACTCAGTTTAGACC-1	-0.0202087	-0.0143713	Myofibroblast
D0_1#AACCGATTCAGCCGAC-1	-0.017935	-0.00863633	Myofibroblast
D0_1#CCTATTACAGACCTGC-1	-0.0202114	-0.0156397	Myofibroblast
D0_1#GCGTTGGGTGTGACCC-1	-0.0165202	-0.0163483	Myofibroblast
D0_1#CGTAAACTCATAGGTC-1	-0.0197754	-0.016813	Myofibroblast
D0_1#AGATAGATCATAGGTC-1	-0.0177049	-0.0140745	Myofibroblast
D0_1#GTCACCTAGCAGGACT-1	-0.0205546	-0.0185486	Myofibroblast
D0_1#GGGTCTGGTTACGGAG-1	-0.0192671	-0.012836	Myofibroblast
D0_1#AGTCCGGCATTACCTT-1	-0.0197204	-0.0148666	Myofibroblast
D0_1#CAAGGCCGTATCATGC-1	-0.0183622	-0.0108623	Myofibroblast
D0_1#TGCTTCGTCACTAGCA-1	-0.0217977	-0.0160425	Myofibroblast
D0_1#CTCACCATCAGCACGC-1	-0.0214062	-0.0159402	Myofibroblast
D0_1#ACGGATTTCTGACATG-1	-0.0214555	-0.0167256	Myofibroblast
D0_1#TCAATTCGTGTCGGTC-1	-0.0222863	-0.0177346	Myofibroblast
D10_1#GCGCATGGTCTTAGCA-1	0.0120318	-0.0197022	Myofibroblast
D10_1#AGCGTATCAGGCATCC-1	-0.00781043	-0.00986977	Myofibroblast
D10_1#CGCACAGGTGGTACTT-1	0.00140312	-0.0212211	Myofibroblast
D10_1#CCCTCTCTCACGTCAA-1	0.0113161	-0.0646395	Myofibroblast
D10_1#TCTATTGAGTATGGGC-1	0.0137056	-0.00814879	Myofibroblast
D10_1#TAGGAGGTCGGATAAA-1	-0.0106564	-0.00396467	Myofibroblast
D10_1#ACCATCCGTGCTGGCT-1	0.0155117	-0.0306389	Myofibroblast
D10_1#GGTGCTGTCACACGTA-1	0.013208	-0.0184256	Myofibroblast
D10_1#CAGCTGGAGCATTCCA-1	0.00995116	-0.0504721	Myofibroblast
D10_1#CTCCCAATCGCATAAC-1	0.0121225	-0.0629059	Myofibroblast
D10_1#AGCTGGCTCTGGTACA-1	0.0138343	-0.0600846	Myofibroblast
D10_1#TATTGCTGTGACCAGA-1	0.0131928	-0.02489	Myofibroblast
D10_1#GTTGGGCGTCAGCAAG-1	0.0170046	-0.0388303	Myofibroblast
D10_1#GACTAACTCGTGAACT-1	0.0198253	0.0012761	Fib_Scara5
D10_1#TGGCAATAGGCACCTC-1	-0.0121473	-0.00706093	Myofibroblast
D10_1#TGAGTCATCGCACCTT-1	0.0131498	-0.058551	Myofibroblast
D10_1#GTCACGGGTGGACAGT-1	0.0297509	0.0306872	Fib_Scara5
D10_1#GAGATTCCACAATAAG-1	0.0370422	0.0310897	Fib_Scara5
D10_1#AGACAAAGTAACGGAC-1	0.0145671	-0.0416509	Myofibroblast
D10_1#TACCCTGAGTGATCTC-1	0.0142902	-0.0270148	Myofibroblast
D10_1#GAGGATGAGAGGCGGA-1	0.0111614	-0.0640191	Myofibroblast
D10_1#TGACAACTCTACTTTG-1	0.00624011	-0.0175481	Myofibroblast
D10_1#CACCTTGGTGGAGTGT-1	0.0101834	-0.062962	Myofibroblast
D10_1#TACATGGCATTGATGC-1	-0.011797	-0.00405565	Myofibroblast
D10_1#GAACCGCCATCAGCTA-1	0.00668584	-0.00292071	Fib_Scara5
D10_1#AGGCGAATCCATAACG-1	-0.0107767	-0.00577433	Myofibroblast
D10_1#TGGGTGCTCGAGGCTC-1	0.00782258	-0.0644737	Myofibroblast
D10_1#CTGGGACTCCAAGAGG-1	0.00663665	-0.00673648	Myofibroblast
D10_1#TGTACGAGTTGAAGCG-1	0.00417878	-0.0508476	Myofibroblast
D10_1#ATTTGTCGTGGTCGAA-1	0.0193587	0.00692249	Fib_Scara5
D10_1#GGAACTTTCGCGATGC-1	0.00957679	-0.0466962	Myofibroblast
D10_1#TTAACGGTCGGGTCCA-1	0.00857172	-0.0502973	Myofibroblast
D10_1#AATGCCAAGGATGTCG-1	0.0182791	0.00411375	Fib_Scara5
D10_1#GAGGCTCCAGGAGCAT-1	0.0363869	0.0347467	Fib_Scara5
D10_1#ACAAACCCAGTAGGCA-1	0.0157635	0.00225126	Fib_Scara5
D10_1#CCCAGAGTCCTCATTA-1	0.00697226	-0.0622079	Myofibroblast
D10_1#CCCTCTCCACACTAGT-1	0.00647043	-0.058933	Myofibroblast
D10_1#TAGGAGGAGAAAGGGT-1	0.00888215	-0.0347773	Myofibroblast
D10_1#TCACTCGCACAAACAA-1	0.030309	0.0329084	Fib_Scara5
D10_1#ACGTGGCGTAATGCAA-1	0.0163331	0.00106105	Fib_Scara5
D10_1#GTTGGGCGTAGTACAA-1	0.00934737	-0.0657981	Myofibroblast
D10_1#AAGGTTCTCTAAACGC-1	0.0140316	-0.0385451	Myofibroblast
D10_1#GCACGGTGTCTGCGCA-1	0.00567672	-0.0508588	Myofibroblast
D10_1#GATCATGGTAAGGTCG-1	0.0157274	-0.0360688	Myofibroblast
D10_1#GTCGTAAGTCAGAGTG-1	0.00559859	-0.00180189	Myofibroblast
D10_1#GCTCGAGAGTATCTGC-1	0.0225152	0.0206178	Fib_Scara5
D10_1#ACAATCGCACATTCTT-1	0.0103561	-0.0442437	Myofibroblast
D10_1#AAGATAGAGTTGCTTG-1	0.00373758	-0.0641462	Myofibroblast
D10_1#CAGGATTGTCTGTGTA-1	0.0148215	-0.034778	Myofibroblast
D10_1#CATGCCTTCTCTGACC-1	0.00448761	-0.0312761	Myofibroblast
D10_1#AGGCGTCTCACTCCCA-1	0.00620878	-0.017474	Myofibroblast
D10_1#CCCGTTAAGTGTTCCA-1	0.00777746	-0.0138895	Myofibroblast
D10_1#TACGCAACAATCACTG-1	0.0315885	0.0276658	Fib_Scara5
D10_1#TACCTATGTCTGTCCT-1	0.0306483	0.018787	Fib_Scara5
D10_1#ACTACGATCTCTCAAT-1	0.00884227	-0.0611234	Myofibroblast
D10_1#AGCCTCTTCTTAGTGG-1	0.00436974	-0.00907941	Myofibroblast
D10_1#ACTCGGGGTGCACATT-1	0.0218085	0.00439267	Fib_Scara5
D10_1#AGCTGTATCGGTTGTA-1	-0.0202932	0.0122252	Pericytes
D10_1#GTTCAAGTCCTTTGCG-1	0.0299914	0.0253025	Fib_Scara5
D10_1#GATCATGGTAGGGTCA-1	0.0315425	0.0296535	Fib_Scara5
D10_1#GCGAGAACACGCTGTG-1	0.000216914	-0.00551839	Myofibroblast
D10_1#TTCATTGTCACAACAC-1	0.0207366	0.00550855	Fib_Scara5
D10_1#TAGCACATCCCTAAAG-1	0.0100441	-0.0628653	Myofibroblast
D10_1#AGCGTATAGTACAACA-1	0.0231161	0.0264944	Fib_Scara5
D10_1#CAATCCCAGGCCAGTA-1	0.0119527	-0.050169	Myofibroblast
D10_1#GAGAACGTCACTGATG-1	0.00896803	-0.0581895	Myofibroblast
D10_1#TAGCACACAGGTAGGT-1	0.0082019	-0.063356	Myofibroblast
D10_1#ATAGGCTTCGGTCTCT-1	0.00215487	-0.0157618	Myofibroblast
D10_1#TATTGCTTCAACACGT-1	0.0150711	0.00541718	Fib_Scara5
D10_1#CACGTTCCAATGCCAT-1	0.0306568	0.0270995	Fib_Scara5
D10_1#GACCCAGAGATCCGAG-1	0.00829721	0.00717412	Fib_Scara5
D10_1#GGAGAACGTACTATGC-1	0.00469765	-0.0406184	Myofibroblast
D10_1#AGCCTCTAGGTTGTTC-1	0.00108737	-0.00672954	Myofibroblast
D10_1#GTGTGATCAAACCTAC-1	0.0181664	0.00445642	Fib_Scara5
D10_1#ATATTCCCACCCTTAC-1	0.00850904	-0.0522357	Myofibroblast
D10_1#GTGGCGTAGGAGTACC-1	0.0121018	-0.0408937	Myofibroblast
D10_1#CAGTGCGAGCATTGGG-1	0.0146038	-0.0372013	Myofibroblast
D10_1#AGTTTGGCAAGGGAGG-1	0.00968751	-0.00209588	Fib_Scara5
D10_1#ACTACCCTCCGAGAGA-1	0.0309902	0.0260492	Fib_Scara5
D10_1#TTACCCGCAACCTCCT-1	0.00619146	-0.0633062	Myofibroblast
D10_1#TCACCTGCAGGTGTCC-1	0.0042275	-0.0047088	Myofibroblast
D10_1#CTAACTTGTGTCTACA-1	0.00502738	-0.0410468	Myofibroblast
D10_1#CCACGTTGTATGTCCA-1	0.0211923	0.0181268	Myofibroblast
D10_1#ATAGGCTCAGGTAGCA-1	0.0164303	0.00225648	Fib_Scara5
D10_1#TCAGGGCAGCTTACCA-1	0.0162545	-0.0154266	Myofibroblast
D10_1#TTCGCGTCAATGGCTT-1	0.0306308	0.0206433	Fib_Scara5
D10_1#TCGGGACCAACGGACA-1	0.0037675	-0.0228081	Myofibroblast
D10_1#CGATGATAGACTAATG-1	0.0110236	-0.033555	Myofibroblast
D10_1#CCCTGATAGGATGCCA-1	0.00198594	-0.0194062	Myofibroblast
D10_1#CGCAATAGTAATGTAG-1	0.00767663	-0.0546612	Myofibroblast
D10_1#GAAGTGGAGTATGGGC-1	0.00227029	-0.00817913	Myofibroblast
D10_1#AGTCCGGGTCCCTAAA-1	0.00622346	-0.0652294	Myofibroblast
D10_1#TGTAAGCGTACGGTTT-1	0.0379987	0.033608	Fib_Scara5
D10_1#ATCCTGCTCGCATACA-1	0.0268868	0.0328733	Fib_Scara5
D10_1#AACGGGATCTGCCGAG-1	-0.0198938	-0.0148037	Myofibroblast
D10_1#GAACCTAGTATTGTCG-1	0.0113278	-0.0431418	Myofibroblast
D10_1#GCGCCAATCCAGGTCG-1	0.0290461	0.0218886	Fib_Scara5
D10_1#TGTAGCATCGTTCAGA-1	0.0140554	-0.0280814	Myofibroblast
D10_1#ACAGCGCGTGATGCTT-1	0.0364215	0.0391164	Fib_Scara5
D10_1#AATGGAATCCGCGATG-1	0.00639128	-0.00965956	Myofibroblast
D10_1#ACTACGAGTGGTACTT-1	0.0289321	0.0252073	Fib_Scara5
D10_1#AATGGCTTCAAGGCAG-1	0.0233308	0.00286832	Fib_Scara5
D10_1#CACCACTTCTGAACGT-1	0.0190356	0.00415528	Fib_Scara5
D10_1#CTAGCGGTCCGCCTAT-1	0.0193067	-0.0108795	Fib_Scara5
D10_1#TAGGAGGGTCAACTGT-1	0.0167145	-0.00270319	Fib_Scara5
D10_1#CCTGGGAGTATCAGCT-1	0.00752342	-0.0631871	Myofibroblast
D10_1#ACATGCAAGGAGGCGA-1	0.0196007	0.00293065	Fib_Scara5
D10_1#AACTTGGTCGGGTCCA-1	0.0174499	-0.00295027	Fib_Scara5
D10_1#TCGGGACTCACAAGCT-1	0.00683886	-0.0651333	Myofibroblast
D10_1#TGAGCCGGTAACAATG-1	0.0346173	0.0326451	Fib_Scara5
D10_1#GGCGTTGAGGGAAGCG-1	0.0216292	0.00313958	Fib_Scara5
D10_1#GTCGTAATCAGAGTGG-1	-0.007072	-0.0193506	Myofibroblast
D10_1#TGAGTCACATCGAGTT-1	0.0105706	-0.0477563	Myofibroblast
D10_1#CGCAGGTCAAGAGATT-1	0.0194919	0.00725449	Fib_Scara5
D10_1#GTCACAACACTTATGG-1	0.00535946	-0.0632778	Myofibroblast
D10_1#TAGACTGAGTTCTCCC-1	0.00912275	-0.0215974	Myofibroblast
D10_1#TTGCGGGGTAGCGAGT-1	0.0239515	0.032877	Fib_Scara5
D10_1#ATGTTTCGTAAGCCGA-1	0.0218526	0.0228442	Fib_Scara5
D10_1#AAACGAATCTACCCGT-1	0.0205007	-0.000488499	Fib_Scara5
D10_1#GAGACTTTCTTTCGAT-1	0.00873665	-0.000655189	Fib_Scara5
D10_1#TTACTCAAGGAGAACA-1	0.00735915	-0.0602651	Myofibroblast
D10_1#TCCAGAAGTTATCGAC-1	0.0138425	-0.0417469	Myofibroblast
D10_1#ACATGGTAGTGAGCTG-1	0.0121066	0.0033573	Fib_Scara5
D10_1#ACCAAACCAACGTCCG-1	0.0186122	0.0186302	Fib_Scara5
D10_1#CTAGGGCGTTGAAGCG-1	0.0202358	-0.0128257	Myofibroblast
D10_1#GTCGTAATCGGGTCCA-1	-0.000217085	-0.00338764	Myofibroblast
D10_1#CTGCGTTCAATGCCAT-1	0.0290999	0.0221636	Fib_Scara5
D10_1#AGCTGTACACCTACCT-1	0.00881155	-0.0285762	Myofibroblast
D10_1#ACGGATTGTAGCGAGT-1	0.0214874	0.0119778	Fib_Scara5
D10_1#CGGACTGGTTTCAGCA-1	0.00594325	-0.030977	Myofibroblast
D10_1#ACTAACGGTTAGTAGA-1	0.0065197	-0.0182192	Myofibroblast
D10_1#GAACCTATCCCATAGA-1	0.000580385	-0.0401741	Myofibroblast
D10_1#TAGACTGAGCGCATTT-1	0.00803362	0.00332476	Fib_Scara5
D10_1#CTTCCAGTCGGATAGG-1	0.0212951	0.0139926	Fib_Scara5
D10_1#TGGCAATTCTCAGATG-1	0.0151827	-0.00589178	Fib_Scara5
D10_1#GTACTTTAGAGAGTAG-1	0.0200555	-0.00264221	Fib_Scara5
D10_1#CCGTACTGTGGGTAGT-1	-0.000660596	-0.0309763	Myofibroblast
D10_1#TGAGTCAGTCCTATTT-1	0.0248503	0.0226707	Fib_Scara5
D10_1#ACATGGTCAAGCACTT-1	0.0216525	0.0194862	Fib_Scara5
D10_1#ATGCATGGTGCGACCT-1	0.0113986	0.0102807	Fib_Scara5
D10_1#TAAACCGCAGCTATAC-1	0.0109774	0.0124545	Fib_Scara5
D10_1#AACCGATCAGCTATAC-1	0.0147745	0.00275883	Fib_Scara5
D10_1#TACGCAAAGTCACGCC-1	0.00254245	-0.0640255	Myofibroblast
D10_1#CATTCCGAGCTTACCA-1	0.00837955	-0.057584	Myofibroblast
D10_1#CCTTAATAGAACGTTA-1	0.0147689	-0.000832773	Fib_Scara5
D10_1#TGGGTTACAAGATGCG-1	0.00404563	-0.058198	Myofibroblast
D10_1#CCTGCTATCTATACCT-1	0.00961168	-0.0377278	Myofibroblast
D10_1#GTTACGAAGCCATGGA-1	-0.00172487	-0.0108651	Myofibroblast
D10_1#TCGTTCGTCCCAGCGA-1	0.00499296	-0.0207554	Myofibroblast
D10_1#ACTATTCTCTTGTCAT-1	0.0218773	-0.0034296	Fib_Scara5
D10_1#GCCAGCATCGTTTGAG-1	0.0100294	-0.0461513	Myofibroblast
D10_1#ATGCATGCAATACTGC-1	0.00688929	-0.0451622	Myofibroblast
D10_1#GGAACTTAGCAACGGT-1	0.0125605	0.0157219	Fib_Scara5
D10_1#GGCGAAATCCTGTAGA-1	0.00372802	-0.0373141	Myofibroblast
D10_1#GTCCATCTCAGTCAAC-1	0.020245	0.0109611	Fib_Scara5
D10_1#GAGGTCCTCCATAACG-1	0.03241	0.0324163	Fib_Scara5
D10_1#AGCTGGCCATAGATAG-1	0.0145134	0.010898	Fib_Scara5
D10_1#GCAAAGGAGATTACGA-1	0.0162066	-0.0140175	Myofibroblast
D10_1#TCAGGGCTCGATAGGG-1	0.0332861	0.0298337	Fib_Scara5
D10_1#TCACCACAGGCCTAAG-1	0.00708952	-0.0434116	Myofibroblast
D10_1#ATTTGTCGTCGTAGTT-1	0.0245595	0.0155563	Fib_Scara5
D10_1#ACGTTAGCAGCGTAGA-1	0.0112201	0.00148914	Fib_Scara5
D10_1#TACGCAAAGAATACTG-1	0.0375683	0.0391146	Fib_Scara5
D10_1#GCATTGAAGACTAGGC-1	0.00533923	-0.0611038	Myofibroblast
D10_1#AACTGGTCACCGTTGG-1	0.00383794	-0.0426272	Myofibroblast
D10_1#AAGATAGGTGTACGCC-1	-0.0146549	-0.0113793	Myofibroblast
D10_1#TCAAGCAGTATGGTTC-1	0.00822306	-0.0251729	Myofibroblast
D10_1#GACCAATTCGACCCGA-1	-0.0194659	-0.0133678	Myofibroblast
D10_1#AGGACGATCGGTCGAC-1	0.00266132	-0.0419878	Myofibroblast
D10_1#TGCTTTAAGTGATTAG-1	-0.0109213	-0.0243365	Myofibroblast
D10_1#AGCTATGGTTTGAAGA-1	0.0111176	0.000691176	Fib_Scara5
D10_1#CACTAAGAGAGCACTG-1	-0.0169869	-0.0109456	Myofibroblast
D10_1#TCTAGTTTCTTGTACT-1	-0.0161503	-0.0189635	Myofibroblast
D10_1#TCGAGCGCAATGCACT-1	-0.0132259	-0.0130413	Myofibroblast
D10_1#GTGTCAATCCCATAGA-1	-0.0173916	-0.0215889	Myofibroblast
D10_1#TCAAGACGTACGGTTT-1	-0.00361583	0.00228531	Fib_Scara5
D10_1#TGCTCGTCAAGGACCA-1	0.0179235	-0.00101737	Fib_Scara5
D10_1#TTACCGCTCGTAGCGC-1	0.0254401	0.0266397	Fib_Scara5
D10_1#TACATGGTCTTGTCGC-1	-0.00797877	-0.038327	Myofibroblast
D10_1#GTGACATTCTTACCTA-1	0.0293978	0.0273085	Fib_Scara5
D10_1#CACAGATTCGGGAATG-1	0.0206603	0.0165557	Fib_Scara5
D10_1#TGAGCCGGTGGCCTCA-1	0.0168121	-0.0112347	Myofibroblast
D10_1#CTCAGCTGTAATGTGA-1	0.00693535	0.00679537	Fib_Scara5
D10_1#GAGTGAGCACTGATTG-1	0.0264726	0.0263202	Fib_Scara5
D10_1#GTCCATCGTGTGAGGT-1	0.0154631	0.0120552	Fib_Scara5
D10_1#TGAATCGCAAGCCCTG-1	0.00917543	-0.0318285	Myofibroblast
D10_1#AACCTTTCATGATCGT-1	0.0144497	0.0112435	Fib_Scara5
D10_1#ATCGAGTAGGTGTCGA-1	0.0034596	-0.0273709	Myofibroblast
D10_1#TCGGGACCAATGCCAT-1	0.0113608	0.00879894	Fib_Scara5
D10_1#TATGTGGAGGGTATCG-1	0.00394297	-0.0189387	Myofibroblast
D10_1#TATTGCTGTTACCACA-1	0.00828111	-0.0333715	Myofibroblast
D10_1#CTTAATCGTTGAATAG-1	0.0233563	0.00460958	Fib_Scara5
D10_1#TTGCGGGAGCTCCGGT-1	0.0188681	0.0206689	Fib_Scara5
D10_1#AATGCCACACTACACA-1	0.0109372	-0.033864	Myofibroblast
D10_1#TTGGTCCAGCTGAATA-1	0.0124155	-0.026317	Myofibroblast
D10_1#TCAAGGTAGACGCCCT-1	0.0287041	0.0334648	Fib_Scara5
D10_1#AGCTGTACATCAACTG-1	-0.00425701	-0.0440987	Myofibroblast
D10_1#ACTAACGCAGGATAGC-1	0.0195152	0.0195491	Fib_Scara5
D10_1#TGAGTCATCGTGCTGG-1	0.0223193	0.0253182	Fib_Scara5
D10_1#CGAGTTATCTCGGCGA-1	-0.00480049	0.00327357	Fib_Scara5
D10_1#TTCAACTTCCAACAAC-1	0.0153111	-0.00840237	Myofibroblast
D10_1#AACCTTTAGGAGACTC-1	0.0183334	0.0195879	Fib_Scara5
D10_1#GATTAGCGTGGATTTC-1	0.0175727	0.015937	Fib_Scara5
D10_1#GAACCTAGTGGAGTGT-1	0.00103437	0.0134083	Pericytes
D10_1#CAAGGCCAGAACGTTA-1	0.00678553	-0.0451852	Myofibroblast
D10_1#AACGTACAGATCGCCC-1	0.0251044	0.0258635	Fib_Scara5
D10_1#TGTGTCCCAAGGAGGG-1	0.00751619	-0.014716	Myofibroblast
D10_1#TGCACCTCATCGCTAA-1	0.00498006	0.0194665	Fib_Scara5
D10_1#TGCTTCGAGGTTAACA-1	0.0165016	0.0057035	Fib_Scara5
D10_1#AACTGGTCAATGGCTT-1	-0.00308866	0.00639374	Fib_Scara5
D10_1#TGCTTCGAGTTACCAC-1	-0.0174377	-0.00736606	Myofibroblast
D10_1#TGTACAGTCAGGCCGT-1	0.00322274	-0.0441764	Myofibroblast
D10_1#GAAAGTAAGGCTGGAT-1	-0.00540679	0.0162216	Fib_Scara5
D10_1#AGGCGTCAGCTTCAAC-1	0.00392107	-0.0374818	Myofibroblast
D10_1#TCGATTTTCGCGTTCT-1	0.0131737	-0.000534721	Fib_Scara5
D10_1#GGACACCCAACTCCCT-1	0.0183561	0.00578923	Fib_Scara5
D10_1#GGCGAAAAGTGAACCG-1	0.0123504	-0.00438647	Fib_Scara5
D10_1#TTACTCATCGATCGCG-1	0.00444365	-0.0332913	Myofibroblast
D10_1#CTTGCTGGTGCAAGCA-1	0.0320406	0.0317877	Fib_Scara5
D10_1#CAGTATGAGTACCCAT-1	-0.0061854	-0.00353765	Myofibroblast
D10_1#TGCTCGTAGATCTCAC-1	0.0246494	0.0232164	Fib_Scara5
D10_1#GGTGTCGCACACACAT-1	0.0209409	0.00964558	Fib_Scara5
D10_1#TAGCATGGTCCGTAGC-1	-0.00879677	0.00463065	Fib_Scara5
D10_1#CAGGATTGTATTGTCG-1	0.0076967	-0.0128331	Myofibroblast
D10_1#AGATTCGTCGCGATGC-1	0.0052529	-0.0384898	Myofibroblast
D10_1#AACTGTGCAGTATCTG-1	-0.0127649	-0.0190757	Myofibroblast
D10_1#TTCAACTGTACTTGAC-1	0.0181222	0.00848768	Fib_Scara5
D10_1#ACTACGACAGGAGCAT-1	0.00478783	-0.0589626	Myofibroblast
D10_1#AGGCCCAGTTTCACCC-1	0.0078681	-0.00209652	Fib_Scara5
D10_1#AGTTACGAGTCGAAAT-1	-0.0155595	-0.0118883	Myofibroblast
D10_1#GCACGGTGTAAAGCTA-1	0.0155575	-0.0137048	Myofibroblast
D10_1#TCAGCTCTCTTACGGA-1	-0.00403939	-0.0103567	Myofibroblast
D10_1#TGGCAATCACCGATCG-1	0.0120996	0.0114384	Fib_Scara5
D10_1#TATGTGGAGGAGTACC-1	-0.00516224	-0.00521919	Myofibroblast
D10_1#TACAGCAGTATTCGAC-1	0.0107234	0.0108856	Fib_Scara5
D10_1#TTCGTTAAGGCAATTA-1	0.0174618	0.00108803	Fib_Scara5
D10_1#CGCTAGGTCGAAGCCC-1	0.000911904	-0.00903465	Myofibroblast
D10_1#TTCTGTAAGGCATGCA-1	0.00641099	0.014336	Fib_Scara5
D10_1#GCATTGATCTGTCGGG-1	0.0194439	0.0146578	Fib_Scara5
D10_1#GCGATTATCTTGTCGC-1	0.00256451	-0.0523967	Myofibroblast
D10_1#GCGGGTTAGAGTAAGG-1	0.01433	0.0123782	Fib_Scara5
D10_1#CGCTGGATCTCCAACC-1	0.0296745	0.0286937	Fib_Scara5
D10_1#GCAAAGGGTATCGCGC-1	0.0102836	0.00948511	Fib_Scara5
D10_1#GTACTTTGTTGGCTAT-1	0.016491	0.00327922	Fib_Scara5
D10_1#TTAGGTGAGGGTCCCT-1	0.011988	-0.0288863	Myofibroblast
D10_1#TTGCTATTCGATTACG-1	0.0276269	0.0263481	Fib_Scara5
D10_1#AACTTGGAGGAGTAGA-1	0.00443798	-0.0233598	Myofibroblast
D10_1#CCACGTTCATGGTATC-1	0.011165	-0.00132341	Fib_Scara5
D10_1#CGCACAGAGTAGTGTA-1	0.0132611	-0.00913156	Myofibroblast
D10_1#GGAGAACCATTAAGGA-1	0.00849904	0.0155374	Fib_Scara5
D10_1#GCTCAGGTCTCGACAA-1	0.00887413	-0.00151733	Fib_Scara5
D10_1#GGTGAAGCATCCCAAA-1	0.0188259	0.0180147	Fib_Scara5
D10_1#ACAATCGCAACAACTC-1	0.0289866	0.033145	Fib_Scara5
D10_1#CAGCTGGTCCTGGAAT-1	0.0172636	0.0309877	Fib_Scara5
D10_1#TTTGTGTCAGTAACCT-1	-0.0160306	0.00786351	Fib_Scara5
D10_1#TATTGCTAGATTGACA-1	0.00418422	-0.0498227	Myofibroblast
D10_1#ATGTCTTCAGGTAACG-1	0.00265914	-0.039	Myofibroblast
D10_1#ACAGAAATCGCTTCAC-1	-0.0442419	0.023129	Pericytes
D10_1#GCGGTGTAGTCATCTG-1	-0.0501306	0.0298068	Pericytes
D10_1#ATTCGTTGTGCATTGT-1	0.0204127	0.0183089	Fib_Scara5
D10_1#CAGTGCGAGCGGACTA-1	0.0219924	0.0196537	Fib_Scara5
D10_1#CAACGGCGTAACAATG-1	-0.0197198	-0.015157	Myofibroblast
D10_1#GGGACCTAGTACAACA-1	-0.020439	0.0104794	Fib_Scara5
D10_1#TCTCTGGCAACGTCCG-1	0.00596529	-0.0118213	Myofibroblast
D10_1#GCGTTGGAGTGAACCG-1	0.026473	0.0293012	Fib_Scara5
D10_1#CTTAATCAGTCGAAAT-1	0.0149849	0.0170885	Fib_Scara5
D10_1#GCGGAAAAGGGAGATA-1	0.0174793	0.00267392	Fib_Scara5
D10_1#ATGTCTTCACGCGTTG-1	0.0203778	0.0191091	Fib_Scara5
D10_1#GAAGAGCAGCGAATAT-1	0.0114216	0.000110198	Fib_Scara5
D10_1#TGTGTCCCATGGTATC-1	0.00857094	-0.0259597	Myofibroblast
D10_1#TTCGATTAGCGCAATG-1	0.00355042	-0.0376741	Myofibroblast
D10_1#CTTCCAGAGCTGCTCG-1	0.00162719	-0.0374263	Myofibroblast
D10_1#TGATCAGGTCAGAAGC-1	0.00830251	0.0102076	Fib_Scara5
D10_1#TGGTCCTCACCTCGTT-1	-0.0494286	0.0316201	Pericytes
D10_1#ATATTCCGTAGTTTGC-1	0.0186592	0.0217111	Fib_Scara5
D10_1#TGGAAGGTCGCTTACC-1	-0.00728152	0.00979902	Fib_Scara5
D10_1#GCGTAGCAGGTTAACA-1	0.00773655	-0.0326286	Myofibroblast
D10_1#GCTCCTAAGCGGACAT-1	0.0158507	0.00471516	Fib_Scara5
D10_1#GCTCACTTCCTTGACC-1	0.0160596	0.0138853	Fib_Scara5
D10_1#CCACAGGCAATCACTG-1	0.00760097	-0.0132485	Myofibroblast
D10_1#GTGTGATAGAATACTG-1	0.0274968	0.0295385	Fib_Scara5
D10_1#TACTAGGTCATTCATC-1	0.00723942	-0.0193907	Myofibroblast
D10_1#AAAGATGAGACGTCAG-1	-0.00328347	0.0167608	Fib_Scara5
D10_1#TCGCCTACATAGCCAT-1	-0.0441178	0.0249426	Pericytes
D10_1#GCAACCGAGATTAGAC-1	0.0269534	0.0295024	Fib_Scara5
D10_1#ACTAACGCACGTACAT-1	-0.0538885	0.0363645	Pericytes
D10_1#CTGTTCGAGGATGTCG-1	0.0177193	0.00506624	Fib_Scara5
D10_1#TTCATTGGTAACGGCA-1	0.0039074	-0.0138948	Myofibroblast
D10_1#GGTGAAGCATCGCCTT-1	-0.0491688	0.0282141	Pericytes
D10_1#CTTGCTGAGTCATACC-1	0.0161316	0.0145473	Fib_Scara5
D10_1#CCCGTTACAAACAGTA-1	-0.0528783	0.0343128	Pericytes
D10_1#GATCATGGTCAACTAC-1	-0.00498803	-0.0418264	Myofibroblast
D10_1#GCGAGAATCCGAGAGA-1	0.0312441	0.0348139	Fib_Scara5
D10_1#ATTACCTCAACGTCCG-1	0.0137455	-0.00839598	Fib_Scara5
D10_1#CCGTGAGGTCAGGTGA-1	0.0335073	0.0414145	Fib_Scara5
D10_1#CATTCCGTCGATGCAT-1	-0.0037665	-0.00832123	Myofibroblast
D10_1#TACATGGCACGTTGTA-1	-0.00127801	-0.0324968	Myofibroblast
D10_1#TGGACATGTATCGCGC-1	-0.040492	0.0245299	Pericytes
D10_1#GCAGATTAGTTAGCAA-1	0.0117322	0.0118081	Fib_Scara5
D10_1#GATCGTAGTGTCCCAG-1	-0.0583253	0.0360584	Pericytes
D10_1#CATAACGGTTTGAAGA-1	-0.0467688	0.0262046	Pericytes
D10_1#CACTAAGTCGGACGAA-1	-0.00428589	0.00178115	Fib_Scara5
D10_1#TCACAAGAGATATGTG-1	-0.0111738	-0.0307737	Myofibroblast
D10_1#TGGAAGGGTAACGGCA-1	0.0235342	0.0274996	Fib_Scara5
D10_1#AGTCAACGTTTAGAAG-1	0.0182013	0.0228425	Fib_Scara5
D10_1#GCCCGAACACGAACGA-1	0.0186458	0.0250591	Fib_Scara5
D10_1#AGCTATGCAACTCGTA-1	0.0210147	0.0202239	Fib_Scara5
D10_1#GACCCAGTCCTTCGAC-1	0.00111496	0.00774952	Fib_Scara5
D10_1#GTTATGGCAATTCGTG-1	0.0131513	0.000528939	Fib_Scara5
D10_1#CTAACTTGTAGGGTTG-1	-0.0132084	0.0135275	Fib_Scara5
D10_1#GTTATTCAGGTTTCTG-1	0.0154053	0.0176668	Fib_Scara5
D10_1#CGTAAACAGAGGTACC-1	0.0125434	0.00143478	Fib_Scara5
D10_1#AGTCAACCATTGCGAT-1	-0.00453609	-0.0232232	Myofibroblast
D10_1#AATGTCGAGACAGCTG-1	0.0175515	0.028825	Fib_Scara5
D10_1#TACATTCTCATCGCAA-1	-0.0105775	0.0017907	Fib_Scara5
D10_1#AGGCGAAAGAATATCG-1	-0.0404521	0.0207592	Pericytes
D10_1#CCATACCGTAGAAAGG-1	0.00740735	0.00608435	Fib_Scara5
D10_1#AATGCCACAATGAAAC-1	0.0230954	0.0226866	Fib_Scara5
D10_1#TGAGTCAGTACGCCCA-1	-0.0135353	-0.00503483	Myofibroblast
D10_1#CACTAAGTCCGTGCGA-1	0.00785873	0.0230431	Fib_Scara5
D10_1#TGCATGACATTGTGAC-1	0.0188885	0.0238776	Fib_Scara5
D10_1#TTACCGCGTAACTCCA-1	0.0256319	0.0329422	Fib_Scara5
D10_1#TTGCAGAGTCAGAAGC-1	0.0172076	0.0346183	Fib_Scara5
D10_1#GCCTACTGTACCGGCT-1	0.0112234	0.0061171	Fib_Scara5
D10_1#CTACTTAAGAACTCCT-1	0.0282142	0.0333571	Fib_Scara5
D10_1#GGTGCTGGTTCTTATC-1	0.00135878	0.0161997	Fib_Scara5
D10_1#AGGCGAAGTCTGTTGA-1	-0.0467508	0.0286505	Pericytes
D10_1#GTCGTAATCTATGAGC-1	0.0140266	0.0151712	Fib_Scara5
D10_1#AGCTGATGTCTGGGAA-1	0.0278694	0.0365367	Fib_Scara5
D10_1#CTGTTCGGTGATAGAT-1	-0.0103779	0.00119673	Fib_Scara5
D10_1#AACCGATAGGAAGACA-1	0.0180422	0.0208566	Fib_Scara5
D10_1#AGCTATGCAATCATCG-1	-0.00848649	-0.00921199	Myofibroblast
D10_1#CAAAGCTTCTGGGCGT-1	0.00192057	-0.0233158	Myofibroblast
D10_1#AGCCAGCTCCAGCACG-1	-0.047516	0.0272824	Pericytes
D10_1#GTTACTTAGCACACCC-1	0.0326314	0.0397863	Fib_Scara5
D10_1#CCTCCCTCAAGACTTC-1	-0.00238753	-0.0184225	Myofibroblast
D10_1#GTGATCAAGGCGACTA-1	-0.0495197	0.0227825	Pericytes
D10_1#TTCATCAGTTAGGAAT-1	-0.0200692	0.00933756	Fib_Scara5
D10_1#ATGTTTCCAATCAGGG-1	-0.0471702	0.0322347	Pericytes
D10_1#CTCCCAATCCCACTTG-1	-0.046942	0.025548	Pericytes
D10_1#GGACACCGTAGAGAGA-1	-0.0233402	0.00678133	Fib_Scara5
D10_1#TGGTCAATCGGTTGTA-1	0.00693615	-0.010669	Myofibroblast
D10_1#GATCATGCATGTGGGA-1	-0.0488474	0.0261249	Pericytes
D10_1#CTTCTAAAGGGCTCTC-1	-0.0162647	0.00858938	Fib_Scara5
D10_1#GAACGTTCATCCTCGT-1	-0.00258974	0.00695166	Fib_Scara5
D10_1#TAGGTGTGTAGGTGAC-1	-0.0589489	0.0365249	Pericytes
D10_1#GTCACGGCATTCCCGT-1	0.0206927	0.0266351	Fib_Scara5
D10_1#GCGATTACAGATAAGT-1	-0.0311911	0.0120099	Fib_Scara5
D10_1#TGCTTCGGTCCAGACC-1	-0.0078741	0.00307679	Fib_Scara5
D10_1#TCGCAGGAGGATTTGA-1	-0.0379263	0.0150894	Fib_Scara5
D10_1#TATCTGTCATATAGAG-1	-0.0172836	0.0163917	Fib_Scara5
D10_1#CCAGAATAGAGAGTAG-1	-0.0248583	0.0127425	Fib_Scara5
D10_1#GCTGAGCGTGAGTTGG-1	-0.0066607	-0.0142897	Myofibroblast
D10_1#GCACGGTAGGTTGACG-1	-0.0175442	-0.0118434	Myofibroblast
D10_1#ATCCCTGAGTACGACG-1	0.000439319	-0.0101923	Myofibroblast
D10_1#GAAGAGCAGTATCTGC-1	0.0143362	0.0235143	Fib_Scara5
D10_1#TAATCGGAGGAAGAAC-1	-0.00267239	0.0124112	Fib_Scara5
D10_1#GAGACTTAGTCGACCC-1	0.01054	0.00772966	Fib_Scara5
D10_1#GAGGCTCTCTCCACTG-1	-0.0156576	0.00572207	Fib_Scara5
D10_1#CGCACAGAGGAGAACA-1	0.0129937	0.0270271	Fib_Scara5
D10_1#AGCCAGCGTTTGTCTT-1	-0.0379068	0.013628	Fib_Scara5
D10_1#GCTCCTAGTAGTATCC-1	0.0147416	0.0315632	Fib_Scara5
D10_1#TCCATCGGTTTGTCTT-1	-0.0475994	0.0200082	Pericytes
D10_1#GCAGATTAGTACCCAT-1	-0.0339994	0.00822947	Fib_Scara5
D10_1#TTACTCAAGTGTCGCC-1	-0.038541	-0.000316978	Myofibroblast
D10_1#GGTGTCGAGTACGACG-1	-0.0484105	0.0073384	Myofibroblast
D10_1#TCCATCGTCCGAATTG-1	-0.0426092	0.00858009	Fib_Scara5
D10_1#ACTATTCGTGTACGCC-1	-0.0371431	0.000781335	Myofibroblast
D10_1#CATTGGAAGGTTGTGG-1	0.00417053	0.0134676	Fib_Scara5
D10_1#AACTGTGCACGCGTTG-1	-0.0194038	-0.0162958	Myofibroblast
D10_1#GAACCTACACACACCG-1	-0.0467884	0.00644586	Myofibroblast
D10_1#AGCTGATAGTTGCCGC-1	-0.0149914	0.00444068	Fib_Scara5
D10_1#TTTGCGCCATCCCAAA-1	-0.0540672	0.0137267	Fib_Scara5
D10_1#CAAGGCCGTTACGGAG-1	-0.0459998	0.0138411	Fib_Scara5
D10_1#TTGACGAAGAAACGCC-1	-0.0101272	0.0107464	Fib_Scara5
D10_1#TGGTCCTCACTCGTGG-1	-0.011703	-0.00673755	Myofibroblast
D10_1#GAGGTCCTCGTGAACT-1	-0.010567	0.015887	Fib_Scara5
D10_1#GGCGAAAAGCGCGTTC-1	-0.0100307	0.00660629	Fib_Scara5
D10_1#AACAGTCCAGTAACTC-1	-0.0445791	0.0192907	Pericytes
D10_1#AGCCGCAAGTTGCGCC-1	-0.0553072	0.00964294	Myofibroblast
D10_1#TTAGGTGCAACTAGAA-1	-0.0505862	0.0106459	Myofibroblast
D10_1#AGATTCGGTAAACCCT-1	-0.0324555	-0.00360013	Myofibroblast
D10_1#TCAGTCCAGCGCAATG-1	-0.0252403	-0.00591586	Myofibroblast
D10_1#CTACAGAAGGAAGGTA-1	-0.0416287	0.0103775	Fib_Scara5
D10_1#AAGGTTCAGGCTCCTG-1	-0.0544656	0.0329126	Pericytes
D10_1#ACAGACTAGAATAGTC-1	-0.0396609	0.00728525	Fib_Scara5
D10_1#TGCTCGTCAAGCGGTA-1	-0.0377105	0.000339407	Myofibroblast
D10_1#CTTGCCATCCTCCTGA-1	-0.0455502	0.0121519	Pericytes
D10_1#ACGTGGCAGGCGATTG-1	-0.0475197	0.0248186	Pericytes
D10_1#CAAAGCTCATCACAAC-1	-0.0333029	0.0121691	Fib_Scara5
D10_1#TAAGCCAGTCCGAGCT-1	-0.049964	0.0130719	Fib_Scara5
D10_1#GTGACATAGCTACGTT-1	-0.0152272	0.000482285	Fib_Scara5
D10_1#GAGAACGGTCGCTAGC-1	-0.0473187	0.0117285	Fib_Scara5
D10_1#TCTATTGGTCTTAGCA-1	-0.0133009	0.0151684	Fib_Scara5
D10_1#GCGTAGCTCTACCCGT-1	-0.0415253	0.00144943	Myofibroblast
D10_1#ACAGGCCAGGTCGTTT-1	-0.0231254	0.0157394	Fib_Scara5
D10_1#TTGGTCCGTTTAAGCC-1	-0.0361331	0.00694728	Fib_Scara5
D10_1#TTAGCGAAGAGGTACC-1	-0.0397345	0.012983	Pericytes
D10_1#TACGGATCAAGACACG-1	-0.0351346	-0.000398436	Myofibroblast
D10_1#GTGGCGTAGGGCTTCC-1	-0.0312413	0.00444269	Fib_Scara5
D10_1#CACGTTCTCACCCTTG-1	-0.0366458	0.0135159	Fib_Scara5
D10_1#TGAGTCATCACGATTG-1	-0.0370547	0.0154522	Pericytes
D10_1#ACTGCAACATGTGAGG-1	-0.0592661	0.0151324	Fib_Scara5
D10_1#TTCTAACAGTGAAACT-1	-0.0402491	0.00338316	Myofibroblast
D10_1#TTGAGTGTCCAGAGAG-1	-0.0582461	0.016971	Pericytes
D10_1#AGGCCTGCAGTGCTCG-1	-0.0538366	0.0111128	Fib_Scara5
D10_1#ATCCTCGGTGCACATT-1	-0.0544099	0.014442	Fib_Scara5
D10_1#TAACGGTTCGGAGTTT-1	-0.0565244	0.0162237	Fib_Scara5
D10_1#CCGTGAGTCCCTATTA-1	-0.0545261	0.0122535	Pericytes
D10_1#AAGATAGTCGACTTAG-1	-0.0468838	0.00486372	Myofibroblast
D10_1#TGATCAGTCTCTCAAT-1	-0.0511214	0.00637867	Myofibroblast
D10_1#CAACCAAGTGTCCTTC-1	-0.0490383	0.00577925	Myofibroblast
D10_1#GCCAGACGTAGCCATT-1	-0.0598543	0.0156563	Fib_Scara5
D10_1#TAAACCGTCACAACAC-1	-0.0485054	0.0163253	Fib_Scara5
D10_1#TGAATCGAGGTGAACC-1	-0.0421557	0.0160103	Fib_Scara5
D10_1#TTCTAACAGTCGTATC-1	-0.0624054	0.0180255	Fib_Scara5
D10_1#TGGACATTCATAGGTC-1	-0.0419303	0.00820049	Fib_Scara5
D10_1#GATCATGGTCTGTCCT-1	-0.0443985	0.0149588	Fib_Scara5
D10_1#TACTGCCCACTGTCGG-1	-0.0409204	0.0066785	Myofibroblast
D10_1#GTCCATCTCATCGCCT-1	-0.0481719	0.0155355	Fib_Scara5
D10_1#GCGGAAAAGCGTATCT-1	-0.0578117	0.0119886	Myofibroblast
D10_1#CGGTGCATCGAGGCTC-1	-0.0575974	0.0124937	Pericytes
D10_1#CTTGAAGCACTTGCGG-1	-0.0538955	0.0119868	Pericytes
D10_1#CCACAGGTCGATAGTC-1	-0.055057	0.0113976	Fib_Scara5
D10_1#GCTCACTAGGAAGAAC-1	-0.0542192	0.0161195	Fib_Scara5
D10_1#GTGTCCTGTCCCTAAA-1	-0.0631066	0.01147	Myofibroblast
D10_1#GGGACCTCATCGCTAA-1	-0.0571307	0.0105182	Myofibroblast
D10_1#CGGACCACACTTGCGG-1	-0.0555526	0.0129455	Pericytes
D10_1#CCGTAGGTCGACGGAA-1	-0.0578212	0.0141609	Fib_Scara5
D10_1#GGTGCTGGTGTCCAGC-1	-0.0622434	0.0181804	Fib_Scara5
D10_1#AGGCGAAAGATTGACA-1	-0.0601051	0.0133144	Fib_Scara5
D10_2#TGCTTCGGTAGATGAT-1	0.00668884	-0.0306773	Myofibroblast
D10_2#TTAGCTTTCGTGAACT-1	0.00686942	-0.0669247	Myofibroblast
D10_2#TTCAACTTCCGGGCAT-1	0.00259393	-0.021807	Myofibroblast
D10_2#TTCGCGTCATGGATGG-1	0.0125179	-0.0318665	Myofibroblast
D10_2#GCGGTGTTCGTCCCAT-1	0.00521161	-0.0527198	Myofibroblast
D10_2#GCTGAGCTCCATAACG-1	0.0121373	-0.0534955	Myofibroblast
D10_2#CACTAAGCACAACGGA-1	0.00849888	-0.054046	Myofibroblast
D10_2#CTTCCAGTCCAGTACA-1	0.0125524	-0.0571863	Myofibroblast
D10_2#TTCAACTAGCTGAAAT-1	0.0169265	-0.0206389	Myofibroblast
D10_2#TACGCCTCATGACTGT-1	0.00184673	-0.0198436	Myofibroblast
D10_2#TCAAGACAGATGTTGA-1	0.0124512	-0.0668877	Myofibroblast
D10_2#CATGTTTCAAGGTCGA-1	0.00969669	-0.0192634	Myofibroblast
D10_2#CTCAGCTCAATGGCAG-1	0.00804733	-0.0690008	Myofibroblast
D10_2#AAAGATGTCTCGCGGA-1	0.0213281	0.0060483	Fib_Scara5
D10_2#AAACGAACAAGACTAA-1	0.0144375	-0.0482676	Myofibroblast
D10_2#CATTGGAGTCGAGGAT-1	0.00184944	-0.0154972	Myofibroblast
D10_2#TCAGTTTTCTTCTTCC-1	0.00836294	-0.0787257	Myofibroblast
D10_2#GCGCCAACATCCTCGT-1	0.00835268	-0.0449082	Myofibroblast
D10_2#CCTTGCAGTTGGTAAA-1	0.0249053	-0.00029487	Fib_Scara5
D10_2#AAACTCGAGACGCCAA-1	0.028109	0.0239074	Fib_Scara5
D10_2#GGTCATAGTATTCGCA-1	0.0211313	0.00573302	Fib_Scara5
D10_2#GTCGTAACAATTGCCA-1	0.0122745	-0.0549633	Myofibroblast
D10_2#GCATTCCAGCACCATT-1	0.0120772	0.00419311	Fib_Scara5
D10_2#TCGCCTATCTAGCAAC-1	0.0371731	0.0300579	Fib_Scara5
D10_2#TTAGGTGAGAACCCGA-1	0.0057251	-0.0400308	Myofibroblast
D10_2#CAGCTAACAACATAAG-1	0.00299708	-0.021466	Myofibroblast
D10_2#TGAGTCAAGTTACACC-1	0.0190993	0.0130895	Fib_Scara5
D10_2#GGATGAGCAAGAAACT-1	-3.63123e-05	-0.0273906	Myofibroblast
D10_2#GGTAGGATCTCAGATG-1	0.00727341	-0.0745115	Myofibroblast
D10_2#GGGTGTCGTTTGTCTT-1	0.00642226	-0.0538045	Myofibroblast
D10_2#CTTGAAGGTTACCCAA-1	0.0124859	-0.0541726	Myofibroblast
D10_2#TAGGAGGAGGATTGCG-1	0.0124388	-0.0707334	Myofibroblast
D10_2#TTTGAGGTCGCTCTAC-1	0.0118523	-0.0518549	Myofibroblast
D10_2#CCCTAACCAAGGTCGA-1	0.0197381	0.00238438	Fib_Scara5
D10_2#TTACCGCGTGGTCGAA-1	0.0156833	-0.00804024	Fib_Scara5
D10_2#AAGGAGCGTGAATCAA-1	0.036483	0.0318984	Fib_Scara5
D10_2#GCACCTTTCTTCAGAG-1	0.0210231	0.0246628	Fib_Scara5
D10_2#GAACTTGCACGCGTTG-1	0.024949	-3.20284e-05	Fib_Scara5
D10_2#GGGTGTCCACCTCGTT-1	0.0269744	0.0191737	Fib_Scara5
D10_2#AACAAAGGTGCAACAG-1	0.0347689	0.0337631	Fib_Scara5
D10_2#GGAGGATTCGCTAGTA-1	0.0117539	-0.0450656	Myofibroblast
D10_2#AACCTTTAGTGAACCG-1	0.00262232	-0.021148	Myofibroblast
D10_2#AGATAGACAGCCGAAA-1	0.0160619	0.000139498	Fib_Scara5
D10_2#GAACCGCAGCGTTGCC-1	0.00841381	-0.0726132	Myofibroblast
D10_2#AGATAGAAGAAGGGCG-1	0.00954555	-0.064454	Myofibroblast
D10_2#GTTGGGCAGGGTGTTG-1	0.00371565	-0.0637545	Myofibroblast
D10_2#ACAATCGAGTAGACCG-1	0.0246533	-0.000331369	Fib_Scara5
D10_2#CAGCTAACATGGGACA-1	-0.00564965	-0.0327065	Myofibroblast
D10_2#ATTGTCTTCGGTCTAA-1	0.00956364	-0.0448982	Myofibroblast
D10_2#GCGCCAAAGCAATAAC-1	0.0312612	0.0274125	Fib_Scara5
D10_2#TTCGGTCCATGGGAAC-1	-0.0200697	0.00820536	Fib_Scara5
D10_2#TCGTTCGCAAGACTAA-1	0.0260337	0.00115877	Fib_Scara5
D10_2#CTCGCTATCGGTCGAC-1	0.015397	-0.00112973	Fib_Scara5
D10_2#CCCTAGTTCGCGCCAA-1	0.00771429	-0.0456024	Myofibroblast
D10_2#CTGGGACAGGTTAACA-1	0.00396644	-0.0119115	Myofibroblast
D10_2#GCAACCGTCCTCATTA-1	-0.0133336	-0.0135414	Myofibroblast
D10_2#GTGTGATGTCATAGCT-1	-0.00377216	-0.0210633	Myofibroblast
D10_2#TCACAGATCGTCAACA-1	0.00651918	-0.0473237	Myofibroblast
D10_2#TCAGGTACACAGTTCA-1	0.00456052	-0.0575091	Myofibroblast
D10_2#TTACGTTGTTTGACCA-1	0.030089	0.0247599	Fib_Scara5
D10_2#TGGTCAAGTAAACGTA-1	-0.00343799	-0.0407847	Myofibroblast
D10_2#ACCATCCCAGATGGCA-1	0.01838	0.00294751	Fib_Scara5
D10_2#ATTACCTGTGCTTTGA-1	0.0142627	0.0174829	Fib_Scara5
D10_2#CTGCGTTCAATACTGC-1	0.0131477	-0.00734612	Myofibroblast
D10_2#GTTGGTATCAGGTTTG-1	0.0232475	0.0209593	Fib_Scara5
D10_2#CTCAACCTCCCTACGT-1	0.0071633	-0.0489525	Myofibroblast
D10_2#ACTGTCCTCTCTGACC-1	0.00517036	-0.0067407	Myofibroblast
D10_2#TACAGCACATTGAACC-1	0.0227041	0.0195579	Fib_Scara5
D10_2#TCAGTTTAGTTTACGC-1	0.0268746	0.0108944	Fib_Scara5
D10_2#CGGACCAGTCCGGTAC-1	0.00270909	-0.00969485	Myofibroblast
D10_2#TTGCGGGTCGTATAGC-1	0.00305968	-0.0133555	Myofibroblast
D10_2#TAGGAGGCAGAACGAC-1	0.0108861	-0.0486031	Myofibroblast
D10_2#CTGCGTTAGCGTATCT-1	0.0157273	0.00269858	Fib_Scara5
D10_2#TACCCTGCAACGCACC-1	0.00528409	0.0066042	Myofibroblast
D10_2#GGGTGTCGTATTCTTC-1	0.0163105	-0.0167427	Myofibroblast
D10_2#GCCCGAATCAGTCTTT-1	0.0205876	-0.0111221	Fib_Scara5
D10_2#GATCATGAGGATGTCG-1	0.00373809	-0.0593141	Myofibroblast
D10_2#TGCACCTGTTATGCAC-1	0.0190404	0.00954773	Fib_Scara5
D10_2#CCGTACTAGCGCACAA-1	0.00998143	-0.0515819	Myofibroblast
D10_2#GAACGTTAGTTTACGC-1	-0.00504129	-0.000712713	Fib_Scara5
D10_2#ATCCAGATCACGTGTA-1	0.0313459	0.037973	Fib_Scara5
D10_2#GCAGATTGTTGAAGCG-1	0.0128711	-0.0346595	Myofibroblast
D10_2#GCTCGAGTCTTCGTTA-1	0.0227689	0.00853655	Fib_Scara5
D10_2#TGGGTGCCATCGTACA-1	-0.0587528	0.0388065	Pericytes
D10_2#TTGCACCTCGTTTGAG-1	0.0352695	0.0350696	Fib_Scara5
D10_2#CTAGGATCAAACCTAC-1	0.0237517	0.0168734	Fib_Scara5
D10_2#GGGTCTGAGGCGATTG-1	0.00262057	-0.0304483	Myofibroblast
D10_2#AGATAGAGTTTGCCAA-1	0.00660697	0.0133541	Fib_Scara5
D10_2#ACAGAAAAGACGCCCT-1	0.0371517	0.0364039	Fib_Scara5
D10_2#CTTCCAGGTCAGCAAG-1	0.00870854	-0.0663547	Myofibroblast
D10_2#TGACAACCAGTAACTC-1	0.0110468	-0.0105908	Myofibroblast
D10_2#GTTGGTAGTCCGCTTT-1	0.0068497	-0.0573905	Myofibroblast
D10_2#CTCTACGGTAAGCCGA-1	0.0102303	-0.0581104	Myofibroblast
D10_2#ACAATCGGTGATTCCA-1	0.00997444	-0.0435662	Myofibroblast
D10_2#TGGGTTAGTCGCTACG-1	0.0188148	-0.005449	Fib_Scara5
D10_2#GAAGTCTGTCAACTGT-1	0.0257591	0.0112154	Fib_Scara5
D10_2#TAGTCCCTCCTCCCAA-1	0.037412	0.0349758	Fib_Scara5
D10_2#TCGCCTAGTCCATTGA-1	0.00235332	-0.0522941	Myofibroblast
D10_2#GCTCCTAGTGACAAGC-1	0.0210936	0.0179617	Fib_Scara5
D10_2#GCACGGTGTTCAGTAC-1	0.0177082	0.0105008	Fib_Scara5
D10_2#ATCCTGCAGGTTTCTG-1	-0.0113308	0.00208293	Fib_Scara5
D10_2#GTGTCCTAGCATTCCA-1	0.0125594	-0.00122449	Fib_Scara5
D10_2#GCGAGTCTCGATCTTT-1	0.0130758	0.0109875	Fib_Scara5
D10_2#ACTTCCGAGAATCAGT-1	0.029095	0.0246729	Fib_Scara5
D10_2#AAATGAGAGGTGAACC-1	0.0179906	0.0162839	Fib_Scara5
D10_2#CACATGAGTAAACGAT-1	0.0243444	0.0302182	Fib_Scara5
D10_2#GATCATGGTCCAAGTT-1	0.00220637	-0.0429348	Myofibroblast
D10_2#CGGTGCAAGCGTCTGC-1	0.00665565	-0.0342914	Myofibroblast
D10_2#TAAACCGGTATTCACG-1	0.0241242	0.00103605	Fib_Scara5
D10_2#GCGGGTTGTAACCCAT-1	-0.00442706	-0.0425388	Myofibroblast
D10_2#CCCGTTAGTGGCCTCA-1	0.00103693	0.00385065	Fib_Scara5
D10_2#GTGCCAGGTCAGGCTC-1	0.013358	0.011021	Fib_Scara5
D10_2#CTGTTCGTCCAATCCC-1	0.00534802	-0.060351	Myofibroblast
D10_2#GAAACAAAGTACAGAT-1	0.0216646	0.0141418	Fib_Scara5
D10_2#TTGCACCTCTATCTTG-1	0.0348473	0.0351979	Fib_Scara5
D10_2#TGATGCACATCCGTAA-1	0.00410398	-0.0582577	Myofibroblast
D10_2#GGCATTAGTAATGTAG-1	0.00129987	-0.0132837	Myofibroblast
D10_2#CTTTGCGAGCTTCAAC-1	0.00245893	-0.042422	Myofibroblast
D10_2#CTGCGTTGTCATTGGT-1	0.0212161	0.00948721	Fib_Scara5
D10_2#GTCACAAGTGCGTAGA-1	0.00752793	0.0115953	Fib_Scara5
D10_2#AGGCGTCCAGACTAAA-1	0.0201261	0.00984451	Fib_Scara5
D10_2#TGCATTTAGGCAAGGG-1	0.00832272	-0.0223165	Myofibroblast
D10_2#AAAGGATCAAGAGCGT-1	0.0340006	0.0311163	Fib_Scara5
D10_2#AGGCGAACAATGATGA-1	0.016207	-0.0090408	Fib_Scara5
D10_2#GTACTTTGTCATGAGG-1	0.0034995	-0.0395052	Myofibroblast
D10_2#GCGATCGGTTGCAGAG-1	0.0220614	0.00505198	Fib_Scara5
D10_2#TCTCAGCGTTCTTTGT-1	0.00905267	-0.0237802	Myofibroblast
D10_2#GGTGAAGGTGTCCAGC-1	0.0046419	0.000208974	Fib_Scara5
D10_2#GCGGAAACAAGTTGCT-1	0.0268603	0.0217514	Fib_Scara5
D10_2#GAACCGCAGACACTTC-1	0.00924119	0.0131172	Fib_Scara5
D10_2#CGGTGCATCCTGGAAT-1	0.0326704	0.0393249	Fib_Scara5
D10_2#GCGAGAATCCAGGCCA-1	0.00379727	-0.0577362	Myofibroblast
D10_2#CCGTACTTCACATTCT-1	0.0306366	0.0271313	Fib_Scara5
D10_2#GCCAGCAGTAAACCCT-1	-0.0166886	-0.0161378	Myofibroblast
D10_2#CCATACCGTATTCTGG-1	0.00971253	-0.0260986	Myofibroblast
D10_2#TGCTATTTCGCTCTAC-1	0.035035	0.0420804	Fib_Scara5
D10_2#GGCGAAACACACATGT-1	-0.00375328	-0.00985472	Myofibroblast
D10_2#TGCGTAATCTCTGACC-1	0.012995	0.00316274	Fib_Scara5
D10_2#AGACAAAGTGGACGAT-1	0.00262063	0.00829752	Myofibroblast
D10_2#ACTGCAAGTGCTGAAG-1	0.0222393	0.0163301	Fib_Scara5
D10_2#ATTGTCTTCTGATCCC-1	0.00179658	-0.0387797	Myofibroblast
D10_2#GGGACCTCACCTGAAT-1	0.00155778	-0.0101212	Myofibroblast
D10_2#CCGTACTTCGGACGAA-1	0.0176168	0.00614294	Fib_Scara5
D10_2#CCAGATATCACTGATG-1	-0.00454959	0.0152545	Fib_Scara5
D10_2#ACCGCAGGTTCAGAAA-1	-0.0128496	-0.0229303	Myofibroblast
D10_2#TCACAGACAGGTAGCA-1	0.0289446	0.0289182	Fib_Scara5
D10_2#CCAATGAGTAATGTGA-1	0.0125689	-0.00848783	Fib_Scara5
D10_2#GCCAGACCATGGTTTG-1	0.00804666	-0.0372638	Myofibroblast
D10_2#TTGCAGAAGAGACTCG-1	0.007065	0.0126109	Fib_Scara5
D10_2#TAGTCCCCATTGATGC-1	0.0229983	0.0173361	Fib_Scara5
D10_2#GCGTTGGCACAGGTAG-1	0.0203012	0.00999181	Fib_Scara5
D10_2#GCTTAAGGTTTGCGAT-1	0.0145184	-0.00660963	Myofibroblast
D10_2#TTACGGACAGATACAA-1	0.0294583	0.0281061	Fib_Scara5
D10_2#TTCGGTCAGGATTGCG-1	-0.0586485	0.0380602	Pericytes
D10_2#ACCAAACCAGGTCTGC-1	0.0342554	0.0365792	Fib_Scara5
D10_2#ACTTCCGGTAGAGAGA-1	0.0324064	0.0350368	Fib_Scara5
D10_2#AGGACGATCGCGATGC-1	0.0110466	0.0100398	Fib_Scara5
D10_2#GAAGTCTGTCGTCGCA-1	0.0170752	-0.0068643	Fib_Scara5
D10_2#CTCTCGACACTCCTCA-1	0.0183935	0.014772	Fib_Scara5
D10_2#TGCTTTACAGAACAGC-1	-0.0175072	0.00859667	Fib_Scara5
D10_2#TCAAGACGTTAGGAGC-1	0.00740332	-0.0130058	Myofibroblast
D10_2#CTCTACGTCAAACCCA-1	0.0116568	-0.0208383	Myofibroblast
D10_2#AGCCCGATCGGGACAA-1	0.0109325	-0.00484063	Fib_Scara5
D10_2#AGTGTACAGGGTCTGA-1	0.00768013	-0.0241407	Myofibroblast
D10_2#TGTGGCGTCCCGAAGC-1	0.00712352	-0.0103336	Myofibroblast
D10_2#TCACCTGCAGGAGCAT-1	0.0150529	0.00629312	Fib_Scara5
D10_2#TTGCAGATCGTGGCGT-1	0.0297352	0.0293829	Fib_Scara5
D10_2#GCACGCAAGACTCGGA-1	0.0189381	0.0132951	Fib_Scara5
D10_2#GGTACCGAGGCGTCCT-1	0.00595714	0.00721859	Fib_Scara5
D10_2#TCAATTCAGTTTGGAA-1	0.00492133	-0.0356626	Myofibroblast
D10_2#AAACTCGTCGGTAGGA-1	0.0353582	0.0422268	Fib_Scara5
D10_2#GTGATCACAATGGTAA-1	0.0197155	0.0245762	Fib_Scara5
D10_2#CAGCCTTGTGAGTTGG-1	0.0206911	0.0195541	Fib_Scara5
D10_2#TAGTCCCAGAAGCCGT-1	0.00851445	-0.019901	Myofibroblast
D10_2#AAACTGCTCTCTCAAT-1	0.0334611	0.038045	Fib_Scara5
D10_2#AGGCCCAAGCGTCAAG-1	0.00797742	-0.0236223	Myofibroblast
D10_2#TGGCGCAGTTGGGAAC-1	0.000686631	0.000920643	Myofibroblast
D10_2#CTCCCAACATGCGACC-1	0.0166735	-0.00957217	Myofibroblast
D10_2#AACAAAGCACACACAT-1	0.013749	0.0132919	Fib_Scara5
D10_2#GTGGCGTCAGTCAGAG-1	-0.0259445	-0.00908463	Myofibroblast
D10_2#TTGCGAAGTCCGTCGA-1	-0.000349547	-0.0505324	Myofibroblast
D10_2#GGTGTCGAGTACCCAT-1	-0.0523726	0.0327274	Pericytes
D10_2#TGGGTGCCATCCTGGG-1	-0.0185048	-7.41859e-05	Fib_Scara5
D10_2#AGATTCGTCGCATACA-1	0.0217633	0.0244399	Fib_Scara5
D10_2#TGTTAGGAGACACGGT-1	0.0177168	0.01046	Fib_Scara5
D10_2#AGGCGAACATCGTACA-1	0.000272771	0.00504735	Fib_Scara5
D10_2#TGCTATTCATCATGTG-1	0.027749	0.026307	Fib_Scara5
D10_2#AACAGTCGTTGTGAGG-1	0.00623361	0.00713144	Fib_Scara5
D10_2#TTAGCGAAGCCATTCA-1	0.0198689	0.0113601	Fib_Scara5
D10_2#TGGGTGCCATAGGCGA-1	0.00563152	-0.0169082	Myofibroblast
D10_2#CCAATGATCAGGATCT-1	0.017986	0.017032	Fib_Scara5
D10_2#ATCGAGTAGTTGGAAT-1	0.0243147	0.024961	Fib_Scara5
D10_2#TACTGCCGTCTAAGAA-1	0.00698072	-0.00685806	Myofibroblast
D10_2#TTGAGCATCAGGGTTT-1	0.0249435	0.0317712	Fib_Scara5
D10_2#ACGGATTAGACTCGGA-1	0.000882218	-0.0174752	Myofibroblast
D10_2#CAACGGCTCGGAAAGC-1	0.0372235	0.044163	Fib_Scara5
D10_2#TTGTTGTCATGGATGG-1	0.00733258	-0.00760772	Myofibroblast
D10_2#TATGTTCCACTGCTTC-1	0.0152866	0.00745218	Fib_Scara5
D10_2#CGGACTGGTGGTTCTA-1	0.0193737	0.0205443	Fib_Scara5
D10_2#TATGTGGTCGGCTATA-1	0.00468203	0.0260646	Fib_Scara5
D10_2#ATTTGTCCAGGCATCC-1	0.0115702	0.00712556	Fib_Scara5
D10_2#CCTATTAGTAACGGAC-1	0.0228886	0.0256837	Fib_Scara5
D10_2#GCCAGCAAGGCACTAG-1	0.0228835	0.0168425	Fib_Scara5
D10_2#CCAGATAAGTACGACG-1	-0.00102695	0.00519089	Fib_Scara5
D10_2#TACTGCCAGATGGGAA-1	-0.00473945	-0.0381353	Myofibroblast
D10_2#GCAGCTGTCCAAGAGG-1	0.00808037	-0.00161982	Fib_Scara5
D10_2#TGCCTCAAGAACCCGA-1	-0.0147382	0.00276098	Fib_Scara5
D10_2#GTCACCTCAATTCTCT-1	0.0283671	0.0355574	Fib_Scara5
D10_2#TTAGCTTAGACGACTG-1	0.0220322	0.0284813	Fib_Scara5
D10_2#CCTATTAAGTTGCTTG-1	0.0280128	0.0327853	Fib_Scara5
D10_2#GACCGACTCGCTTCAC-1	-0.00543165	-0.0153124	Myofibroblast
D10_2#TAATTCCAGAGACTCG-1	0.00245655	-0.0329407	Myofibroblast
D10_2#TAATCGGCAAATTCCG-1	0.0277555	0.0337116	Fib_Scara5
D10_2#CGTGGCAGTTTGCCCT-1	0.0379481	0.0439395	Fib_Scara5
D10_2#CATGTTTCATATTGGC-1	-0.0179046	-0.0194001	Myofibroblast
D10_2#GATCGTACAAGGGTAC-1	0.0137676	0.0116641	Fib_Scara5
D10_2#AGGCGTCCAGCAACGA-1	-0.00658272	0.0029909	Fib_Scara5
D10_2#TGGCGCACATCACAGT-1	0.0351384	0.0420182	Fib_Scara5
D10_2#CTAGGATGTTTAGAAG-1	0.00446618	-0.0112233	Myofibroblast
D10_2#GCATGATGTGATGCGA-1	-0.0222537	-0.000334159	Myofibroblast
D10_2#AGCGTATAGTGAGTTA-1	0.00186489	0.00400405	Fib_Scara5
D10_2#TTACTCAAGTGAGCAC-1	0.0191112	0.0140558	Fib_Scara5
D10_2#ACTACGAAGACCCATT-1	0.00731922	-0.00600791	Fib_Scara5
D10_2#TGCTTCGTCTGTTGCC-1	-0.00553512	-0.0129738	Myofibroblast
D10_2#GGCGAAAAGAATCAAC-1	0.013146	0.00716021	Fib_Scara5
D10_2#TTAGGTGCAAATTGAG-1	0.0110423	0.0149546	Fib_Scara5
D10_2#TCAGTCCAGATGCGCA-1	-0.0131754	-0.00330651	Myofibroblast
D10_2#CTCTAGCCACGCTAAT-1	0.00805197	0.0031952	Fib_Scara5
D10_2#GATGATCAGGTTGTGG-1	0.0166333	0.0137975	Fib_Scara5
D10_2#TTTGGCCGTTAACCGT-1	-0.00589233	-0.0134486	Myofibroblast
D10_2#TTTGGCCGTTGCTTGA-1	-0.0214737	-0.00482375	Myofibroblast
D10_2#ATCGAGTTCCAATCCC-1	0.0089128	0.0056187	Fib_Scara5
D10_2#CAGGATTAGTACCTCA-1	0.0074012	0.00986392	Fib_Scara5
D10_2#CCCAGAGAGTACAACA-1	0.00761756	-0.0107317	Myofibroblast
D10_2#AGCCTCTGTATCTCAG-1	0.0069942	0.00274333	Fib_Scara5
D10_2#TACGCAACATCAGCTA-1	0.0238858	0.0266493	Fib_Scara5
D10_2#AGGCCTGCAGAAGTGC-1	-0.0103329	-0.0288545	Myofibroblast
D10_2#CTTTGCGCACTCGTGG-1	0.00713446	-0.00180314	Fib_Scara5
D10_2#ATGTCTTGTAACCATC-1	-0.0241544	-0.00654788	Myofibroblast
D10_2#ACCATCCTCCAATCCC-1	0.022782	0.0287855	Fib_Scara5
D10_2#GCAACCGAGGAACCGT-1	0.00745837	0.00350885	Fib_Scara5
D10_2#ACCTGCTTCGTTGTAG-1	-0.0568035	0.0383141	Pericytes
D10_2#CCTGCTAGTTGCCGCA-1	-0.0161254	-0.00889535	Myofibroblast
D10_2#ATGTACGGTTCTACGA-1	0.0191001	0.0294384	Fib_Scara5
D10_2#TCGCCTACAAACGTTC-1	-0.00612234	0.00296116	Fib_Scara5
D10_2#TTCTAACAGTAGGTCG-1	-0.0232219	-0.0139516	Myofibroblast
D10_2#TTACTCATCTAGCAGT-1	-0.00221887	-0.0126758	Myofibroblast
D10_2#CGATGATTCACGTGTA-1	-0.00666412	0.00430726	Fib_Scara5
D10_2#TAGCTTTGTGAATCGG-1	-0.0224358	-0.0149074	Myofibroblast
D10_2#TAAACCGCATGACTGT-1	-0.0194347	-0.0104372	Myofibroblast
D10_2#TGCTCGTCATACCCGG-1	-0.00355281	0.00766352	Fib_Scara5
D10_2#GCGGGTTTCACAACAC-1	-0.0120004	0.0017015	Fib_Scara5
D10_2#GAAGTGGTCTACATCT-1	-0.0447675	0.0145743	Fib_Scara5
D10_2#TGTTAGGGTCATAAGA-1	-0.04673	0.0126699	Fib_Scara5
D10_2#TGCTCACGTACTTCAG-1	0.00394458	0.0130162	Fib_Scara5
D10_2#TTTGGCCAGTGAGCAC-1	-0.0169919	-0.0118531	Myofibroblast
D10_2#ACTCGGGTCGCCTTAC-1	0.0120133	0.0217455	Fib_Scara5
D10_2#TGCCTCAGTATGGATA-1	-0.0046269	0.00621551	Fib_Scara5
D10_2#ATTACTCTCATCATGG-1	-0.0153781	0.0151573	Fib_Scara5
D10_2#ATTTGTCAGTCGAAAT-1	-0.0549512	0.0342668	Pericytes
D10_2#CTTGCTGAGGAACCGT-1	-0.00835068	-0.0141497	Myofibroblast
D10_2#GCTGCGAAGTGCACAG-1	-0.0268998	-0.00996328	Myofibroblast
D10_2#AGCCAGCCAACGCACC-1	-0.00490365	-0.00941425	Myofibroblast
D10_2#ACATGGTCATACCCGG-1	-0.00932546	-0.0255677	Myofibroblast
D10_2#TAGGTGTGTTAACTCG-1	0.013637	0.0309752	Fib_Scara5
D10_2#AGTTTGGTCTTCTTCC-1	-0.0231705	-0.0138346	Myofibroblast
D10_2#CACGTTCGTCAGTGCC-1	0.00466999	0.0145192	Fib_Scara5
D10_2#TTGACGACAAATGCTC-1	-0.00615716	0.00217151	Fib_Scara5
D10_2#GAGCGCTCATGTAGAA-1	-0.0107019	-0.01584	Myofibroblast
D10_2#CAACGGCCAAACGACG-1	-0.00781317	-0.0170305	Myofibroblast
D10_2#TGACAACGTAGAAAGG-1	-0.0266745	-0.00991915	Myofibroblast
D10_2#GGAGAACGTAACCATC-1	-0.0512689	0.0305231	Pericytes
D10_2#GGAGTAGTCAGCCGAC-1	-0.0405836	0.0163386	Fib_Scara5
D10_2#CTTTGCGAGAAACGCC-1	-0.0446212	0.0277413	Pericytes
D10_2#TCAAGACGTCATTGCA-1	-0.0310768	-0.00695856	Myofibroblast
D10_2#CAACCAACAACCTCCT-1	-0.0540554	0.0114951	Fib_Scara5
D10_2#GCCAGACTCTATCTAC-1	-0.0585603	0.0113474	Myofibroblast
D10_2#TTACCGCCATAGCAGG-1	-0.0515439	0.00754997	Myofibroblast
D10_2#GGAACCCTCGTTGTTT-1	-0.0284717	-0.00842878	Myofibroblast
D10_2#TTGCGGGTCTCTGCAC-1	0.015873	0.0328093	Fib_Scara5
D10_2#GCTGCGATCGTGCTGG-1	-0.0165515	-0.0122974	Myofibroblast
D10_2#GCAGCCACACACATTG-1	-0.0382455	0.0157209	Fib_Scara5
D10_2#TGTAGCACACAATAAG-1	-0.0100605	0.0163626	Fib_Scara5
D10_2#GTCACTCGTGCACATT-1	0.0159958	0.0336904	Fib_Scara5
D10_2#CGGACTGCAAAGCTGG-1	0.00120513	0.00894038	Fib_Scara5
D10_2#CCGAAGCGTTCTGAAC-1	-0.0476545	0.00375672	Myofibroblast
D10_2#GGATAGGGTTCTCGAA-1	-0.0405598	0.012758	Pericytes
D10_2#GGAGTAGTCCCGATTC-1	-0.0073317	0.0167908	Fib_Scara5
D10_2#CTAGGATCAATCATCG-1	-0.0507586	0.00718153	Myofibroblast
D10_2#CTCTACGAGGTTGTGG-1	-0.0216565	0.00729168	Fib_Scara5
D10_2#CGAGTTAGTGCTGTGC-1	-0.0627181	0.011233	Myofibroblast
D10_2#GACCGACGTATGTCCA-1	-0.0351467	0.00188374	Myofibroblast
D10_2#TACCTCGCACTCCTCA-1	-0.0434058	0.00949183	Myofibroblast
D10_2#GCCCGAACAACTACTG-1	-0.0393001	0.0157805	Fib_Scara5
D10_2#CTCTCAGTCCCGATTC-1	-0.059734	0.0116801	Myofibroblast
D10_2#GTTGGTAGTACGGATG-1	-0.0505088	0.00531754	Myofibroblast
D10_2#CACAGATAGTTTACGC-1	-0.0591079	0.013033	Fib_Scara5
D10_2#CACGTTCGTTGGGAAC-1	-0.0508825	0.00957284	Myofibroblast
D10_2#ACGTTAGGTTGGTAAA-1	-0.053496	0.00757279	Myofibroblast
D10_2#GAGCGCTCACTCGGAC-1	-0.0472791	0.00438117	Myofibroblast
D10_2#CAAGAAAAGAGGTGGG-1	-0.0559823	0.01198	Pericytes
D10_2#AACCGATTCTCATCCG-1	-0.0361904	0.0103628	Pericytes
D10_2#TGCTCACGTGGCATAG-1	-0.045022	0.0160309	Fib_Scara5
D10_2#TGCCTGTAGCCTGGTC-1	-0.0621442	0.0114176	Myofibroblast
D10_2#CCTTGCAAGGTCCTCG-1	-0.056683	0.0149854	Fib_Scara5
D10_2#TTTGTGTAGCGTTGCC-1	-0.0408268	0.0138037	Pericytes
D10_2#TTCAACTTCATAGGTC-1	-0.0510898	0.0145718	Fib_Scara5
D10_2#CCAATGATCGCTACCT-1	-0.0542428	0.0214925	Pericytes
D10_2#CTGGCAGTCGAGCGCT-1	-0.0458785	0.0120356	Fib_Scara5
D10_2#TGACTCCCAAGCACTT-1	-0.0466869	0.016231	Fib_Scara5
D10_2#AATGGCTCACTCGTGG-1	-0.0571232	0.00905286	Myofibroblast
D10_2#AAACTGCCACACGGTC-1	-0.0593829	0.0111877	Myofibroblast
D10_2#TTGAGCAGTCCAAGTT-1	-0.058771	0.0169917	Pericytes
D10_2#CACTAAGCATACCCGG-1	-0.0390018	-0.00119508	Myofibroblast
D10_2#GTGATCATCATTCGGA-1	-0.0546298	0.0163876	Pericytes
D10_2#ACAAGCTGTCGTAGTT-1	-0.0587947	0.0177506	Pericytes
D10_2#ACCTGCTCAGATTGTC-1	-0.0561648	0.0110154	Myofibroblast
D10_2#AACTGGTAGTCAACTC-1	-0.0571281	0.0156616	Pericytes
D10_2#GACTAACCATCGACGC-1	-0.0607843	0.0176178	Fib_Scara5
D10_2#GCACGGTCAACTCGAT-1	-0.058649	0.019312	Pericytes
D10_2#TTGTTCAAGTACCTCA-1	-0.0510722	0.01187	Fib_Scara5
D10_2#CACAACAAGAACCCGA-1	-0.0566421	0.0190928	Pericytes
D10_2#GGGTGTCTCGATAGGG-1	-0.0581661	0.0135132	Pericytes
D10_2#GCGCATGAGTCTCGAT-1	-0.0530319	0.0155284	Pericytes
D10_2#CGTTCCAAGTAGCAAT-1	-0.0547857	0.0127999	Fib_Scara5
D10_2#AAAGGGCCACGTTGTA-1	-0.0625716	0.0188519	Fib_Scara5
D10_2#TGCATTTAGTTACACC-1	-0.0579198	0.0191751	Pericytes
D10_2#TAGGTGTGTTGGGAAC-1	-0.0562521	0.017329	Fib_Scara5
D10_2#ACCCAAATCCCAGTAA-1	-0.0631032	0.0114839	Myofibroblast
D10_2#TCCAGAACACACTAGT-1	-0.0528534	0.0111861	Myofibroblast
D10_2#GGTACCGAGGTTAACA-1	-0.0547764	0.0211319	Pericytes
D10_2#GGTGTCGAGGAGAACA-1	-0.0573366	0.0173411	Pericytes
D2_2#TCACAAGCATTGTTCT-1	-0.010239	-0.00359088	Myofibroblast
D2_2#GCCATAACACTCCACT-1	-0.00911499	-0.000920195	Myofibroblast
D2_2#CATTCATTCTTGTCAT-1	-0.0148712	-0.00283028	Myofibroblast
D2_2#ATTACTCGTTTAGACC-1	-0.00449824	-0.00271658	Myofibroblast
D2_2#CTTGAAGCAGTGCGAA-1	0.00296588	-0.00696012	Myofibroblast
D2_2#ACTTCCGTCTGAACGT-1	-0.0118856	-0.00111922	Myofibroblast
D2_2#TCGTTCGCATTACTCT-1	0.00814228	-0.0176774	Myofibroblast
D2_2#ACTGCGGGTAAGGTCG-1	-0.0103802	-0.000653965	Myofibroblast
D2_2#CAAGAAATCCTGAAAC-1	0.0039914	-0.00914299	Myofibroblast
D2_2#CCATACCCAAATGCTC-1	-0.00810395	-0.00392943	Myofibroblast
D2_2#TCAGCTCCAGAACTTC-1	-0.00265642	-0.00727653	Myofibroblast
D2_2#GACCTTCTCTCTGCGT-1	-0.0115439	-0.00424851	Myofibroblast
D2_2#GGGTCTGGTACAAATG-1	-0.0137101	-0.00277704	Myofibroblast
D2_2#AGGCCCATCAAAGTAG-1	-0.0104952	-0.00320029	Myofibroblast
D2_2#TGTGACAAGACTAGGC-1	-0.0128987	-0.0034858	Myofibroblast
D2_2#TTAGCTTAGACACGGT-1	0.00646127	-0.00385411	Myofibroblast
D2_2#GAATCTGTCGGGCTCA-1	0.00673173	-0.067386	Myofibroblast
D2_2#GACTAACTCAAGAGGC-1	0.000148005	0.00380267	Myofibroblast
D2_2#GGAACCCCATTAGCAC-1	0.00662721	-0.00620595	Myofibroblast
D2_2#GTAATCGCACCAAGGA-1	-0.00991129	-0.0025472	Myofibroblast
D2_2#GTGTCAATCTCGACCT-1	0.000802971	-0.00166775	Myofibroblast
D2_2#GCGCCAAGTTCTACCC-1	0.0151856	-0.00380963	Fib_Scara5
D2_2#GCGTAGCCAAGCACTT-1	-0.0103485	-0.004022	Myofibroblast
D2_2#TCCCACAGTAACTCCA-1	0.011681	0.00473226	Fib_Scara5
D2_2#TTTGGTTTCAATTCCT-1	-0.00970141	-0.00219654	Myofibroblast
D2_2#TGAGTCAGTCCAACCG-1	0.0121524	-0.056094	Myofibroblast
D2_2#GTGACATGTGTCTACA-1	-0.0115807	-0.00214641	Myofibroblast
D2_2#CAATCCCGTATTCGAC-1	0.00734898	-0.0108344	Myofibroblast
D2_2#TCAAGGTCACGTTGTA-1	-0.011497	-0.00434716	Myofibroblast
D2_2#GAGTGAGCATGTGAGG-1	0.0126237	-0.0519377	Myofibroblast
D2_2#GAGAACGAGGCAGTGT-1	0.00821576	-0.0155519	Myofibroblast
D2_2#GCGATTACAGGATGTG-1	0.00309657	-0.00158788	Myofibroblast
D2_2#CCCTAGTTCATTCTCA-1	-0.00356438	0.00254645	Fib_Scara5
D2_2#AACGAGGAGTACTCTG-1	0.00403251	0.00166224	Myofibroblast
D2_2#CAGCCTTAGGCGTCCT-1	0.0247391	0.0167602	Fib_Scara5
D2_2#GCCCAGACAAGTTGCT-1	0.0203544	0.0127988	Myofibroblast
D2_2#CGAGTTAAGTTCAGGG-1	0.00563485	-0.00105748	Myofibroblast
D2_2#GTTGGGCCAGGAGCAT-1	-0.0047498	-0.0031413	Myofibroblast
D2_2#GCTCGAGTCGGTCAGC-1	0.00718904	-0.0170436	Myofibroblast
D2_2#GGATGAGCAGGTGTGA-1	0.0199974	0.000754033	Fib_Scara5
D2_2#CCCTAGTTCCAAACCA-1	0.022992	0.00322907	Fib_Scara5
D2_2#CCTTAATAGTCTTAGC-1	0.00556108	-0.0429713	Myofibroblast
D2_2#CAAGCTACACTCAAGT-1	6.06208e-06	-0.0285497	Myofibroblast
D2_2#GTTGGGCTCTGTTTAC-1	-0.00207051	-0.0504774	Myofibroblast
D2_2#TTGCGAAAGGCACTAG-1	0.00732911	-0.0513092	Myofibroblast
D2_2#GTTATGGAGGTCGGTA-1	-0.0062017	-0.000247691	Myofibroblast
D2_2#GTGGATTAGGCCAATG-1	0.0171635	-0.0215266	Myofibroblast
D2_2#GAGATTCCAGTAACCT-1	-0.00793817	-0.000348731	Myofibroblast
D2_2#TACGCCTCACGCGCAT-1	0.0182309	0.0050435	Myofibroblast
D2_2#CCACGTTCACTCCACT-1	0.0112049	0.0024153	Fib_Scara5
D2_2#TAGCATGCAGACTAAA-1	-0.040349	0.0152666	Pericytes
D2_2#GAACGTTTCAGCCGGT-1	-0.0103087	0.000875025	Myofibroblast
D2_2#TACTAGGTCGTCGCAG-1	0.023931	-0.00400089	Fib_Scara5
D2_2#TCTCTGGTCCGGGCAT-1	0.00177306	-0.0151666	Myofibroblast
D2_2#CCTTGGTTCCGGGCAT-1	0.0137089	-0.0167906	Myofibroblast
D2_2#ATTTGTCAGCTAGTTC-1	-0.0119908	-0.00458466	Myofibroblast
D2_2#AACCGATTCGAACCGC-1	0.0139093	-0.0362702	Myofibroblast
D2_2#CACCTGTCACGATTAC-1	0.0215559	-0.0101313	Fib_Scara5
D2_2#TTACGTTCATAAAGTG-1	0.00388856	-0.032897	Myofibroblast
D2_2#TAACTTCTCCTCAAGA-1	-0.012879	-0.00154167	Myofibroblast
D2_2#CAAAGCTCAAAGGCCA-1	0.0223808	0.0203504	Fib_Scara5
D2_2#TCGTTCGGTCTGGTTA-1	-0.00649217	-0.0174332	Myofibroblast
D2_2#TGGTCAAAGCTAGCAG-1	0.000304432	-0.0150653	Myofibroblast
D2_2#TAATTCCGTCGCTAGC-1	0.00106034	-0.039534	Myofibroblast
D2_2#GTGTCAACAGTCAGAG-1	-0.0112339	-0.00146177	Myofibroblast
D2_2#CTTGCCAGTTGGGAAC-1	0.0125325	-0.0262894	Myofibroblast
D2_2#CAAGAAAGTCGATAGG-1	0.00651004	-0.0351541	Myofibroblast
D2_2#TGGACATGTTAGAGAT-1	0.00471327	-0.00175383	Fib_Scara5
D2_2#TTCATTGCAGGCAGAT-1	0.0244267	0.00485188	Fib_Scara5
D2_2#CTGTTCGAGGAGTACC-1	-0.0128995	-0.00147308	Myofibroblast
D2_2#CAGCTAATCTATCTAC-1	-0.000289184	-0.00997646	Myofibroblast
D2_2#CTTTGCGAGTCGTGAG-1	0.00659446	-0.0367611	Myofibroblast
D2_2#GTCGTAACAAGACTAA-1	0.00855172	-0.0498711	Myofibroblast
D2_2#CACAACATCCACGAGC-1	0.0224276	-0.00335382	Fib_Scara5
D2_2#TGCCTGTCATAGAATG-1	0.00553604	-0.0437053	Myofibroblast
D2_2#TGCCTGTTCAGTGGTT-1	0.0137007	-0.0347093	Myofibroblast
D2_2#TACTAGGGTACCTATG-1	0.0110935	-0.000160417	Fib_Scara5
D2_2#ACTACCCAGGCTTTAC-1	0.0165588	0.00477853	Fib_Scara5
D2_2#GGTACCGTCGATTACG-1	0.0048333	-0.0273733	Myofibroblast
D2_2#CGTTCCACAAATTGAG-1	0.0100341	-0.0209435	Myofibroblast
D2_2#AGTCCGGGTGCCCGAT-1	0.00439168	-0.00943927	Myofibroblast
D2_2#GCCCAGAGTAGTCCAT-1	0.0161436	0.00273939	Fib_Scara5
D2_2#CCGTACTTCATCGCAA-1	0.00864823	-0.00651908	Myofibroblast
D2_2#GCGTAGCTCGAACACT-1	0.0101373	-0.0174162	Myofibroblast
D2_2#TACTAGGCACAATAAG-1	0.0165572	0.0216378	Fib_Scara5
D2_2#TCGCAGGTCCCGCAAG-1	0.0197379	0.0136052	Fib_Scara5
D2_2#AGTCCGGTCCCAGTAA-1	0.0328992	0.0283788	Fib_Scara5
D2_2#GCGCCAAGTTAACCGT-1	-0.000703031	0.00490974	Myofibroblast
D2_2#GTTATTCTCCGGACTG-1	-0.051924	0.0277097	Pericytes
D2_2#AATGTCGTCCAGCACG-1	0.00896369	0.00762187	Fib_Scara5
D2_2#CTCTACGGTTTCGACA-1	0.0361594	0.0317007	Fib_Scara5
D2_2#TCGTTCGCAAAGAGAG-1	0.00526568	-0.0391154	Myofibroblast
D2_2#TCACAGAAGTAGTGTA-1	-0.000510211	-0.0349079	Myofibroblast
D2_2#ACATGCAGTGCCCTAG-1	-0.0126057	-0.00437211	Myofibroblast
D2_2#ACTCGGGTCCAACCTC-1	0.0132703	0.00601565	Fib_Scara5
D2_2#TATGTGGTCCTAAAGC-1	0.00688175	-0.0185563	Myofibroblast
D2_2#GAGACTTAGGTAGGAA-1	0.0110505	-0.00769672	Fib_Scara5
D2_2#CGCACAGAGTACCCAT-1	0.00989581	-0.0142512	Myofibroblast
D2_2#TACTGCCAGTTGACAA-1	0.00535159	-0.0024178	Myofibroblast
D2_2#TTGTTGTTCAGTACAC-1	0.0149282	-0.0132747	Myofibroblast
D2_2#CTCCCAAGTCCTCAGG-1	0.00702767	0.00547548	Fib_Scara5
D2_2#ACAGGCCCAGTATACC-1	0.00966222	-0.0223989	Myofibroblast
D2_2#GACCTTCTCTTACCTA-1	0.00122968	-0.040995	Myofibroblast
D2_2#ATGCATGGTCAAATCC-1	0.00362862	-0.00194529	Myofibroblast
D2_2#TTACTTGCATAGAATG-1	-0.00407845	-0.00726965	Myofibroblast
D2_2#GTAGACTCATGGTTTG-1	-0.00436599	-0.0381736	Myofibroblast
D2_2#AACCTGAAGGCCAGTA-1	-0.00239615	-0.0478971	Myofibroblast
D2_2#ACAGAAATCTGACTTT-1	0.0105638	0.0153877	Fib_Scara5
D2_2#AAGGAGCCATTGAACC-1	0.0102047	-0.000426318	Fib_Scara5
D2_2#AACCGATTCCAAGTCA-1	0.00418499	-0.0419988	Myofibroblast
D2_2#TCAAGCAGTGCACTTA-1	0.0200652	-0.00346386	Fib_Scara5
D2_2#GGTAGGACAAGGTTCT-1	0.00789238	-0.00669337	Myofibroblast
D2_2#ACCGCAGCACGGCCAT-1	0.00354238	-0.00541718	Myofibroblast
D2_2#CGATGATAGAACCATA-1	0.00222881	-0.000874362	Fib_Scara5
D2_2#GAAAGTAAGATCACCT-1	-0.00318293	-0.0498148	Myofibroblast
D2_2#TAACGGTAGGAGGCGA-1	0.00625405	-0.00815493	Myofibroblast
D2_2#GCTGAGCTCGCAAACT-1	0.0216959	0.0137945	Fib_Scara5
D2_2#CTCAACCGTTCTCGAA-1	0.0135096	-0.0157205	Myofibroblast
D2_2#CCAGATACAGGTGGTA-1	0.00501362	-0.00269605	Myofibroblast
D2_2#TGATTTCGTGCATCAT-1	0.00977102	-0.00203034	Myofibroblast
D2_2#GGCATTAAGGCTCCTG-1	0.0031765	-0.0530826	Myofibroblast
D2_2#TTCTGTAAGTCCTTCC-1	0.00932532	-0.012919	Myofibroblast
D2_2#GAGGCTCTCGCATAAC-1	0.0068194	-0.00976592	Myofibroblast
D2_2#TAACAGCTCTGATCTT-1	0.0169257	-0.0109927	Myofibroblast
D2_2#CTCTCAGTCGGTTGTA-1	0.0047922	-0.0144724	Myofibroblast
D2_2#CGCACAGGTTTGGATC-1	0.0105759	0.00206077	Myofibroblast
D2_2#GCCAGACTCCATGACA-1	0.00684871	-0.0456905	Myofibroblast
D2_2#GTGTGATCATCATGTG-1	0.0012359	-0.00217024	Fib_Scara5
D2_2#AGCCTTCTCGCTAGTA-1	0.00658942	-0.0210591	Myofibroblast
D2_2#GCAGCCAAGCATGATA-1	-0.0114192	0.00283061	Myofibroblast
D2_2#TTGAGCAAGGGACGTT-1	0.00504609	-0.0256454	Myofibroblast
D2_2#AGTGTACTCGGACGAA-1	0.00512848	-0.00746021	Myofibroblast
D2_2#TTGCCCATCCAGCACG-1	-0.00916688	-0.0347671	Myofibroblast
D2_2#ACAGCGCAGGCCTAAG-1	0.0202941	0.0146813	Fib_Scara5
D2_2#TGGGTGCTCAAATGGA-1	0.0178142	0.00793654	Fib_Scara5
D2_2#GCTGAGCGTGTTGGTT-1	0.00631232	-0.0396693	Myofibroblast
D2_2#TGGTCAAGTAGCGGTA-1	-0.00526158	-0.0312581	Myofibroblast
D2_2#TTGCGAATCTCTGACC-1	0.00618296	-0.0424668	Myofibroblast
D2_2#TGCTCGTTCCCACTAC-1	0.00414855	-0.01383	Myofibroblast
D2_2#TGTAGCACAACGGACA-1	0.00972286	-0.0238247	Myofibroblast
D2_2#TGCATTTCATTTAGGC-1	0.0110944	-0.00727086	Myofibroblast
D2_2#TTGCTATAGAACGTCG-1	-0.0121714	-0.0120517	Myofibroblast
D2_2#TTACGTTCAGGCATTT-1	0.0124699	-0.00101936	Fib_Scara5
D2_2#ATTACCTCACATCATG-1	0.0153184	-0.011065	Myofibroblast
D2_2#CTTAATCTCAGTGTGT-1	0.00585901	-0.0482038	Myofibroblast
D2_2#CGTTCCACATCGGCCA-1	0.0022528	-0.00133117	Myofibroblast
D2_2#GAGACTTCATGGCCGT-1	0.00254951	-0.0117439	Myofibroblast
D2_2#GTTGGGCAGAAGACTT-1	0.00940606	-0.000118315	Fib_Scara5
D2_2#TACGCAATCCATATCT-1	-0.00733741	-0.0318716	Myofibroblast
D2_2#TGGCAATGTCACTCTC-1	0.00162524	-0.0183111	Myofibroblast
D2_2#CCTCCCTTCGTTACAG-1	-0.0126789	-0.0134901	Myofibroblast
D2_2#GTGGATTGTACAACGG-1	-0.00233541	-0.00626591	Myofibroblast
D2_2#CGTAAACGTCGAGGAT-1	0.0067801	-0.0304505	Myofibroblast
D2_2#CAACGTACATGGCCCA-1	-0.00878527	-0.0296156	Myofibroblast
D2_2#CGCAGGTTCGACTATG-1	0.0123013	0.00565548	Fib_Scara5
D2_2#CCGTACTGTGATGCTT-1	0.000963521	-0.00883432	Myofibroblast
D2_2#TAACGGTCAACGGACA-1	0.00527256	-0.00468871	Myofibroblast
D2_2#GTCACCTGTCGGCTGT-1	0.00196864	-0.00756189	Myofibroblast
D2_2#CAAGGCCGTCACCGCA-1	0.00388088	-0.0319822	Myofibroblast
D2_2#CTCCCAAAGCCATCAT-1	0.0153815	-0.0153251	Myofibroblast
D2_2#AGCGATTGTGCGTAGA-1	0.000912715	-0.0127823	Myofibroblast
D2_2#GCCTAGGCATCGTGAT-1	-0.00365457	-0.0374373	Myofibroblast
D2_2#TAACTTCTCAAATGGA-1	0.00694792	0.00285444	Myofibroblast
D2_2#GCGCATGGTGCTTACA-1	0.0186471	-0.00481194	Fib_Scara5
D2_2#ATGTCGAGTATGGTTC-1	-0.00239412	-0.0136394	Myofibroblast
D2_2#CCTTGCACATGCCTTC-1	0.00422692	-0.0160015	Myofibroblast
D2_2#CCGTACTAGGCTTTAC-1	-0.0446373	0.027073	Pericytes
D2_2#GCGAGTCGTGCTGAAG-1	0.00402134	-0.000601804	Fib_Scara5
D2_2#TACGCCTTCGATCGCG-1	-0.00580292	0.00525769	Myofibroblast
D2_2#CTTAATCGTTAGGAAT-1	-0.000263733	0.00560574	Fib_Scara5
D2_2#CACTGAAAGGCCAGTA-1	-0.0248694	0.0115731	Pericytes
D2_2#TAACTTCAGTCTCCAA-1	0.0127356	0.00258906	Fib_Scara5
D2_2#TGGGTTATCCGAGAGA-1	0.00768684	-0.0455769	Myofibroblast
D2_2#TGGCGCATCCGGACTG-1	-0.00430979	0.00339562	Fib_Scara5
D2_2#GTCACAAAGATCTCAC-1	0.0184448	0.00297536	Fib_Scara5
D2_2#ATGGATCAGGATTGCG-1	0.0121559	-0.0128612	Myofibroblast
D2_2#CAAAGCTTCTGAAAGA-1	0.0123479	0.0126586	Fib_Scara5
D2_2#AACGAGGTCGCCCTTA-1	0.00333829	0.0122234	Fib_Scara5
D2_2#TTCATCAAGGTGAACC-1	-0.00283932	-0.00749491	Myofibroblast
D2_2#ATTGTGGGTTTGCGAT-1	0.0323268	0.0290704	Fib_Scara5
D2_2#TCACAGAGTCGCTACG-1	-0.0294129	0.0200931	Pericytes
D2_2#GTCACAAAGAGCGAAA-1	0.0192878	0.0139197	Fib_Scara5
D2_2#AGTGTACCAGCAGGTA-1	0.00953878	-0.000712663	Fib_Scara5
D2_2#AACATCGGTTTAAGCC-1	0.00530907	-0.0453082	Myofibroblast
D2_2#TGGTCAAGTGTTTCTT-1	0.0125236	0.00811874	Fib_Scara5
D2_2#GGTAGGAGTATTCTGG-1	0.0169753	-0.0012428	Fib_Scara5
D2_2#TGTTAGGTCGTGATAC-1	0.0160443	0.00843659	Fib_Scara5
D2_2#AGTGCGCGTCTGTCCT-1	0.00479928	-0.0410582	Myofibroblast
D2_2#GTCACGGTCACTGATG-1	-0.000600159	0.00314219	Myofibroblast
D2_2#AGCCGCATCACAACAC-1	0.0113703	-0.00885249	Myofibroblast
D2_2#GCATTCCTCTCGGCGA-1	0.0245515	0.0222968	Fib_Scara5
D2_2#AGACAAACATGTCCCT-1	0.0213271	0.0160946	Fib_Scara5
D2_2#CGCTATCTCTTACTCA-1	0.0078427	0.008925	Fib_Scara5
D2_2#ATAGGCTTCAGGGTTT-1	0.00998842	-0.00380735	Fib_Scara5
D2_2#TGAATCGGTGCGTAGA-1	0.0100323	-0.00544962	Myofibroblast
D2_2#CTTGTCGGTGCTTACA-1	0.00975505	0.0114091	Fib_Scara5
D2_2#CGATGATAGTCGAGCA-1	-0.00789911	0.00143006	Myofibroblast
D2_2#CCGTACTTCTCCACTG-1	0.0136931	0.00161306	Fib_Scara5
D2_2#CTACAGAAGTTGGAAT-1	0.011601	-0.0152094	Myofibroblast
D2_2#ACTATTCAGGTCGTTT-1	-0.0253873	0.0211759	Pericytes
D2_2#TGAGTCACAAACTACC-1	0.0192354	0.00557276	Fib_Scara5
D2_2#CTCATGCCATAGTCCA-1	-0.00736517	0.00160294	Myofibroblast
D2_2#AGCCTCTTCACACGTA-1	0.018424	0.0198662	Fib_Scara5
D2_2#ACTTCCGAGAGTTTGA-1	0.016891	0.00761262	Fib_Scara5
D2_2#CTCTACGGTGATAACA-1	-0.00319594	-0.00934742	Myofibroblast
D2_2#GAACGTTCACCCTTTG-1	0.0165677	-0.00427666	Fib_Scara5
D2_2#CCGTGAGAGAGCAGCT-1	0.00522258	-0.00327131	Myofibroblast
D2_2#ACCCAAACATCTGCAA-1	0.0186731	0.0114631	Fib_Scara5
D2_2#ACAAGCTTCTTTGCAT-1	0.0134612	-0.0226903	Myofibroblast
D2_2#GGTGTCGTCACAAGCT-1	-0.00124309	-0.0496346	Myofibroblast
D2_2#AGTGCGCGTATTCTGG-1	0.0240065	0.019262	Fib_Scara5
D2_2#ACTCGGGTCCGGAAAG-1	0.0173533	-0.00500013	Fib_Scara5
D2_2#GGAACCCCAATTCTCT-1	0.00996357	-0.00475281	Fib_Scara5
D2_2#TAAACCGAGCTCGGCT-1	0.020024	0.0176288	Fib_Scara5
D2_2#GACCCAGGTATTTGCG-1	0.00617063	0.00695446	Fib_Scara5
D2_2#CCACAGGGTGTGACCC-1	0.0132618	-0.0190975	Myofibroblast
D2_2#GTGTCAATCCACCTAC-1	0.0336691	0.0333944	Fib_Scara5
D2_2#AGGCGTCAGTCAGGAC-1	0.0181421	0.0114582	Fib_Scara5
D2_2#ATTCGTTAGATCTAAG-1	0.0105035	-0.00615824	Fib_Scara5
D2_2#AGTTTGGAGCTTCAAC-1	0.000414128	0.00436639	Fib_Scara5
D2_2#CCAATGATCTTCACTA-1	0.00468504	-0.0359983	Myofibroblast
D2_2#AGACAAATCCATTGAG-1	0.0213086	0.0116254	Fib_Scara5
D2_2#AATGGAAAGGGACGTT-1	-0.00298598	-0.00220187	Fib_Scara5
D2_2#ATCGAGTGTAGTCCAT-1	0.0131145	-0.00396149	Fib_Scara5
D2_2#CTGTTCGAGGGTTCTT-1	0.0052916	-0.00392453	Myofibroblast
D2_2#GTCACCTGTCTGAGCC-1	0.0222426	0.0157232	Fib_Scara5
D2_2#TATGTGGGTGCTAGTT-1	-0.00728906	-0.0218499	Myofibroblast
[truncated: 424 more rows]

## Sheet: Figure 4b
time_point	num_cells	cell_proportion	Day
5	36	0.0371517	Day 0
10	60	0.0619195	Day 0
15	62	0.0639835	Day 0
20	59	0.0608875	Day 0
25	49	0.0505676	Day 0
30	58	0.0598555	Day 0
35	58	0.0598555	Day 0
40	67	0.0691434	Day 0
45	70	0.0722394	Day 0
50	56	0.0577915	Day 0
55	47	0.0485036	Day 0
60	33	0.0340557	Day 0
65	38	0.0392157	Day 0
70	47	0.0485036	Day 0
75	45	0.0464396	Day 0
80	69	0.0712074	Day 0
85	72	0.0743034	Day 0
90	24	0.0247678	Day 0
95	9	0.00928793	Day 0
100	10	0.0103199	Day 0
5	5	0.00875657	Day 2
10	9	0.0157618	Day 2
15	17	0.0297723	Day 2
20	19	0.033275	Day 2
25	23	0.0402802	Day 2
30	21	0.0367776	Day 2
35	29	0.0507881	Day 2
40	20	0.0350263	Day 2
45	20	0.0350263	Day 2
50	44	0.0770578	Day 2
55	42	0.0735552	Day 2
60	49	0.0858144	Day 2
65	44	0.0770578	Day 2
70	42	0.0735552	Day 2
75	48	0.084063	Day 2
80	22	0.0385289	Day 2
85	10	0.0175131	Day 2
90	38	0.0665499	Day 2
95	48	0.084063	Day 2
100	21	0.0367776	Day 2
5	66	0.108197	Day 10
10	39	0.0639344	Day 10
15	28	0.0459016	Day 10
20	30	0.0491803	Day 10
25	35	0.057377	Day 10
30	29	0.047541	Day 10
35	20	0.0327869	Day 10
40	21	0.0344262	Day 10
45	17	0.0278689	Day 10
50	8	0.0131148	Day 10
55	18	0.0295082	Day 10
60	26	0.042623	Day 10
65	25	0.0409836	Day 10
70	19	0.0311475	Day 10
75	14	0.0229508	Day 10
80	17	0.0278689	Day 10
85	25	0.0409836	Day 10
90	46	0.0754098	Day 10
95	50	0.0819672	Day 10
100	77	0.12623	Day 10

## Sheet: Figure 4d
Runx1					Twist2
Pos	variable	value			Pos	variable	value
-99	T1	0.15081			-99	T1	0.117427
-98	T1	0.151982			-98	T1	0.116744
-97	T1	0.151641			-97	T1	0.114204
-96	T1	0.152694			-96	T1	0.113033
-95	T1	0.152865			-95	T1	0.113257
-94	T1	0.156908			-94	T1	0.112731
-93	T1	0.155484			-93	T1	0.115098
-92	T1	0.154595			-92	T1	0.116073
-91	T1	0.155682			-91	T1	0.114255
-90	T1	0.155159			-90	T1	0.112858
-89	T1	0.154353			-89	T1	0.113169
-88	T1	0.156588			-88	T1	0.109979
-87	T1	0.158654			-87	T1	0.115038
-86	T1	0.158271			-86	T1	0.118126
-85	T1	0.160985			-85	T1	0.124013
-84	T1	0.158755			-84	T1	0.123427
-83	T1	0.159976			-83	T1	0.123001
-82	T1	0.160236			-82	T1	0.122108
-81	T1	0.16081			-81	T1	0.120559
-80	T1	0.160595			-80	T1	0.116851
-79	T1	0.161992			-79	T1	0.11844
-78	T1	0.161667			-78	T1	0.120979
-77	T1	0.16371			-77	T1	0.118875
-76	T1	0.16313			-76	T1	0.120629
-75	T1	0.164659			-75	T1	0.120465
-74	T1	0.164134			-74	T1	0.120632
-73	T1	0.165505			-73	T1	0.119726
-72	T1	0.165848			-72	T1	0.12158
-71	T1	0.167076			-71	T1	0.120074
-70	T1	0.166128			-70	T1	0.122881
-69	T1	0.16902			-69	T1	0.121194
-68	T1	0.169306			-68	T1	0.120165
-67	T1	0.171707			-67	T1	0.118571
-66	T1	0.171798			-66	T1	0.119945
-65	T1	0.174029			-65	T1	0.118127
-64	T1	0.174543			-64	T1	0.120004
-63	T1	0.177603			-63	T1	0.121926
-62	T1	0.176403			-62	T1	0.122882
-61	T1	0.180173			-61	T1	0.122535
-60	T1	0.180715			-60	T1	0.121444
-59	T1	0.177608			-59	T1	0.121784
-58	T1	0.175159			-58	T1	0.123367
-57	T1	0.175497			-57	T1	0.121459
-56	T1	0.173756			-56	T1	0.120909
-55	T1	0.173936			-55	T1	0.12483
-54	T1	0.177247			-54	T1	0.124735
-53	T1	0.17988			-53	T1	0.125027
-52	T1	0.179075			-52	T1	0.129101
-51	T1	0.179827			-51	T1	0.133043
-50	T1	0.181578			-50	T1	0.131639
-49	T1	0.182543			-49	T1	0.133197
-48	T1	0.181266			-48	T1	0.134605
-47	T1	0.182573			-47	T1	0.134356
-46	T1	0.182705			-46	T1	0.133235
-45	T1	0.182592			-45	T1	0.132625
-44	T1	0.18244			-44	T1	0.131025
-43	T1	0.182757			-43	T1	0.134066
-42	T1	0.182072			-42	T1	0.133327
-41	T1	0.184736			-41	T1	0.136339
-40	T1	0.185152			-40	T1	0.136244
-39	T1	0.186866			-39	T1	0.140138
-38	T1	0.186433			-38	T1	0.136858
-37	T1	0.189381			-37	T1	0.136473
-36	T1	0.186929			-36	T1	0.132826
-35	T1	0.186476			-35	T1	0.136008
-34	T1	0.187181			-34	T1	0.132654
-33	T1	0.189157			-33	T1	0.131751
-32	T1	0.189526			-32	T1	0.130888
-31	T1	0.190006			-31	T1	0.130085
-30	T1	0.192021			-30	T1	0.128424
-29	T1	0.189553			-29	T1	0.131616
-28	T1	0.191166			-28	T1	0.130927
-27	T1	0.190405			-27	T1	0.137539
-26	T1	0.193058			-26	T1	0.140364
-25	T1	0.193705			-25	T1	0.141637
-24	T1	0.197127			-24	T1	0.145444
-23	T1	0.19579			-23	T1	0.149429
-22	T1	0.198955			-22	T1	0.146817
-21	T1	0.199461			-21	T1	0.151731
-20	T1	0.199339			-20	T1	0.156055
-19	T1	0.201243			-19	T1	0.154056
-18	T1	0.203804			-18	T1	0.156371
-17	T1	0.205301			-17	T1	0.159391
-16	T1	0.207817			-16	T1	0.160052
-15	T1	0.211596			-15	T1	0.160378
-14	T1	0.212076			-14	T1	0.163653
-13	T1	0.213778			-13	T1	0.161486
-12	T1	0.211253			-12	T1	0.161844
-11	T1	0.210642			-11	T1	0.156389
-10	T1	0.210402			-10	T1	0.153273
-9	T1	0.2061			-9	T1	0.147902
-8	T1	0.204397			-8	T1	0.137866
-7	T1	0.196092			-7	T1	0.129065
-6	T1	0.198134			-6	T1	0.108358
-5	T1	0.195115			-5	T1	0.107882
-4	T1	0.169323			-4	T1	0.0911825
-3	T1	0.159819			-3	T1	0.0956366
-2	T1	0.131307			-2	T1	0.092294
-1	T1	0.106308			-1	T1	0.0964728
0	T1	0.0574531			0	T1	0.10257
1	T1	0.0534663			1	T1	0.104856
2	T1	0.0574975			2	T1	0.0970621
3	T1	0.112958			3	T1	0.0935998
4	T1	0.134132			4	T1	0.0972054
5	T1	0.161622			5	T1	0.0943572
6	T1	0.167535			6	T1	0.107834
7	T1	0.191833			7	T1	0.11807
8	T1	0.187922			8	T1	0.134737
9	T1	0.188794			9	T1	0.148076
10	T1	0.197098			10	T1	0.154087
11	T1	0.199615			11	T1	0.157986
12	T1	0.205525			12	T1	0.156527
13	T1	0.207492			13	T1	0.157512
14	T1	0.210156			14	T1	0.153123
15	T1	0.210518			15	T1	0.15274
16	T1	0.211324			16	T1	0.150358
17	T1	0.209607			17	T1	0.151428
18	T1	0.208252			18	T1	0.150481
19	T1	0.207213			19	T1	0.151992
20	T1	0.205175			20	T1	0.152704
21	T1	0.204851			21	T1	0.149752
22	T1	0.20308			22	T1	0.150107
23	T1	0.204173			23	T1	0.147903
24	T1	0.202224			24	T1	0.147843
25	T1	0.204382			25	T1	0.146615
26	T1	0.200899			26	T1	0.150523
27	T1	0.200475			27	T1	0.149961
28	T1	0.199373			28	T1	0.149746
29	T1	0.199062			29	T1	0.145422
30	T1	0.197355			30	T1	0.142919
31	T1	0.197926			31	T1	0.133528
32	T1	0.195355			32	T1	0.129997
33	T1	0.190913			33	T1	0.125598
34	T1	0.189346			34	T1	0.126686
35	T1	0.184042			35	T1	0.127244
36	T1	0.18176			36	T1	0.129922
37	T1	0.181334			37	T1	0.13462
38	T1	0.180898			38	T1	0.134013
39	T1	0.17941			39	T1	0.132923
40	T1	0.181883			40	T1	0.131482
41	T1	0.182688			41	T1	0.135391
42	T1	0.181586			42	T1	0.126168
43	T1	0.182248			43	T1	0.12842
44	T1	0.18092			44	T1	0.126836
45	T1	0.181197			45	T1	0.128926
46	T1	0.179668			46	T1	0.123312
47	T1	0.180286			47	T1	0.126258
48	T1	0.17968			48	T1	0.123642
49	T1	0.180326			49	T1	0.122471
50	T1	0.17985			50	T1	0.121671
51	T1	0.180912			51	T1	0.119272
52	T1	0.182002			52	T1	0.121135
53	T1	0.181242			53	T1	0.122437
54	T1	0.18106			54	T1	0.127294
55	T1	0.177798			55	T1	0.125725
56	T1	0.178248			56	T1	0.129683
57	T1	0.174972			57	T1	0.128093
58	T1	0.174156			58	T1	0.127705
59	T1	0.171473			59	T1	0.124014
60	T1	0.172664			60	T1	0.125046
61	T1	0.16939			61	T1	0.122971
62	T1	0.167499			62	T1	0.124622
63	T1	0.167922			63	T1	0.125371
64	T1	0.167528			64	T1	0.128519
65	T1	0.166168			65	T1	0.125952
66	T1	0.16587			66	T1	0.126523
67	T1	0.166771			67	T1	0.125828
68	T1	0.165752			68	T1	0.128362
69	T1	0.165199			69	T1	0.125829
70	T1	0.165865			70	T1	0.127315
71	T1	0.164258			71	T1	0.124228
72	T1	0.166983			72	T1	0.122553
73	T1	0.166529			73	T1	0.117626
74	T1	0.165662			74	T1	0.121247
75	T1	0.163787			75	T1	0.117353
76	T1	0.161826			76	T1	0.121176
77	T1	0.158692			77	T1	0.119828
78	T1	0.15623			78	T1	0.120392
79	T1	0.157654			79	T1	0.116748
80	T1	0.157116			80	T1	0.116354
81	T1	0.157119			81	T1	0.114492
82	T1	0.155634			82	T1	0.117463
83	T1	0.156014			83	T1	0.116051
84	T1	0.154202			84	T1	0.118819
85	T1	0.152491			85	T1	0.121376
86	T1	0.153375			86	T1	0.123171
87	T1	0.152577			87	T1	0.119666
88	T1	0.151521			88	T1	0.124302
89	T1	0.150677			89	T1	0.119974
90	T1	0.150274			90	T1	0.120565
91	T1	0.14952			91	T1	0.118482
92	T1	0.149953			92	T1	0.117232
93	T1	0.14994			93	T1	0.113164
94	T1	0.15082			94	T1	0.112022
95	T1	0.14903			95	T1	0.11127
96	T1	0.148572			96	T1	0.108882
97	T1	0.148133			97	T1	0.110881
98	T1	0.147578			98	T1	0.113244
99	T1	0.145727			99	T1	0.114686
100	T1	0.147841			100	T1	0.113466
-99	T2	0.150496			-99	T2	0.112429
-98	T2	0.151648			-98	T2	0.111829
-97	T2	0.150437			-97	T2	0.110268
-96	T2	0.152297			-96	T2	0.109237
-95	T2	0.152609			-95	T2	0.109811
-94	T2	0.157603			-94	T2	0.109977
-93	T2	0.157067			-93	T2	0.111733
-92	T2	0.157686			-92	T2	0.112346
-91	T2	0.159301			-91	T2	0.110209
-90	T2	0.158147			-90	T2	0.108587
-89	T2	0.156368			-89	T2	0.109749
-88	T2	0.157502			-88	T2	0.107283
-87	T2	0.159059			-87	T2	0.11156
-86	T2	0.158203			-86	T2	0.115126
-85	T2	0.160406			-85	T2	0.120983
-84	T2	0.159231			-84	T2	0.120155
-83	T2	0.160541			-83	T2	0.121439
-82	T2	0.160816			-82	T2	0.120834
-81	T2	0.160237			-81	T2	0.119288
-80	T2	0.161536			-80	T2	0.11488
-79	T2	0.161919			-79	T2	0.115399
-78	T2	0.162101			-78	T2	0.116505
-77	T2	0.164109			-77	T2	0.113773
-76	T2	0.165072			-76	T2	0.116048
-75	T2	0.16544			-75	T2	0.116357
-74	T2	0.16591			-74	T2	0.118183
-73	T2	0.16734			-73	T2	0.117454
-72	T2	0.168035			-72	T2	0.120113
-71	T2	0.169553			-71	T2	0.11729
-70	T2	0.168791			-70	T2	0.121077
-69	T2	0.171403			-69	T2	0.118968
-68	T2	0.171449			-68	T2	0.117303
-67	T2	0.173746			-67	T2	0.116381
-66	T2	0.172557			-66	T2	0.116806
-65	T2	0.174947			-65	T2	0.114471
-64	T2	0.174709			-64	T2	0.114256
-63	T2	0.178325			-63	T2	0.117063
-62	T2	0.176255			-62	T2	0.118479
-61	T2	0.180601			-61	T2	0.119857
-60	T2	0.180198			-60	T2	0.119263
-59	T2	0.178704			-59	T2	0.121237
-58	T2	0.176117			-58	T2	0.12214
-57	T2	0.176773			-57	T2	0.118147
-56	T2	0.174862			-56	T2	0.118412
-55	T2	0.175376			-55	T2	0.122412
-54	T2	0.17707			-54	T2	0.121436
-53	T2	0.178867			-53	T2	0.120165
-52	T2	0.177633			-52	T2	0.125155
-51	T2	0.177808			-51	T2	0.12827
-50	T2	0.179821			-50	T2	0.126007
-49	T2	0.179873			-49	T2	0.1282
-48	T2	0.177903			-48	T2	0.132126
-47	T2	0.179589			-47	T2	0.132221
-46	T2	0.180228			-46	T2	0.132455
-45	T2	0.179737			-45	T2	0.133353
-44	T2	0.180882			-44	T2	0.13325
-43	T2	0.182432			-43	T2	0.135717
-42	T2	0.182547			-42	T2	0.135925
-41	T2	0.185015			-41	T2	0.136466
-40	T2	0.185001			-40	T2	0.134577
-39	T2	0.187294			-39	T2	0.136613
-38	T2	0.186709			-38	T2	0.13226
-37	T2	0.189236			-37	T2	0.130091
-36	T2	0.18725			-36	T2	0.127329
-35	T2	0.187344			-35	T2	0.131885
-34	T2	0.186859			-34	T2	0.129823
-33	T2	0.188873			-33	T2	0.130131
-32	T2	0.189314			-32	T2	0.130729
-31	T2	0.189255			-31	T2	0.12998
-30	T2	0.192472			-30	T2	0.127606
-29	T2	0.19062			-29	T2	0.131374
-28	T2	0.192626			-28	T2	0.131657
-27	T2	0.191484			-27	T2	0.138367
-26	T2	0.194334			-26	T2	0.140297
-25	T2	0.193926			-25	T2	0.140757
-24	T2	0.197749			-24	T2	0.142045
-23	T2	0.196044			-23	T2	0.144353
-22	T2	0.198829			-22	T2	0.141314
-21	T2	0.198691			-21	T2	0.147251
-20	T2	0.198104			-20	T2	0.152203
-19	T2	0.197721			-19	T2	0.151975
-18	T2	0.200822			-18	T2	0.155072
-17	T2	0.202293			-17	T2	0.157054
-16	T2	0.205166			-16	T2	0.155491
-15	T2	0.209458			-15	T2	0.156578
-14	T2	0.210325			-14	T2	0.15953
-13	T2	0.210768			-13	T2	0.156786
-12	T2	0.208471			-12	T2	0.157365
-11	T2	0.209303			-11	T2	0.157011
-10	T2	0.209273			-10	T2	0.154
-9	T2	0.206364			-9	T2	0.150496
-8	T2	0.204295			-8	T2	0.142245
-7	T2	0.19755			-7	T2	0.132497
-6	T2	0.195742			-6	T2	0.109835
-5	T2	0.192838			-5	T2	0.109476
-4	T2	0.167786			-4	T2	0.0916143
-3	T2	0.159484			-3	T2	0.0955361
-2	T2	0.131591			-2	T2	0.0920723
-1	T2	0.106426			-1	T2	0.0967227
0	T2	0.0571617			0	T2	0.102682
1	T2	0.0532203			1	T2	0.106228
2	T2	0.0569531			2	T2	0.0986912
3	T2	0.112842			3	T2	0.0954327
4	T2	0.135066			4	T2	0.0993421
5	T2	0.163236			5	T2	0.0971248
6	T2	0.168852			6	T2	0.1094
7	T2	0.192912			7	T2	0.120586
8	T2	0.187681			8	T2	0.139176
9	T2	0.18874			9	T2	0.150922
10	T2	0.197115			10	T2	0.156981
11	T2	0.200248			11	T2	0.161691
12	T2	0.204131			12	T2	0.15977
13	T2	0.208623			13	T2	0.159035
14	T2	0.209638			14	T2	0.156
15	T2	0.209463			15	T2	0.154875
16	T2	0.20919			16	T2	0.151271
17	T2	0.209192			17	T2	0.151939
18	T2	0.208569			18	T2	0.150611
19	T2	0.208116			19	T2	0.151469
20	T2	0.206125			20	T2	0.149861
21	T2	0.206524			21	T2	0.147251
22	T2	0.204705			22	T2	0.148023
23	T2	0.204355			23	T2	0.14486
24	T2	0.202873			24	T2	0.145939
25	T2	0.204549			25	T2	0.144698
26	T2	0.200623			26	T2	0.147717
27	T2	0.20062			27	T2	0.145415
28	T2	0.200239			28	T2	0.145661
29	T2	0.199608			29	T2	0.143165
30	T2	0.196432			30	T2	0.143696
31	T2	0.197092			31	T2	0.136797
32	T2	0.19389			32	T2	0.134696
33	T2	0.188561			33	T2	0.130238
34	T2	0.187749			34	T2	0.129314
35	T2	0.185057			35	T2	0.126808
36	T2	0.182838			36	T2	0.127227
37	T2	0.183055			37	T2	0.132274
38	T2	0.183601			38	T2	0.134015
39	T2	0.180964			39	T2	0.132253
40	T2	0.182489			40	T2	0.131962
41	T2	0.182865			41	T2	0.135266
42	T2	0.181536			42	T2	0.126244
43	T2	0.181997			43	T2	0.12636
44	T2	0.180971			44	T2	0.126436
45	T2	0.180322			45	T2	0.128772
46	T2	0.179129			46	T2	0.126369
47	T2	0.179007			47	T2	0.128331
48	T2	0.177602			48	T2	0.125966
49	T2	0.177951			49	T2	0.122835
50	T2	0.178036			50	T2	0.121066
51	T2	0.179503			51	T2	0.116102
52	T2	0.180839			52	T2	0.117656
53	T2	0.179832			53	T2	0.117365
54	T2	0.179007			54	T2	0.1225
55	T2	0.176521			55	T2	0.121534
56	T2	0.176348			56	T2	0.125086
57	T2	0.172784			57	T2	0.123642
58	T2	0.172167			58	T2	0.12372
59	T2	0.170221			59	T2	0.119762
60	T2	0.170688			60	T2	0.118903
61	T2	0.168176			61	T2	0.117008
62	T2	0.166812			62	T2	0.119482
63	T2	0.167031			63	T2	0.120023
64	T2	0.166497			64	T2	0.123475
65	T2	0.166379			65	T2	0.122694
66	T2	0.164391			66	T2	0.124795
67	T2	0.165252			67	T2	0.12445
68	T2	0.164561			68	T2	0.12534
69	T2	0.164925			69	T2	0.123261
70	T2	0.165238			70	T2	0.122626
71	T2	0.165587			71	T2	0.118794
72	T2	0.1682			72	T2	0.114965
73	T2	0.168313			73	T2	0.113978
74	T2	0.166616			74	T2	0.115111
75	T2	0.163374			75	T2	0.11286
76	T2	0.160945			76	T2	0.115222
77	T2	0.157848			77	T2	0.114849
78	T2	0.155312			78	T2	0.112992
79	T2	0.156858			79	T2	0.110147
80	T2	0.156708			80	T2	0.110809
81	T2	0.156518			81	T2	0.109726
82	T2	0.155044			82	T2	0.112233
83	T2	0.155746			83	T2	0.112648
84	T2	0.153823			84	T2	0.115944
85	T2	0.154018			85	T2	0.118931
86	T2	0.154431			86	T2	0.121342
87	T2	0.153744			87	T2	0.118514
88	T2	0.152941			88	T2	0.122292
89	T2	0.153012			89	T2	0.118755
90	T2	0.151534			90	T2	0.115624
91	T2	0.151137			91	T2	0.112497
92	T2	0.151804			92	T2	0.110981
93	T2	0.151163			93	T2	0.106158
94	T2	0.151852			94	T2	0.10552
95	T2	0.150484			95	T2	0.106364
96	T2	0.150608			96	T2	0.104842
97	T2	0.149412			97	T2	0.107054
98	T2	0.149585			98	T2	0.109846
99	T2	0.147896			99	T2	0.110094
100	T2	0.149654			100	T2	0.109709
-99	T3	0.14821			-99	T3	0.11656
-98	T3	0.149365			-98	T3	0.114972
-97	T3	0.148658			-97	T3	0.111331
-96	T3	0.151163			-96	T3	0.109525
-95	T3	0.152099			-95	T3	0.109085
-94	T3	0.156469			-94	T3	0.109068
-93	T3	0.155797			-93	T3	0.11073
-92	T3	0.155578			-92	T3	0.112858
-91	T3	0.154526			-91	T3	0.110811
-90	T3	0.15426			-90	T3	0.10923
-89	T3	0.154167			-89	T3	0.109833
-88	T3	0.15624			-88	T3	0.108271
-87	T3	0.158846			-87	T3	0.113432
-86	T3	0.160119			-86	T3	0.11688
-85	T3	0.162094			-85	T3	0.124576
-84	T3	0.160407			-84	T3	0.124932
-83	T3	0.161061			-83	T3	0.124636
-82	T3	0.161135			-82	T3	0.125284
-81	T3	0.160542			-81	T3	0.124953
-80	T3	0.161127			-80	T3	0.119449
-79	T3	0.16143			-79	T3	0.120451
-78	T3	0.161715			-78	T3	0.123226
-77	T3	0.162974			-77	T3	0.11986
-76	T3	0.163099			-76	T3	0.120515
-75	T3	0.16441			-75	T3	0.120289
-74	T3	0.163772			-74	T3	0.121583
-73	T3	0.164831			-73	T3	0.120508
-72	T3	0.165388			-72	T3	0.12152
-71	T3	0.167397			-71	T3	0.119216
-70	T3	0.166285			-70	T3	0.121905
-69	T3	0.168857			-69	T3	0.118953
-68	T3	0.169046			-68	T3	0.119302
-67	T3	0.171474			-67	T3	0.118917
-66	T3	0.170338			-66	T3	0.121053
-65	T3	0.173763			-65	T3	0.118964
-64	T3	0.174626			-64	T3	0.121559
-63	T3	0.178716			-63	T3	0.122355
-62	T3	0.177365			-62	T3	0.123585
-61	T3	0.181965			-61	T3	0.123084
-60	T3	0.181334			-60	T3	0.122859
-59	T3	0.178821			-59	T3	0.123123
-58	T3	0.17634			-58	T3	0.123822
-57	T3	0.177037			-57	T3	0.12125
-56	T3	0.175205			-56	T3	0.122398
-55	T3	0.174971			-55	T3	0.12574
-54	T3	0.17724			-54	T3	0.123957
-53	T3	0.177995			-53	T3	0.124079
-52	T3	0.177407			-52	T3	0.126859
-51	T3	0.178123			-51	T3	0.129273
-50	T3	0.180126			-50	T3	0.128062
-49	T3	0.18134			-49	T3	0.130707
-48	T3	0.179741			-48	T3	0.132336
-47	T3	0.181366			-47	T3	0.133593
-46	T3	0.181235			-46	T3	0.132578
-45	T3	0.181261			-45	T3	0.131789
-44	T3	0.180966			-44	T3	0.129924
-43	T3	0.183164			-43	T3	0.132894
-42	T3	0.183006			-42	T3	0.133466
-41	T3	0.185259			-41	T3	0.136265
-40	T3	0.186014			-40	T3	0.135551
-39	T3	0.187497			-39	T3	0.138638
-38	T3	0.186542			-38	T3	0.136617
-37	T3	0.18781			-37	T3	0.133197
-36	T3	0.186064			-36	T3	0.129742
-35	T3	0.185513			-35	T3	0.132839
-34	T3	0.185573			-34	T3	0.13171
-33	T3	0.1886			-33	T3	0.130518
-32	T3	0.189684			-32	T3	0.1318
-31	T3	0.190405			-31	T3	0.131691
-30	T3	0.192083			-30	T3	0.132693
-29	T3	0.19114			-29	T3	0.134819
-28	T3	0.191563			-28	T3	0.134449
-27	T3	0.190311			-27	T3	0.139497
-26	T3	0.191935			-26	T3	0.142103
-25	T3	0.192865			-25	T3	0.141089
-24	T3	0.196465			-24	T3	0.145434
-23	T3	0.195749			-23	T3	0.151193
-22	T3	0.199831			-22	T3	0.150986
-21	T3	0.200186			-21	T3	0.155323
-20	T3	0.200868			-20	T3	0.160617
-19	T3	0.200994			-19	T3	0.159882
-18	T3	0.203657			-18	T3	0.16003
-17	T3	0.205203			-17	T3	0.162549
-16	T3	0.208134			-16	T3	0.162713
-15	T3	0.21059			-15	T3	0.162003
-14	T3	0.212325			-14	T3	0.165779
-13	T3	0.212606			-13	T3	0.164887
-12	T3	0.210411			-12	T3	0.164781
-11	T3	0.210327			-11	T3	0.164815
-10	T3	0.209343			-10	T3	0.164815
-9	T3	0.204496			-9	T3	0.16132
-8	T3	0.20254			-8	T3	0.15086
-7	T3	0.194849			-7	T3	0.140513
-6	T3	0.193759			-6	T3	0.116262
-5	T3	0.191673			-5	T3	0.116239
-4	T3	0.167143			-4	T3	0.0967798
-3	T3	0.159073			-3	T3	0.101286
-2	T3	0.131235			-2	T3	0.096562
-1	T3	0.106042			-1	T3	0.101064
0	T3	0.0576282			0	T3	0.106165
1	T3	0.0539831			1	T3	0.109648
2	T3	0.0582321			2	T3	0.101797
3	T3	0.0606783			3	T3	0.0986116
4	T3	0.107123			4	T3	0.104072
5	T3	0.145643			5	T3	0.10059
6	T3	0.157984			6	T3	0.115135
7	T3	0.188108			7	T3	0.125917
8	T3	0.190478			8	T3	0.145508
9	T3	0.19187			9	T3	0.156668
10	T3	0.200234			10	T3	0.164632
11	T3	0.203415			11	T3	0.168758
12	T3	0.210301			12	T3	0.167079
13	T3	0.213631			13	T3	0.168344
14	T3	0.215282			14	T3	0.164936
15	T3	0.214882			15	T3	0.163267
16	T3	0.215405			16	T3	0.159962
17	T3	0.214687			17	T3	0.163163
18	T3	0.212733			18	T3	0.160393
19	T3	0.212108			19	T3	0.161941
20	T3	0.210513			20	T3	0.164463
21	T3	0.20979			21	T3	0.161826
22	T3	0.206444			22	T3	0.157781
23	T3	0.206414			23	T3	0.156207
24	T3	0.205072			24	T3	0.154976
25	T3	0.206276			25	T3	0.15233
26	T3	0.202256			26	T3	0.155803
27	T3	0.202265			27	T3	0.156516
28	T3	0.20199			28	T3	0.15526
29	T3	0.201682			29	T3	0.153104
30	T3	0.199568			30	T3	0.149628
31	T3	0.201452			31	T3	0.14197
32	T3	0.197723			32	T3	0.136866
33	T3	0.193983			33	T3	0.131827
34	T3	0.192035			34	T3	0.13124
35	T3	0.187979			35	T3	0.130989
36	T3	0.185308			36	T3	0.131133
37	T3	0.18573			37	T3	0.134893
38	T3	0.184572			38	T3	0.136171
39	T3	0.183664			39	T3	0.133586
40	T3	0.184503			40	T3	0.133421
41	T3	0.184214			41	T3	0.135103
42	T3	0.182805			42	T3	0.125965
43	T3	0.183376			43	T3	0.125733
44	T3	0.181353			44	T3	0.12526
45	T3	0.182969			45	T3	0.126333
46	T3	0.181394			46	T3	0.124502
47	T3	0.181849			47	T3	0.12596
48	T3	0.179719			48	T3	0.124263
49	T3	0.178667			49	T3	0.123912
50	T3	0.176622			50	T3	0.122513
51	T3	0.177399			51	T3	0.118306
52	T3	0.178357			52	T3	0.12128
53	T3	0.178216			53	T3	0.12092
54	T3	0.178174			54	T3	0.123872
55	T3	0.175425			55	T3	0.12119
56	T3	0.175566			56	T3	0.12569
57	T3	0.17183			57	T3	0.122063
58	T3	0.171223			58	T3	0.12389
59	T3	0.170016			59	T3	0.119219
60	T3	0.172078			60	T3	0.121465
61	T3	0.169531			61	T3	0.120195
62	T3	0.168859			62	T3	0.124259
63	T3	0.169931			63	T3	0.122331
64	T3	0.168882			64	T3	0.125905
65	T3	0.168291			65	T3	0.1223
66	T3	0.167254			66	T3	0.122914
67	T3	0.166248			67	T3	0.121555
68	T3	0.16425			68	T3	0.124241
69	T3	0.16378			69	T3	0.121585
70	T3	0.163099			70	T3	0.124508
71	T3	0.162177			71	T3	0.119169
72	T3	0.164635			72	T3	0.116318
73	T3	0.164345			73	T3	0.112543
74	T3	0.163662			74	T3	0.116554
75	T3	0.161892			75	T3	0.111759
76	T3	0.159632			76	T3	0.115201
77	T3	0.158502			77	T3	0.113687
78	T3	0.156054			78	T3	0.113439
79	T3	0.157483			79	T3	0.109398
80	T3	0.156216			80	T3	0.11016
81	T3	0.156575			81	T3	0.107636
82	T3	0.15454			82	T3	0.11111
83	T3	0.155203			83	T3	0.111381
84	T3	0.153842			84	T3	0.115699
85	T3	0.153443			85	T3	0.118095
86	T3	0.154699			86	T3	0.120811
87	T3	0.153584			87	T3	0.119287
88	T3	0.152985			88	T3	0.123167
89	T3	0.151662			89	T3	0.118065
90	T3	0.150916			90	T3	0.117493
91	T3	0.150052			91	T3	0.115411
92	T3	0.151524			92	T3	0.113848
93	T3	0.151151			93	T3	0.108282
94	T3	0.151953			94	T3	0.106956
95	T3	0.150109			95	T3	0.104736
96	T3	0.14857			96	T3	0.103396
97	T3	0.148006			97	T3	0.103539
98	T3	0.14664			98	T3	0.105848
99	T3	0.144631			99	T3	0.106165
100	T3	0.146395			100	T3	0.106969
-99	T4	0.148837			-99	T4	0.110225
-98	T4	0.149845			-98	T4	0.107899
-97	T4	0.148848			-97	T4	0.106621
-96	T4	0.15022			-96	T4	0.105933
-95	T4	0.150137			-95	T4	0.1059
-94	T4	0.154914			-94	T4	0.10651
-93	T4	0.154955			-93	T4	0.110695
-92	T4	0.154723			-92	T4	0.111905
-91	T4	0.154889			-91	T4	0.111695
-90	T4	0.155036			-90	T4	0.109531
-89	T4	0.154307			-89	T4	0.11033
-88	T4	0.15572			-88	T4	0.10726
-87	T4	0.157944			-87	T4	0.109784
-86	T4	0.158328			-86	T4	0.114537
-85	T4	0.160015			-85	T4	0.120493
-84	T4	0.158155			-84	T4	0.120081
-83	T4	0.158267			-83	T4	0.120076
-82	T4	0.158497			-82	T4	0.121949
-81	T4	0.158253			-81	T4	0.11886
-80	T4	0.158326			-80	T4	0.113337
-79	T4	0.159655			-79	T4	0.114987
-78	T4	0.159758			-78	T4	0.116525
-77	T4	0.16199			-77	T4	0.112023
-76	T4	0.162558			-76	T4	0.113505
-75	T4	0.164559			-75	T4	0.114425
-74	T4	0.16315			-74	T4	0.113284
-73	T4	0.164834			-73	T4	0.111913
-72	T4	0.164589			-72	T4	0.114573
-71	T4	0.165733			-71	T4	0.112111
-70	T4	0.165094			-70	T4	0.113635
-69	T4	0.167785			-69	T4	0.111847
-68	T4	0.168894			-68	T4	0.111817
-67	T4	0.17089			-67	T4	0.10971
-66	T4	0.170598			-66	T4	0.110439
-65	T4	0.172533			-65	T4	0.110668
-64	T4	0.173763			-64	T4	0.113462
-63	T4	0.177047			-63	T4	0.11527
-62	T4	0.176103			-62	T4	0.116807
-61	T4	0.181336			-61	T4	0.118691
-60	T4	0.181857			-60	T4	0.118065
-59	T4	0.179653			-59	T4	0.117883
-58	T4	0.176173			-58	T4	0.120124
-57	T4	0.177237			-57	T4	0.118605
-56	T4	0.17321			-56	T4	0.118917
-55	T4	0.173708			-55	T4	0.122683
-54	T4	0.17559			-54	T4	0.121803
-53	T4	0.177686			-53	T4	0.120307
-52	T4	0.177632			-52	T4	0.122712
-51	T4	0.179851			-51	T4	0.124549
-50	T4	0.181309			-50	T4	0.121275
-49	T4	0.181329			-49	T4	0.123139
-48	T4	0.179451			-48	T4	0.125794
-47	T4	0.179393			-47	T4	0.127017
-46	T4	0.179237			-46	T4	0.125039
-45	T4	0.178375			-45	T4	0.12753
-44	T4	0.179955			-44	T4	0.127151
-43	T4	0.181525			-43	T4	0.128151
-42	T4	0.182425			-42	T4	0.127509
-41	T4	0.184419			-41	T4	0.129874
-40	T4	0.186154			-40	T4	0.127702
-39	T4	0.186727			-39	T4	0.128909
-38	T4	0.185414			-38	T4	0.126232
-37	T4	0.187852			-37	T4	0.125168
-36	T4	0.185316			-36	T4	0.123001
-35	T4	0.183714			-35	T4	0.127353
-34	T4	0.183858			-34	T4	0.125076
-33	T4	0.187472			-33	T4	0.124657
-32	T4	0.1871			-32	T4	0.125539
-31	T4	0.188625			-31	T4	0.123802
-30	T4	0.190944			-30	T4	0.12256
-29	T4	0.18936			-29	T4	0.12571
-28	T4	0.189518			-28	T4	0.125437
-27	T4	0.189175			-27	T4	0.13283
-26	T4	0.19095			-26	T4	0.137275
-25	T4	0.191321			-25	T4	0.138508
-24	T4	0.195931			-24	T4	0.143778
-23	T4	0.194739			-23	T4	0.147803
-22	T4	0.198169			-22	T4	0.145107
-21	T4	0.198036			-21	T4	0.148613
-20	T4	0.198215			-20	T4	0.151551
-19	T4	0.198343			-19	T4	0.149658
-18	T4	0.200351			-18	T4	0.152573
-17	T4	0.201326			-17	T4	0.154458
-16	T4	0.203176			-16	T4	0.156059
-15	T4	0.206966			-15	T4	0.156206
-14	T4	0.207569			-14	T4	0.159661
-13	T4	0.209787			-13	T4	0.160209
-12	T4	0.207386			-12	T4	0.161055
-11	T4	0.209375			-11	T4	0.160036
-10	T4	0.208357			-10	T4	0.163224
-9	T4	0.20484			-9	T4	0.156554
-8	T4	0.203449			-8	T4	0.147669
-7	T4	0.195784			-7	T4	0.137965
-6	T4	0.193532			-6	T4	0.11874
-5	T4	0.190798			-5	T4	0.106133
-4	T4	0.165927			-4	T4	0.0917929
-3	T4	0.156497			-3	T4	0.0962238
-2	T4	0.129471			-2	T4	0.0938502
-1	T4	0.104816			-1	T4	0.0986611
0	T4	0.0569801			0	T4	0.104694
1	T4	0.053198			1	T4	0.106669
2	T4	0.0559562			2	T4	0.0988848
3	T4	0.0576165			3	T4	0.0949353
4	T4	0.105608			4	T4	0.0993961
5	T4	0.143151			5	T4	0.0967668
6	T4	0.156304			6	T4	0.109011
7	T4	0.187882			7	T4	0.119494
8	T4	0.189285			8	T4	0.138164
9	T4	0.190104			9	T4	0.149255
10	T4	0.198397			10	T4	0.156579
11	T4	0.201014			11	T4	0.161185
12	T4	0.206588			12	T4	0.158901
13	T4	0.210047			13	T4	0.157223
14	T4	0.211251			14	T4	0.154663
15	T4	0.21093			15	T4	0.150545
16	T4	0.210811			16	T4	0.149913
17	T4	0.208641			17	T4	0.149952
18	T4	0.207702			18	T4	0.149853
19	T4	0.207371			19	T4	0.148704
20	T4	0.205771			20	T4	0.148764
21	T4	0.206144			21	T4	0.145445
22	T4	0.206053			22	T4	0.14626
23	T4	0.206388			23	T4	0.14128
24	T4	0.204929			24	T4	0.141342
25	T4	0.206851			25	T4	0.140468
26	T4	0.203097			26	T4	0.143176
27	T4	0.202038			27	T4	0.143229
28	T4	0.200618			28	T4	0.145835
29	T4	0.199917			29	T4	0.143469
30	T4	0.19706			30	T4	0.142971
31	T4	0.197473			31	T4	0.135221
32	T4	0.193366			32	T4	0.131678
33	T4	0.189424			33	T4	0.125463
34	T4	0.187899			34	T4	0.125864
35	T4	0.183909			35	T4	0.123595
36	T4	0.181579			36	T4	0.125267
37	T4	0.181555			37	T4	0.129399
38	T4	0.180336			38	T4	0.130944
39	T4	0.177657			39	T4	0.130151
40	T4	0.179046			40	T4	0.1286
41	T4	0.179169			41	T4	0.131833
42	T4	0.178639			42	T4	0.122305
43	T4	0.179731			43	T4	0.122369
44	T4	0.179716			44	T4	0.120864
45	T4	0.181274			45	T4	0.125819
46	T4	0.179338			46	T4	0.122513
47	T4	0.18059			47	T4	0.125108
48	T4	0.180038			48	T4	0.123421
49	T4	0.17965			49	T4	0.120616
50	T4	0.178184			50	T4	0.119208
51	T4	0.179287			51	T4	0.115895
52	T4	0.17931			52	T4	0.117883
53	T4	0.177988			53	T4	0.118999
54	T4	0.17775			54	T4	0.125018
55	T4	0.175036			55	T4	0.122035
56	T4	0.175755			56	T4	0.12655
57	T4	0.173241			57	T4	0.125234
58	T4	0.172637			58	T4	0.125348
59	T4	0.170387			59	T4	0.121243
60	T4	0.171504			60	T4	0.121954
61	T4	0.168011			61	T4	0.119045
62	T4	0.166528			62	T4	0.120691
63	T4	0.166866			63	T4	0.118886
64	T4	0.166708			64	T4	0.121703
65	T4	0.165823			65	T4	0.119615
66	T4	0.165414			66	T4	0.12204
67	T4	0.165413			67	T4	0.121208
68	T4	0.163761			68	T4	0.125184
69	T4	0.163063			69	T4	0.122742
70	T4	0.162641			70	T4	0.124734
71	T4	0.161672			71	T4	0.121534
72	T4	0.163039			72	T4	0.119742
73	T4	0.163527			73	T4	0.116293
74	T4	0.1632			74	T4	0.119451
75	T4	0.161486			75	T4	0.11394
76	T4	0.160565			76	T4	0.116019
77	T4	0.159338			77	T4	0.113601
78	T4	0.156756			78	T4	0.112265
79	T4	0.159627			79	T4	0.10906
80	T4	0.159244			80	T4	0.109991
81	T4	0.158584			81	T4	0.108877
82	T4	0.157042			82	T4	0.113146
83	T4	0.158267			83	T4	0.11322
84	T4	0.155346			84	T4	0.115276
85	T4	0.156002			85	T4	0.11814
86	T4	0.156463			86	T4	0.119391
87	T4	0.156196			87	T4	0.116259
88	T4	0.154446			88	T4	0.118492
89	T4	0.152989			89	T4	0.114829
90	T4	0.152177			90	T4	0.113807
91	T4	0.152416			91	T4	0.112657
92	T4	0.152463			92	T4	0.112127
93	T4	0.15268			93	T4	0.109076
94	T4	0.153447			94	T4	0.108744
95	T4	0.151046			95	T4	0.107569
96	T4	0.149836			96	T4	0.105024
97	T4	0.149848			97	T4	0.105122
98	T4	0.149191			98	T4	0.107782
99	T4	0.14795			99	T4	0.107784
100	T4	0.149519			100	T4	0.108544
-99	T5	0.165624			-99	T5	0.124144
-98	T5	0.166978			-98	T5	0.123901
-97	T5	0.165668			-97	T5	0.123843
-96	T5	0.168257			-96	T5	0.123925
-95	T5	0.168643			-95	T5	0.122565
-94	T5	0.172262			-94	T5	0.123273
-93	T5	0.170835			-93	T5	0.125454
-92	T5	0.171186			-92	T5	0.125902
-91	T5	0.170502			-91	T5	0.127167
-90	T5	0.171222			-90	T5	0.125683
-89	T5	0.1716			-89	T5	0.126896
-88	T5	0.174148			-88	T5	0.124549
-87	T5	0.176922			-87	T5	0.128133
-86	T5	0.177281			-86	T5	0.130651
-85	T5	0.178882			-85	T5	0.13881
-84	T5	0.17808			-84	T5	0.140425
-83	T5	0.178847			-83	T5	0.140354
-82	T5	0.179372			-82	T5	0.142612
-81	T5	0.180599			-81	T5	0.139032
-80	T5	0.181087			-80	T5	0.133261
-79	T5	0.182019			-79	T5	0.132082
-78	T5	0.182661			-78	T5	0.135654
-77	T5	0.184536			-77	T5	0.130608
-76	T5	0.184399			-76	T5	0.133246
-75	T5	0.185081			-75	T5	0.133494
-74	T5	0.184078			-74	T5	0.133731
-73	T5	0.183902			-73	T5	0.132602
-72	T5	0.183846			-72	T5	0.133081
-71	T5	0.184761			-71	T5	0.129831
-70	T5	0.183996			-70	T5	0.1336
-69	T5	0.186481			-69	T5	0.132625
-68	T5	0.187473			-68	T5	0.132969
-67	T5	0.189044			-67	T5	0.131527
-66	T5	0.188023			-66	T5	0.134809
-65	T5	0.191158			-65	T5	0.131243
-64	T5	0.191985			-64	T5	0.133756
-63	T5	0.195575			-63	T5	0.132376
-62	T5	0.195106			-62	T5	0.135444
-61	T5	0.198958			-61	T5	0.135208
-60	T5	0.198921			-60	T5	0.135829
-59	T5	0.19738			-59	T5	0.136673
-58	T5	0.195802			-58	T5	0.140071
-57	T5	0.195981			-57	T5	0.139411
-56	T5	0.194541			-56	T5	0.140851
-55	T5	0.195232			-55	T5	0.145979
-54	T5	0.196301			-54	T5	0.144772
-53	T5	0.198534			-53	T5	0.143917
-52	T5	0.198377			-52	T5	0.145731
-51	T5	0.199921			-51	T5	0.148184
-50	T5	0.201043			-50	T5	0.142902
-49	T5	0.201892			-49	T5	0.145461
-48	T5	0.199648			-48	T5	0.146571
-47	T5	0.201577			-47	T5	0.146289
-46	T5	0.201425			-46	T5	0.144229
-45	T5	0.201639			-45	T5	0.144855
-44	T5	0.20295			-44	T5	0.142792
-43	T5	0.20505			-43	T5	0.143146
-42	T5	0.204948			-42	T5	0.14457
-41	T5	0.207878			-41	T5	0.146021
-40	T5	0.207889			-40	T5	0.146198
-39	T5	0.209078			-39	T5	0.146219
-38	T5	0.206783			-38	T5	0.145474
-37	T5	0.20936			-37	T5	0.14118
-36	T5	0.205942			-36	T5	0.140044
-35	T5	0.205691			-35	T5	0.143398
-34	T5	0.204816			-34	T5	0.144795
-33	T5	0.208364			-33	T5	0.143575
-32	T5	0.207929			-32	T5	0.147715
-31	T5	0.209986			-31	T5	0.144247
-30	T5	0.212018			-30	T5	0.1432
-29	T5	0.210911			-29	T5	0.143991
-28	T5	0.21248			-28	T5	0.145731
-27	T5	0.211516			-27	T5	0.150756
-26	T5	0.212837			-26	T5	0.15638
-25	T5	0.213865			-25	T5	0.158805
-24	T5	0.217948			-24	T5	0.165707
-23	T5	0.216696			-23	T5	0.168251
-22	T5	0.221625			-22	T5	0.167723
-21	T5	0.222075			-21	T5	0.172467
-20	T5	0.221945			-20	T5	0.1758
-19	T5	0.22245			-19	T5	0.173019
-18	T5	0.224219			-18	T5	0.175363
-17	T5	0.223631			-17	T5	0.177203
-16	T5	0.227086			-16	T5	0.176837
-15	T5	0.230829			-15	T5	0.1777
-14	T5	0.231909			-14	T5	0.180785
-13	T5	0.232083			-13	T5	0.180631
-12	T5	0.231117			-12	T5	0.180102
-11	T5	0.230105			-11	T5	0.17987
-10	T5	0.228739			-10	T5	0.178738
-9	T5	0.224199			-9	T5	0.177603
-8	T5	0.223632			-8	T5	0.164993
-7	T5	0.21519			-7	T5	0.153577
-6	T5	0.213316			-6	T5	0.12626
-5	T5	0.210548			-5	T5	0.125276
-4	T5	0.183161			-4	T5	0.103034
-3	T5	0.173199			-3	T5	0.107622
-2	T5	0.141769			-2	T5	0.102663
-1	T5	0.115417			-1	T5	0.107923
0	T5	0.0625794			0	T5	0.114961
1	T5	0.0585044			1	T5	0.11807
2	T5	0.062736			2	T5	0.112112
3	T5	0.0654226			3	T5	0.107997
4	T5	0.117957			4	T5	0.115087
5	T5	0.159412			5	T5	0.111367
6	T5	0.17323			6	T5	0.125995
7	T5	0.205682			7	T5	0.137616
8	T5	0.207059			8	T5	0.15353
9	T5	0.208009			9	T5	0.166955
10	T5	0.216956			10	T5	0.179331
11	T5	0.219878			11	T5	0.184499
12	T5	0.227192			12	T5	0.180814
13	T5	0.231465			13	T5	0.179095
14	T5	0.233412			14	T5	0.176339
15	T5	0.233648			15	T5	0.1735
16	T5	0.233842			16	T5	0.171739
17	T5	0.231713			17	T5	0.17613
18	T5	0.23037			18	T5	0.177033
19	T5	0.229357			19	T5	0.178582
20	T5	0.227253			20	T5	0.178704
21	T5	0.227465			21	T5	0.177238
22	T5	0.225683			22	T5	0.172075
23	T5	0.226936			23	T5	0.168091
24	T5	0.225412			24	T5	0.16485
25	T5	0.227243			25	T5	0.161987
26	T5	0.223484			26	T5	0.163629
27	T5	0.223878			27	T5	0.163075
28	T5	0.222823			28	T5	0.164175
29	T5	0.22211			29	T5	0.165944
30	T5	0.219653			30	T5	0.166335
31	T5	0.220098			31	T5	0.16103
32	T5	0.216802			32	T5	0.156761
33	T5	0.212426			33	T5	0.152577
34	T5	0.210652			34	T5	0.149694
35	T5	0.206524			35	T5	0.147695
36	T5	0.204525			36	T5	0.145608
37	T5	0.204862			37	T5	0.15001
38	T5	0.204232			38	T5	0.148833
39	T5	0.202328			39	T5	0.148529
40	T5	0.204439			40	T5	0.146657
41	T5	0.205151			41	T5	0.150537
42	T5	0.204064			42	T5	0.141203
43	T5	0.204863			43	T5	0.143057
44	T5	0.204196			44	T5	0.143153
45	T5	0.204029			45	T5	0.147685
46	T5	0.200924			46	T5	0.145272
47	T5	0.200463			47	T5	0.148251
48	T5	0.198847			48	T5	0.146232
49	T5	0.197231			49	T5	0.144347
50	T5	0.195917			50	T5	0.140854
51	T5	0.19731			51	T5	0.136042
52	T5	0.198181			52	T5	0.135612
53	T5	0.196248			53	T5	0.134184
54	T5	0.195867			54	T5	0.136283
55	T5	0.194			55	T5	0.133688
56	T5	0.193468			56	T5	0.137587
57	T5	0.190917			57	T5	0.136652
58	T5	0.19034			58	T5	0.136978
59	T5	0.190419			59	T5	0.133255
60	T5	0.191933			60	T5	0.134767
61	T5	0.189702			61	T5	0.13348
62	T5	0.188614			62	T5	0.135612
63	T5	0.190272			63	T5	0.134612
64	T5	0.188938			64	T5	0.138641
65	T5	0.187319			65	T5	0.135198
66	T5	0.186781			66	T5	0.135421
67	T5	0.186495			67	T5	0.134565
68	T5	0.184858			68	T5	0.139285
69	T5	0.184698			69	T5	0.134929
70	T5	0.184276			70	T5	0.137965
71	T5	0.184083			71	T5	0.13421
72	T5	0.186626			72	T5	0.133469
73	T5	0.186799			73	T5	0.12972
74	T5	0.186058			74	T5	0.134695
75	T5	0.18395			75	T5	0.128716
76	T5	0.181911			76	T5	0.133823
77	T5	0.178969			77	T5	0.131468
78	T5	0.175326			78	T5	0.128783
79	T5	0.175962			79	T5	0.124293
80	T5	0.175689			80	T5	0.124231
81	T5	0.173797			81	T5	0.121323
82	T5	0.173667			82	T5	0.12349
83	T5	0.174528			83	T5	0.122767
84	T5	0.172869			84	T5	0.1255
85	T5	0.172617			85	T5	0.129385
86	T5	0.174775			86	T5	0.129561
87	T5	0.173248			87	T5	0.129957
88	T5	0.171914			88	T5	0.132964
89	T5	0.171246			89	T5	0.129804
90	T5	0.170131			90	T5	0.129463
91	T5	0.170746			91	T5	0.127796
92	T5	0.170589			92	T5	0.12435
93	T5	0.170755			93	T5	0.12132
94	T5	0.170602			94	T5	0.119436
95	T5	0.168747			95	T5	0.117215
96	T5	0.16677			96	T5	0.11672
97	T5	0.166298			97	T5	0.116535
98	T5	0.165933			98	T5	0.119489
99	T5	0.165027			99	T5	0.120118
100	T5	0.167107			100	T5	0.121437

## Sheet: Figure 4h
aupr	method
0.148653	Raw
0.18711	scOpen
0.179439	MAGIC
0.183099	cisTopic
0.182727	SCALE

## Sheet: Figure 4j
rna	atac_raw	atac_scopen	PseudoTime
0.542395	-0.327872	-1.0804	1
-0.0413659	-0.327872	-0.834829	2
-0.37022	-0.327872	-1.0258	3
0.225	-0.327872	-0.814469	4
0.578635	-0.327872	-1.04267	5
-0.478822	-0.327872	-1.01821	6
-0.950902	-0.327872	-0.981235	7
0.644121	-0.327872	-0.885839	8
-0.923572	-0.327872	-1.01192	9
-0.488653	-0.327872	-1.01092	10
0.279385	-0.327872	-0.750549	11
0.113649	-0.327872	-0.830077	12
-0.502121	-0.327872	-1.05587	13
0.00389315	-0.327872	-0.970408	14
-0.257448	-0.327872	-1.03034	15
-1.62691	-0.327872	-0.879295	16
-0.399134	-0.327872	-1.006	17
-0.562002	-0.327872	-0.470682	18
-0.221483	-0.327872	-0.566141	19
0.885723	-0.327872	-0.691214	20
0.0870761	-0.327872	-0.682777	21
-0.52476	-0.327872	-0.429416	22
0.40792	-0.327872	-0.60793	23
0.496284	-0.327872	-0.607313	24
-0.790285	-0.327872	-0.381904	25
1.64513	-0.327872	-0.563825	26
-0.898419	-0.327872	-0.736495	27
0.696276	-0.327872	-0.354471	28
0.568502	-0.327872	-0.262339	29
0.260922	-0.327872	-0.607186	30
0.675682	1.78141	-0.358469	31
0.29306	-0.327872	-0.591526	32
0.382963	-0.327872	-0.652071	33
-0.952577	-0.327872	-0.396992	34
-1.32819	-0.327872	-0.771354	35
-1.23029	-0.327872	-0.889727	36
-0.466076	-0.327872	-0.561534	37
-0.776384	-0.327872	-0.816315	38
0.755498	-0.327872	-0.889298	39
-0.0177356	-0.327872	-0.730117	40
-0.416168	-0.327872	-0.706316	41
-0.676945	-0.327872	-0.89665	42
-1.28284	-0.327872	-0.896064	43
-0.00166933	-0.327872	-0.600088	44
0.229475	-0.327872	-0.844428	45
-0.585067	-0.327872	-0.594775	46
-1.53713	-0.327872	-0.521906	47
-0.623635	-0.327872	-0.756479	48
-0.941397	-0.327872	-0.49634	49
-0.905126	-0.327872	-0.638542	50
-1.33017	-0.327872	-0.389159	51
0.29722	-0.327872	-0.399865	52
-0.657592	-0.327872	-0.322972	53
-0.0294578	-0.327872	-0.208827	54
0.70539	2.03986	0.018877	55
0.240171	-0.327872	0.331648	56
0.0317986	-0.327872	0.121057	57
0.37019	-0.327872	0.108852	58
-0.422306	-0.327872	0.0814681	59
-0.0631089	-0.327872	0.165791	60
1.20923	-0.327872	0.0950411	61
0.800465	-0.327872	0.138682	62
0.218184	-0.327872	-0.0529766	63
0.159593	-0.327872	0.470538	64
1.24666	0.736056	0.149663	65
1.84136	-0.327872	0.513263	66
-0.245846	-0.327872	0.516899	67
-1.03689	0.858912	-0.539224	68
0.449311	-0.327872	0.171749	69
-2.17931	-0.327872	-0.0112764	70
-0.834251	-0.327872	-0.368019	71
1.14888	-0.327872	0.347133	72
-1.46088	-0.327872	-0.0562694	73
-1.72143	-0.327872	0.094919	74
0.541209	-0.327872	0.379315	75
-0.0963816	1.11321	0.192399	76
-0.587877	-0.327872	0.313914	77
-0.107722	-0.327872	-0.127855	78
0.811151	-0.327872	0.316201	79
-0.236841	-0.327872	0.68236	80
2.35337	5.14853	1.644	81
-0.365018	-0.327872	0.995563	82
0.692912	-0.327872	0.314504	83
-1.35582	4.8306	1.01519	84
-2.84565	-0.327872	0.529505	85
-0.941235	-0.327872	1.60447	86
-0.178113	4.53822	1.58763	87
0.438816	0.765092	1.51057	88
0.440995	-0.327872	1.39321	89
0.425011	0.482313	1.42658	90
-0.114337	-0.327872	2.03731	91
1.92908	0.459834	1.6064	92
0.34395	2.13061	2.13049	93
1.97804	-0.327872	1.95327	94
1.78773	0.413266	1.84885	95
3.80935	-0.327872	2.21153	96
0.773515	0.772488	2.57333	97
0.527668	-0.327872	1.96513	98
1.74258	-0.327872	2.78218	99
0.502148	1.79873	2.9365	100
