# Supplementary material for: Chromatin-accessibility estimation from single-cell ATAC-seq data with scOpen
Source: Nat Commun. 2021 Nov 4;12:6386. doi: 10.1038/s41467-021-26530-2 (PMC8568974; doi:10.1038/s41467-021-26530-2)
Supplement: Supplementary file 7 — Source Data [file 41467_2021_26530_MOESM7_ESM.zip › SourceData/SupplementaryFig1.xlsx]

## Sheet: Figure 1a
CellType	AUPR	method		method	p_value
HSC1	0.495	raw		rank_10	3.47044e-147
HSC2	0.495	raw		rank_11	1.82083e-209
HSC3	0.496	raw		rank_12	5.0527e-257
HSC4	0.495	raw		rank_13	9.24513e-295
HSC5	0.496	raw		rank_14	0
HSC6	0.495	raw		rank_15	0
HSC7	0.495	raw		rank_16	0
HSC8	0.496	raw		rank_17	0
HSC9	0.496	raw		rank_18	0
HSC10	0.495	raw		rank_19	0
HSC11	0.495	raw		rank_2	0
HSC12	0.496	raw		rank_20	0
HSC13	0.495	raw		rank_21	0
HSC14	0.496	raw		rank_22	0
HSC15	0.495	raw		rank_23	0
HSC16	0.495	raw		rank_24	0
HSC17	0.496	raw		rank_25	0
HSC18	0.495	raw		rank_26	0
HSC19	0.496	raw		rank_27	0
HSC20	0.497	raw		rank_28	0
HSC21	0.495	raw		rank_29	0
HSC22	0.496	raw		rank_3	1.05749e-242
HSC23	0.495	raw		rank_30	0
HSC24	0.497	raw		rank_4	1.21354e-84
HSC25	0.496	raw		rank_5	6.03248e-36
HSC26	0.496	raw		rank_6	2.48095e-09
HSC27	0.495	raw		rank_7	3.34939e-17
HSC28	0.496	raw		rank_8	NA
HSC29	0.496	raw		rank_9	2.83784e-49
HSC30	0.495	raw		raw	0
HSC31	0.495	raw
HSC32	0.495	raw
HSC33	0.496	raw
HSC34	0.497	raw
HSC35	0.495	raw
HSC36	0.496	raw
HSC37	0.495	raw
HSC38	0.494	raw
HSC39	0.495	raw
HSC40	0.496	raw
HSC41	0.496	raw
HSC42	0.496	raw
HSC43	0.497	raw
HSC44	0.496	raw
HSC45	0.496	raw
HSC46	0.496	raw
HSC47	0.496	raw
HSC48	0.496	raw
HSC49	0.495	raw
HSC50	0.496	raw
HSC51	0.496	raw
HSC52	0.496	raw
HSC53	0.495	raw
HSC54	0.497	raw
HSC55	0.495	raw
HSC56	0.495	raw
HSC57	0.495	raw
HSC58	0.495	raw
HSC59	0.495	raw
HSC60	0.495	raw
HSC61	0.496	raw
HSC62	0.496	raw
HSC63	0.496	raw
HSC64	0.495	raw
HSC65	0.495	raw
HSC66	0.495	raw
HSC67	0.497	raw
HSC68	0.496	raw
HSC69	0.496	raw
HSC70	0.495	raw
HSC71	0.497	raw
HSC72	0.497	raw
HSC73	0.497	raw
HSC74	0.496	raw
HSC75	0.496	raw
HSC76	0.496	raw
HSC77	0.496	raw
HSC78	0.496	raw
HSC79	0.496	raw
HSC80	0.495	raw
HSC81	0.494	raw
HSC82	0.496	raw
HSC83	0.495	raw
HSC84	0.495	raw
HSC85	0.496	raw
HSC86	0.496	raw
HSC87	0.496	raw
HSC88	0.496	raw
HSC89	0.495	raw
HSC90	0.495	raw
HSC91	0.496	raw
HSC92	0.497	raw
HSC93	0.496	raw
HSC94	0.495	raw
HSC95	0.495	raw
HSC96	0.496	raw
HSC97	0.496	raw
HSC98	0.496	raw
HSC99	0.496	raw
HSC100	0.495	raw
HSC101	0.496	raw
HSC102	0.496	raw
HSC103	0.496	raw
HSC104	0.495	raw
HSC105	0.496	raw
HSC106	0.496	raw
HSC107	0.496	raw
HSC108	0.496	raw
HSC109	0.496	raw
HSC110	0.495	raw
HSC111	0.495	raw
HSC112	0.496	raw
HSC113	0.496	raw
HSC114	0.496	raw
HSC115	0.496	raw
HSC116	0.496	raw
HSC117	0.496	raw
HSC118	0.496	raw
HSC119	0.496	raw
HSC120	0.495	raw
HSC121	0.495	raw
HSC122	0.494	raw
HSC123	0.495	raw
HSC124	0.496	raw
HSC125	0.496	raw
HSC126	0.495	raw
HSC127	0.495	raw
HSC128	0.496	raw
HSC129	0.496	raw
HSC130	0.495	raw
HSC131	0.495	raw
HSC132	0.495	raw
HSC133	0.496	raw
HSC134	0.497	raw
HSC135	0.495	raw
HSC136	0.496	raw
HSC137	0.496	raw
HSC138	0.495	raw
HSC139	0.496	raw
HSC140	0.495	raw
HSC141	0.496	raw
HSC142	0.496	raw
HSC143	0.496	raw
HSC144	0.495	raw
HSC145	0.496	raw
HSC146	0.495	raw
HSC147	0.496	raw
HSC148	0.495	raw
HSC149	0.495	raw
HSC150	0.496	raw
HSC151	0.495	raw
HSC152	0.496	raw
HSC153	0.496	raw
HSC154	0.495	raw
HSC155	0.495	raw
HSC156	0.496	raw
HSC157	0.496	raw
HSC158	0.496	raw
HSC159	0.496	raw
HSC160	0.496	raw
HSC161	0.496	raw
HSC162	0.496	raw
HSC163	0.496	raw
HSC164	0.495	raw
HSC165	0.495	raw
HSC166	0.496	raw
HSC167	0.496	raw
HSC168	0.495	raw
HSC169	0.495	raw
HSC170	0.496	raw
HSC171	0.495	raw
HSC172	0.495	raw
HSC173	0.496	raw
HSC174	0.496	raw
HSC175	0.494	raw
HSC176	0.496	raw
HSC177	0.495	raw
HSC178	0.496	raw
HSC179	0.494	raw
HSC180	0.496	raw
HSC181	0.495	raw
HSC182	0.495	raw
HSC183	0.495	raw
HSC184	0.496	raw
HSC185	0.496	raw
HSC186	0.495	raw
HSC187	0.495	raw
HSC188	0.496	raw
HSC189	0.496	raw
HSC190	0.495	raw
HSC191	0.496	raw
HSC192	0.495	raw
HSC193	0.495	raw
HSC194	0.496	raw
HSC195	0.495	raw
HSC196	0.496	raw
HSC197	0.498	raw
HSC198	0.496	raw
HSC199	0.495	raw
HSC200	0.496	raw
MPP1	0.513	raw
MPP2	0.513	raw
MPP3	0.514	raw
MPP4	0.513	raw
MPP5	0.513	raw
MPP6	0.513	raw
MPP7	0.514	raw
MPP8	0.514	raw
MPP9	0.513	raw
MPP10	0.514	raw
MPP11	0.514	raw
MPP12	0.513	raw
MPP13	0.514	raw
MPP14	0.514	raw
MPP15	0.513	raw
MPP16	0.514	raw
MPP17	0.513	raw
MPP18	0.513	raw
MPP19	0.513	raw
MPP20	0.513	raw
MPP21	0.514	raw
MPP22	0.513	raw
MPP23	0.514	raw
MPP24	0.513	raw
MPP25	0.514	raw
MPP26	0.514	raw
MPP27	0.513	raw
MPP28	0.513	raw
MPP29	0.513	raw
MPP30	0.514	raw
MPP31	0.514	raw
MPP32	0.513	raw
MPP33	0.514	raw
MPP34	0.513	raw
MPP35	0.514	raw
MPP36	0.513	raw
MPP37	0.513	raw
MPP38	0.513	raw
MPP39	0.513	raw
MPP40	0.513	raw
MPP41	0.514	raw
MPP42	0.513	raw
MPP43	0.513	raw
MPP44	0.513	raw
MPP45	0.513	raw
MPP46	0.513	raw
MPP47	0.514	raw
MPP48	0.513	raw
MPP49	0.513	raw
MPP50	0.514	raw
MPP51	0.513	raw
MPP52	0.513	raw
MPP53	0.513	raw
MPP54	0.513	raw
MPP55	0.513	raw
MPP56	0.513	raw
MPP57	0.513	raw
MPP58	0.513	raw
MPP59	0.513	raw
MPP60	0.513	raw
MPP61	0.513	raw
MPP62	0.514	raw
MPP63	0.513	raw
MPP64	0.513	raw
MPP65	0.513	raw
MPP66	0.514	raw
MPP67	0.514	raw
MPP68	0.513	raw
MPP69	0.513	raw
MPP70	0.513	raw
MPP71	0.513	raw
MPP72	0.513	raw
MPP73	0.513	raw
MPP74	0.513	raw
MPP75	0.513	raw
MPP76	0.514	raw
MPP77	0.514	raw
MPP78	0.513	raw
MPP79	0.513	raw
MPP80	0.514	raw
MPP81	0.514	raw
MPP82	0.513	raw
MPP83	0.514	raw
MPP84	0.514	raw
MPP85	0.514	raw
MPP86	0.513	raw
MPP87	0.513	raw
MPP88	0.513	raw
MPP89	0.514	raw
MPP90	0.513	raw
MPP91	0.513	raw
MPP92	0.513	raw
MPP93	0.513	raw
MPP94	0.513	raw
MPP95	0.513	raw
MPP96	0.513	raw
MPP97	0.514	raw
MPP98	0.513	raw
MPP99	0.513	raw
MPP100	0.514	raw
MPP101	0.514	raw
MPP102	0.513	raw
MPP103	0.514	raw
MPP104	0.513	raw
MPP105	0.514	raw
MPP106	0.513	raw
MPP107	0.514	raw
MPP108	0.513	raw
MPP109	0.513	raw
MPP110	0.514	raw
MPP111	0.514	raw
MPP112	0.513	raw
MPP113	0.513	raw
MPP114	0.514	raw
MPP115	0.513	raw
MPP116	0.513	raw
MPP117	0.513	raw
MPP118	0.514	raw
MPP119	0.514	raw
MPP120	0.514	raw
MPP121	0.513	raw
MPP122	0.514	raw
MPP123	0.513	raw
MPP124	0.514	raw
MPP125	0.514	raw
MPP126	0.513	raw
MPP127	0.513	raw
MPP128	0.513	raw
MPP129	0.513	raw
MPP130	0.514	raw
MPP131	0.513	raw
MPP132	0.513	raw
MPP133	0.513	raw
MPP134	0.513	raw
MPP135	0.513	raw
MPP136	0.513	raw
MPP137	0.513	raw
MPP138	0.514	raw
MPP139	0.513	raw
MPP140	0.513	raw
MPP141	0.513	raw
MPP142	0.513	raw
MPP143	0.513	raw
MPP144	0.514	raw
MPP145	0.513	raw
MPP146	0.512	raw
MPP147	0.514	raw
MPP148	0.514	raw
MPP149	0.513	raw
MPP150	0.513	raw
MPP151	0.513	raw
MPP152	0.514	raw
MPP153	0.514	raw
MPP154	0.514	raw
MPP155	0.513	raw
MPP156	0.513	raw
MPP157	0.513	raw
MPP158	0.514	raw
MPP159	0.514	raw
MPP160	0.514	raw
MPP161	0.513	raw
MPP162	0.513	raw
MPP163	0.514	raw
MPP164	0.514	raw
MPP165	0.514	raw
MPP166	0.514	raw
MPP167	0.514	raw
MPP168	0.513	raw
MPP169	0.513	raw
MPP170	0.513	raw
MPP171	0.513	raw
MPP172	0.513	raw
MPP173	0.514	raw
MPP174	0.513	raw
MPP175	0.514	raw
MPP176	0.514	raw
MPP177	0.513	raw
MPP178	0.514	raw
MPP179	0.514	raw
MPP180	0.513	raw
MPP181	0.513	raw
MPP182	0.513	raw
MPP183	0.513	raw
MPP184	0.514	raw
MPP185	0.514	raw
MPP186	0.514	raw
MPP187	0.514	raw
MPP188	0.513	raw
MPP189	0.514	raw
MPP190	0.514	raw
MPP191	0.514	raw
MPP192	0.513	raw
MPP193	0.514	raw
MPP194	0.514	raw
MPP195	0.514	raw
MPP196	0.514	raw
MPP197	0.513	raw
MPP198	0.514	raw
MPP199	0.513	raw
MPP200	0.513	raw
LMPP1	0.442	raw
LMPP2	0.441	raw
LMPP3	0.442	raw
LMPP4	0.442	raw
LMPP5	0.441	raw
LMPP6	0.441	raw
LMPP7	0.442	raw
LMPP8	0.442	raw
LMPP9	0.442	raw
LMPP10	0.441	raw
LMPP11	0.444	raw
LMPP12	0.441	raw
LMPP13	0.442	raw
LMPP14	0.442	raw
LMPP15	0.441	raw
LMPP16	0.442	raw
LMPP17	0.441	raw
LMPP18	0.441	raw
LMPP19	0.443	raw
LMPP20	0.441	raw
LMPP21	0.442	raw
LMPP22	0.442	raw
LMPP23	0.443	raw
LMPP24	0.442	raw
LMPP25	0.441	raw
LMPP26	0.443	raw
LMPP27	0.441	raw
LMPP28	0.441	raw
LMPP29	0.443	raw
LMPP30	0.442	raw
LMPP31	0.443	raw
LMPP32	0.441	raw
LMPP33	0.441	raw
LMPP34	0.443	raw
LMPP35	0.442	raw
LMPP36	0.442	raw
LMPP37	0.443	raw
LMPP38	0.442	raw
LMPP39	0.441	raw
LMPP40	0.442	raw
LMPP41	0.441	raw
LMPP42	0.442	raw
LMPP43	0.44	raw
LMPP44	0.441	raw
LMPP45	0.443	raw
LMPP46	0.441	raw
LMPP47	0.442	raw
LMPP48	0.442	raw
LMPP49	0.443	raw
LMPP50	0.442	raw
LMPP51	0.442	raw
LMPP52	0.443	raw
LMPP53	0.44	raw
LMPP54	0.443	raw
LMPP55	0.442	raw
LMPP56	0.442	raw
LMPP57	0.442	raw
LMPP58	0.442	raw
LMPP59	0.443	raw
LMPP60	0.441	raw
LMPP61	0.444	raw
LMPP62	0.442	raw
LMPP63	0.442	raw
LMPP64	0.441	raw
LMPP65	0.441	raw
LMPP66	0.441	raw
LMPP67	0.441	raw
LMPP68	0.441	raw
LMPP69	0.442	raw
LMPP70	0.442	raw
LMPP71	0.442	raw
LMPP72	0.442	raw
LMPP73	0.442	raw
LMPP74	0.441	raw
LMPP75	0.442	raw
LMPP76	0.442	raw
LMPP77	0.443	raw
LMPP78	0.442	raw
LMPP79	0.443	raw
LMPP80	0.442	raw
LMPP81	0.442	raw
LMPP82	0.442	raw
LMPP83	0.44	raw
LMPP84	0.442	raw
LMPP85	0.442	raw
LMPP86	0.441	raw
LMPP87	0.441	raw
LMPP88	0.442	raw
LMPP89	0.442	raw
LMPP90	0.441	raw
LMPP91	0.442	raw
LMPP92	0.441	raw
LMPP93	0.442	raw
LMPP94	0.442	raw
LMPP95	0.442	raw
LMPP96	0.442	raw
LMPP97	0.44	raw
LMPP98	0.441	raw
LMPP99	0.441	raw
LMPP100	0.442	raw
LMPP101	0.442	raw
LMPP102	0.442	raw
LMPP103	0.441	raw
LMPP104	0.442	raw
LMPP105	0.442	raw
LMPP106	0.441	raw
LMPP107	0.442	raw
LMPP108	0.442	raw
LMPP109	0.442	raw
LMPP110	0.441	raw
LMPP111	0.441	raw
LMPP112	0.442	raw
LMPP113	0.441	raw
LMPP114	0.441	raw
LMPP115	0.441	raw
LMPP116	0.441	raw
LMPP117	0.442	raw
LMPP118	0.442	raw
LMPP119	0.441	raw
LMPP120	0.443	raw
LMPP121	0.442	raw
LMPP122	0.442	raw
LMPP123	0.442	raw
LMPP124	0.442	raw
LMPP125	0.442	raw
LMPP126	0.443	raw
LMPP127	0.442	raw
LMPP128	0.442	raw
LMPP129	0.443	raw
LMPP130	0.442	raw
LMPP131	0.442	raw
LMPP132	0.441	raw
LMPP133	0.443	raw
LMPP134	0.443	raw
LMPP135	0.442	raw
LMPP136	0.443	raw
LMPP137	0.442	raw
LMPP138	0.441	raw
LMPP139	0.44	raw
LMPP140	0.443	raw
LMPP141	0.442	raw
LMPP142	0.441	raw
LMPP143	0.441	raw
LMPP144	0.441	raw
LMPP145	0.442	raw
LMPP146	0.441	raw
LMPP147	0.443	raw
LMPP148	0.443	raw
LMPP149	0.443	raw
LMPP150	0.442	raw
LMPP151	0.442	raw
LMPP152	0.442	raw
LMPP153	0.442	raw
LMPP154	0.442	raw
LMPP155	0.441	raw
LMPP156	0.442	raw
LMPP157	0.442	raw
LMPP158	0.442	raw
LMPP159	0.442	raw
LMPP160	0.443	raw
LMPP161	0.443	raw
LMPP162	0.442	raw
LMPP163	0.442	raw
LMPP164	0.441	raw
LMPP165	0.442	raw
LMPP166	0.441	raw
LMPP167	0.442	raw
LMPP168	0.441	raw
LMPP169	0.443	raw
LMPP170	0.443	raw
LMPP171	0.443	raw
LMPP172	0.442	raw
LMPP173	0.44	raw
LMPP174	0.442	raw
LMPP175	0.442	raw
LMPP176	0.442	raw
LMPP177	0.441	raw
LMPP178	0.441	raw
LMPP179	0.442	raw
LMPP180	0.441	raw
LMPP181	0.442	raw
LMPP182	0.442	raw
LMPP183	0.442	raw
LMPP184	0.442	raw
LMPP185	0.442	raw
LMPP186	0.441	raw
LMPP187	0.441	raw
LMPP188	0.442	raw
LMPP189	0.442	raw
LMPP190	0.442	raw
LMPP191	0.442	raw
LMPP192	0.442	raw
LMPP193	0.442	raw
LMPP194	0.442	raw
LMPP195	0.442	raw
LMPP196	0.443	raw
LMPP197	0.442	raw
LMPP198	0.441	raw
LMPP199	0.442	raw
LMPP200	0.442	raw
CMP1	0.624	raw
CMP2	0.624	raw
CMP3	0.625	raw
CMP4	0.624	raw
CMP5	0.625	raw
CMP6	0.625	raw
CMP7	0.624	raw
CMP8	0.626	raw
CMP9	0.624	raw
CMP10	0.624	raw
CMP11	0.625	raw
CMP12	0.624	raw
CMP13	0.624	raw
CMP14	0.624	raw
CMP15	0.625	raw
CMP16	0.624	raw
CMP17	0.624	raw
CMP18	0.624	raw
CMP19	0.624	raw
CMP20	0.624	raw
CMP21	0.625	raw
CMP22	0.624	raw
CMP23	0.625	raw
CMP24	0.624	raw
CMP25	0.625	raw
CMP26	0.624	raw
CMP27	0.625	raw
CMP28	0.624	raw
CMP29	0.624	raw
CMP30	0.624	raw
CMP31	0.625	raw
CMP32	0.624	raw
CMP33	0.625	raw
CMP34	0.624	raw
CMP35	0.625	raw
CMP36	0.625	raw
CMP37	0.624	raw
CMP38	0.625	raw
CMP39	0.624	raw
CMP40	0.625	raw
CMP41	0.624	raw
CMP42	0.624	raw
CMP43	0.624	raw
CMP44	0.624	raw
CMP45	0.624	raw
CMP46	0.625	raw
CMP47	0.624	raw
CMP48	0.624	raw
CMP49	0.624	raw
CMP50	0.625	raw
CMP51	0.624	raw
CMP52	0.625	raw
CMP53	0.624	raw
CMP54	0.624	raw
CMP55	0.625	raw
CMP56	0.624	raw
CMP57	0.624	raw
CMP58	0.625	raw
CMP59	0.624	raw
CMP60	0.625	raw
CMP61	0.624	raw
CMP62	0.625	raw
CMP63	0.623	raw
CMP64	0.624	raw
CMP65	0.625	raw
CMP66	0.624	raw
CMP67	0.625	raw
CMP68	0.624	raw
CMP69	0.624	raw
CMP70	0.624	raw
CMP71	0.624	raw
CMP72	0.624	raw
CMP73	0.625	raw
CMP74	0.624	raw
CMP75	0.624	raw
CMP76	0.625	raw
CMP77	0.624	raw
CMP78	0.624	raw
CMP79	0.624	raw
CMP80	0.625	raw
CMP81	0.625	raw
CMP82	0.624	raw
CMP83	0.624	raw
CMP84	0.625	raw
CMP85	0.625	raw
CMP86	0.624	raw
CMP87	0.625	raw
CMP88	0.626	raw
CMP89	0.623	raw
CMP90	0.624	raw
CMP91	0.625	raw
CMP92	0.624	raw
CMP93	0.625	raw
CMP94	0.624	raw
CMP95	0.624	raw
CMP96	0.625	raw
CMP97	0.624	raw
CMP98	0.625	raw
CMP99	0.625	raw
CMP100	0.623	raw
CMP101	0.624	raw
CMP102	0.625	raw
CMP103	0.624	raw
CMP104	0.625	raw
CMP105	0.624	raw
CMP106	0.625	raw
CMP107	0.625	raw
CMP108	0.625	raw
CMP109	0.625	raw
CMP110	0.624	raw
CMP111	0.624	raw
CMP112	0.625	raw
CMP113	0.624	raw
CMP114	0.624	raw
CMP115	0.625	raw
CMP116	0.624	raw
CMP117	0.624	raw
CMP118	0.624	raw
CMP119	0.624	raw
CMP120	0.625	raw
CMP121	0.624	raw
CMP122	0.624	raw
CMP123	0.625	raw
CMP124	0.624	raw
CMP125	0.624	raw
CMP126	0.625	raw
CMP127	0.625	raw
CMP128	0.625	raw
CMP129	0.624	raw
CMP130	0.625	raw
CMP131	0.625	raw
CMP132	0.624	raw
CMP133	0.625	raw
CMP134	0.624	raw
CMP135	0.625	raw
CMP136	0.624	raw
CMP137	0.624	raw
CMP138	0.624	raw
CMP139	0.624	raw
CMP140	0.625	raw
CMP141	0.624	raw
CMP142	0.625	raw
CMP143	0.625	raw
CMP144	0.625	raw
CMP145	0.625	raw
CMP146	0.624	raw
CMP147	0.625	raw
CMP148	0.625	raw
CMP149	0.624	raw
CMP150	0.625	raw
CMP151	0.625	raw
CMP152	0.625	raw
CMP153	0.623	raw
CMP154	0.624	raw
CMP155	0.625	raw
CMP156	0.625	raw
CMP157	0.624	raw
CMP158	0.625	raw
CMP159	0.624	raw
CMP160	0.625	raw
CMP161	0.624	raw
CMP162	0.624	raw
CMP163	0.625	raw
CMP164	0.625	raw
CMP165	0.625	raw
CMP166	0.624	raw
CMP167	0.624	raw
CMP168	0.624	raw
CMP169	0.624	raw
CMP170	0.625	raw
CMP171	0.624	raw
CMP172	0.623	raw
CMP173	0.624	raw
CMP174	0.624	raw
CMP175	0.625	raw
CMP176	0.625	raw
CMP177	0.625	raw
CMP178	0.624	raw
CMP179	0.625	raw
CMP180	0.624	raw
CMP181	0.625	raw
CMP182	0.626	raw
CMP183	0.624	raw
CMP184	0.625	raw
CMP185	0.624	raw
CMP186	0.624	raw
CMP187	0.625	raw
CMP188	0.624	raw
CMP189	0.624	raw
CMP190	0.624	raw
CMP191	0.624	raw
CMP192	0.625	raw
CMP193	0.624	raw
CMP194	0.625	raw
CMP195	0.624	raw
CMP196	0.624	raw
CMP197	0.625	raw
CMP198	0.625	raw
CMP199	0.625	raw
CMP200	0.624	raw
GMP1	0.543	raw
GMP2	0.543	raw
GMP3	0.543	raw
GMP4	0.543	raw
GMP5	0.543	raw
GMP6	0.543	raw
GMP7	0.543	raw
GMP8	0.543	raw
GMP9	0.543	raw
GMP10	0.543	raw
GMP11	0.543	raw
GMP12	0.543	raw
GMP13	0.543	raw
GMP14	0.543	raw
GMP15	0.543	raw
GMP16	0.543	raw
GMP17	0.543	raw
GMP18	0.542	raw
GMP19	0.542	raw
GMP20	0.544	raw
GMP21	0.543	raw
GMP22	0.543	raw
GMP23	0.543	raw
GMP24	0.543	raw
GMP25	0.543	raw
GMP26	0.543	raw
GMP27	0.543	raw
GMP28	0.543	raw
GMP29	0.543	raw
GMP30	0.543	raw
GMP31	0.543	raw
GMP32	0.543	raw
GMP33	0.543	raw
GMP34	0.543	raw
GMP35	0.543	raw
GMP36	0.543	raw
GMP37	0.543	raw
GMP38	0.543	raw
GMP39	0.543	raw
GMP40	0.543	raw
GMP41	0.543	raw
GMP42	0.543	raw
GMP43	0.543	raw
GMP44	0.542	raw
GMP45	0.543	raw
GMP46	0.542	raw
GMP47	0.543	raw
GMP48	0.543	raw
GMP49	0.543	raw
GMP50	0.543	raw
GMP51	0.543	raw
GMP52	0.544	raw
GMP53	0.543	raw
GMP54	0.544	raw
GMP55	0.543	raw
GMP56	0.543	raw
GMP57	0.543	raw
GMP58	0.543	raw
GMP59	0.543	raw
GMP60	0.543	raw
GMP61	0.544	raw
GMP62	0.543	raw
GMP63	0.543	raw
GMP64	0.543	raw
GMP65	0.543	raw
GMP66	0.543	raw
GMP67	0.543	raw
GMP68	0.542	raw
GMP69	0.543	raw
GMP70	0.544	raw
GMP71	0.543	raw
GMP72	0.544	raw
GMP73	0.542	raw
GMP74	0.543	raw
GMP75	0.543	raw
GMP76	0.544	raw
GMP77	0.544	raw
GMP78	0.543	raw
GMP79	0.543	raw
GMP80	0.544	raw
GMP81	0.543	raw
GMP82	0.544	raw
GMP83	0.543	raw
GMP84	0.542	raw
GMP85	0.543	raw
GMP86	0.543	raw
GMP87	0.544	raw
GMP88	0.543	raw
GMP89	0.543	raw
GMP90	0.543	raw
GMP91	0.543	raw
GMP92	0.543	raw
GMP93	0.542	raw
GMP94	0.543	raw
GMP95	0.543	raw
GMP96	0.544	raw
GMP97	0.543	raw
GMP98	0.543	raw
GMP99	0.543	raw
GMP100	0.543	raw
GMP101	0.543	raw
GMP102	0.543	raw
GMP103	0.543	raw
GMP104	0.543	raw
GMP105	0.543	raw
GMP106	0.543	raw
GMP107	0.543	raw
GMP108	0.543	raw
GMP109	0.543	raw
GMP110	0.543	raw
GMP111	0.543	raw
GMP112	0.543	raw
GMP113	0.543	raw
GMP114	0.542	raw
GMP115	0.543	raw
GMP116	0.544	raw
GMP117	0.543	raw
GMP118	0.543	raw
GMP119	0.543	raw
GMP120	0.544	raw
GMP121	0.543	raw
GMP122	0.543	raw
GMP123	0.543	raw
GMP124	0.543	raw
GMP125	0.543	raw
GMP126	0.543	raw
GMP127	0.542	raw
GMP128	0.543	raw
GMP129	0.543	raw
GMP130	0.543	raw
GMP131	0.543	raw
GMP132	0.544	raw
GMP133	0.543	raw
GMP134	0.543	raw
GMP135	0.543	raw
GMP136	0.543	raw
GMP137	0.543	raw
GMP138	0.544	raw
GMP139	0.543	raw
GMP140	0.543	raw
GMP141	0.543	raw
GMP142	0.543	raw
GMP143	0.543	raw
GMP144	0.543	raw
GMP145	0.543	raw
GMP146	0.543	raw
GMP147	0.543	raw
GMP148	0.543	raw
GMP149	0.543	raw
GMP150	0.544	raw
GMP151	0.543	raw
GMP152	0.542	raw
GMP153	0.543	raw
GMP154	0.543	raw
GMP155	0.543	raw
GMP156	0.543	raw
GMP157	0.543	raw
GMP158	0.543	raw
GMP159	0.543	raw
GMP160	0.543	raw
GMP161	0.543	raw
GMP162	0.543	raw
GMP163	0.543	raw
GMP164	0.544	raw
GMP165	0.543	raw
GMP166	0.542	raw
GMP167	0.543	raw
GMP168	0.543	raw
GMP169	0.543	raw
GMP170	0.543	raw
GMP171	0.543	raw
GMP172	0.543	raw
GMP173	0.543	raw
GMP174	0.544	raw
GMP175	0.543	raw
GMP176	0.543	raw
GMP177	0.543	raw
GMP178	0.543	raw
GMP179	0.543	raw
GMP180	0.543	raw
GMP181	0.543	raw
GMP182	0.543	raw
GMP183	0.543	raw
GMP184	0.543	raw
GMP185	0.543	raw
GMP186	0.543	raw
GMP187	0.543	raw
GMP188	0.543	raw
GMP189	0.543	raw
GMP190	0.543	raw
GMP191	0.543	raw
GMP192	0.543	raw
GMP193	0.543	raw
GMP194	0.543	raw
GMP195	0.544	raw
GMP196	0.543	raw
GMP197	0.543	raw
GMP198	0.543	raw
GMP199	0.542	raw
GMP200	0.543	raw
MEP1	0.564	raw
MEP2	0.564	raw
MEP3	0.565	raw
MEP4	0.565	raw
MEP5	0.563	raw
MEP6	0.563	raw
MEP7	0.565	raw
MEP8	0.565	raw
MEP9	0.565	raw
MEP10	0.565	raw
MEP11	0.565	raw
MEP12	0.565	raw
MEP13	0.564	raw
MEP14	0.565	raw
MEP15	0.564	raw
MEP16	0.564	raw
MEP17	0.565	raw
MEP18	0.564	raw
MEP19	0.565	raw
MEP20	0.565	raw
MEP21	0.564	raw
MEP22	0.566	raw
MEP23	0.564	raw
MEP24	0.564	raw
MEP25	0.565	raw
MEP26	0.565	raw
MEP27	0.564	raw
MEP28	0.565	raw
MEP29	0.564	raw
MEP30	0.564	raw
MEP31	0.564	raw
MEP32	0.565	raw
MEP33	0.564	raw
MEP34	0.564	raw
MEP35	0.564	raw
MEP36	0.565	raw
MEP37	0.564	raw
MEP38	0.564	raw
MEP39	0.565	raw
MEP40	0.565	raw
MEP41	0.565	raw
MEP42	0.564	raw
MEP43	0.565	raw
MEP44	0.565	raw
MEP45	0.564	raw
MEP46	0.564	raw
MEP47	0.565	raw
MEP48	0.565	raw
MEP49	0.565	raw
MEP50	0.565	raw
MEP51	0.565	raw
MEP52	0.564	raw
MEP53	0.565	raw
MEP54	0.564	raw
MEP55	0.565	raw
MEP56	0.565	raw
MEP57	0.565	raw
MEP58	0.565	raw
MEP59	0.565	raw
MEP60	0.564	raw
MEP61	0.564	raw
MEP62	0.565	raw
MEP63	0.564	raw
MEP64	0.565	raw
MEP65	0.565	raw
MEP66	0.565	raw
MEP67	0.564	raw
MEP68	0.564	raw
MEP69	0.565	raw
MEP70	0.564	raw
MEP71	0.565	raw
MEP72	0.565	raw
MEP73	0.565	raw
MEP74	0.565	raw
MEP75	0.565	raw
MEP76	0.565	raw
MEP77	0.565	raw
MEP78	0.565	raw
MEP79	0.565	raw
MEP80	0.564	raw
MEP81	0.565	raw
MEP82	0.565	raw
MEP83	0.564	raw
MEP84	0.564	raw
MEP85	0.563	raw
MEP86	0.565	raw
MEP87	0.564	raw
MEP88	0.565	raw
MEP89	0.564	raw
MEP90	0.564	raw
MEP91	0.565	raw
MEP92	0.564	raw
MEP93	0.565	raw
MEP94	0.565	raw
MEP95	0.565	raw
MEP96	0.564	raw
MEP97	0.565	raw
MEP98	0.564	raw
MEP99	0.565	raw
MEP100	0.565	raw
MEP101	0.564	raw
MEP102	0.564	raw
MEP103	0.564	raw
MEP104	0.564	raw
MEP105	0.565	raw
MEP106	0.564	raw
MEP107	0.565	raw
MEP108	0.565	raw
MEP109	0.565	raw
MEP110	0.565	raw
MEP111	0.564	raw
MEP112	0.564	raw
MEP113	0.565	raw
MEP114	0.564	raw
MEP115	0.565	raw
MEP116	0.565	raw
MEP117	0.564	raw
MEP118	0.564	raw
MEP119	0.565	raw
MEP120	0.565	raw
MEP121	0.565	raw
MEP122	0.564	raw
MEP123	0.565	raw
MEP124	0.565	raw
MEP125	0.564	raw
MEP126	0.564	raw
MEP127	0.564	raw
MEP128	0.564	raw
MEP129	0.565	raw
MEP130	0.565	raw
MEP131	0.565	raw
MEP132	0.566	raw
MEP133	0.564	raw
MEP134	0.565	raw
MEP135	0.565	raw
MEP136	0.565	raw
MEP137	0.565	raw
MEP138	0.564	raw
MEP139	0.564	raw
MEP140	0.565	raw
MEP141	0.564	raw
MEP142	0.565	raw
MEP143	0.564	raw
MEP144	0.565	raw
MEP145	0.565	raw
MEP146	0.564	raw
MEP147	0.565	raw
MEP148	0.564	raw
MEP149	0.565	raw
MEP150	0.564	raw
MEP151	0.565	raw
MEP152	0.565	raw
MEP153	0.565	raw
MEP154	0.565	raw
MEP155	0.565	raw
MEP156	0.565	raw
MEP157	0.565	raw
MEP158	0.565	raw
MEP159	0.565	raw
MEP160	0.565	raw
MEP161	0.565	raw
MEP162	0.565	raw
MEP163	0.565	raw
MEP164	0.565	raw
MEP165	0.564	raw
MEP166	0.564	raw
MEP167	0.564	raw
MEP168	0.564	raw
MEP169	0.565	raw
MEP170	0.565	raw
MEP171	0.565	raw
MEP172	0.565	raw
MEP173	0.565	raw
MEP174	0.565	raw
MEP175	0.564	raw
MEP176	0.564	raw
MEP177	0.565	raw
MEP178	0.564	raw
MEP179	0.565	raw
MEP180	0.564	raw
MEP181	0.565	raw
MEP182	0.565	raw
MEP183	0.564	raw
MEP184	0.564	raw
MEP185	0.565	raw
MEP186	0.565	raw
MEP187	0.565	raw
MEP188	0.564	raw
MEP189	0.564	raw
MEP190	0.565	raw
MEP191	0.565	raw
MEP192	0.565	raw
MEP193	0.564	raw
MEP194	0.565	raw
MEP195	0.564	raw
MEP196	0.565	raw
MEP197	0.564	raw
MEP198	0.565	raw
MEP199	0.564	raw
MEP200	0.564	raw
Mono1	0.244	raw
Mono2	0.244	raw
Mono3	0.246	raw
Mono4	0.245	raw
Mono5	0.244	raw
Mono6	0.245	raw
Mono7	0.246	raw
Mono8	0.245	raw
Mono9	0.244	raw
Mono10	0.244	raw
Mono11	0.245	raw
Mono12	0.245	raw
Mono13	0.246	raw
Mono14	0.244	raw
Mono15	0.245	raw
Mono16	0.246	raw
Mono17	0.245	raw
Mono18	0.245	raw
Mono19	0.245	raw
Mono20	0.245	raw
Mono21	0.244	raw
Mono22	0.246	raw
Mono23	0.245	raw
Mono24	0.244	raw
Mono25	0.246	raw
Mono26	0.245	raw
Mono27	0.245	raw
Mono28	0.245	raw
Mono29	0.243	raw
Mono30	0.245	raw
Mono31	0.245	raw
Mono32	0.244	raw
Mono33	0.246	raw
Mono34	0.245	raw
Mono35	0.245	raw
Mono36	0.245	raw
Mono37	0.246	raw
Mono38	0.244	raw
Mono39	0.245	raw
Mono40	0.245	raw
Mono41	0.244	raw
Mono42	0.244	raw
Mono43	0.245	raw
Mono44	0.245	raw
Mono45	0.244	raw
Mono46	0.246	raw
Mono47	0.244	raw
Mono48	0.244	raw
Mono49	0.246	raw
Mono50	0.245	raw
Mono51	0.245	raw
Mono52	0.244	raw
Mono53	0.245	raw
Mono54	0.246	raw
Mono55	0.246	raw
Mono56	0.245	raw
Mono57	0.244	raw
Mono58	0.245	raw
Mono59	0.245	raw
Mono60	0.245	raw
Mono61	0.245	raw
Mono62	0.244	raw
Mono63	0.245	raw
Mono64	0.245	raw
Mono65	0.244	raw
Mono66	0.244	raw
Mono67	0.246	raw
Mono68	0.244	raw
Mono69	0.245	raw
Mono70	0.244	raw
Mono71	0.244	raw
Mono72	0.245	raw
Mono73	0.245	raw
Mono74	0.244	raw
Mono75	0.245	raw
Mono76	0.246	raw
Mono77	0.245	raw
Mono78	0.244	raw
Mono79	0.243	raw
Mono80	0.246	raw
Mono81	0.245	raw
Mono82	0.244	raw
Mono83	0.243	raw
Mono84	0.245	raw
Mono85	0.245	raw
Mono86	0.244	raw
Mono87	0.244	raw
Mono88	0.245	raw
Mono89	0.246	raw
Mono90	0.244	raw
Mono91	0.245	raw
Mono92	0.245	raw
Mono93	0.245	raw
Mono94	0.245	raw
Mono95	0.245	raw
Mono96	0.245	raw
Mono97	0.245	raw
Mono98	0.245	raw
Mono99	0.243	raw
Mono100	0.245	raw
Mono101	0.244	raw
Mono102	0.243	raw
Mono103	0.244	raw
Mono104	0.245	raw
Mono105	0.244	raw
Mono106	0.244	raw
Mono107	0.245	raw
Mono108	0.245	raw
Mono109	0.244	raw
Mono110	0.245	raw
Mono111	0.245	raw
Mono112	0.244	raw
Mono113	0.244	raw
Mono114	0.244	raw
Mono115	0.244	raw
Mono116	0.244	raw
Mono117	0.244	raw
Mono118	0.244	raw
Mono119	0.245	raw
Mono120	0.245	raw
Mono121	0.245	raw
Mono122	0.244	raw
Mono123	0.245	raw
Mono124	0.245	raw
Mono125	0.245	raw
Mono126	0.244	raw
Mono127	0.246	raw
Mono128	0.244	raw
Mono129	0.244	raw
Mono130	0.244	raw
Mono131	0.244	raw
Mono132	0.244	raw
Mono133	0.245	raw
Mono134	0.243	raw
Mono135	0.245	raw
Mono136	0.244	raw
Mono137	0.245	raw
Mono138	0.244	raw
Mono139	0.246	raw
Mono140	0.244	raw
Mono141	0.245	raw
Mono142	0.245	raw
Mono143	0.245	raw
Mono144	0.245	raw
Mono145	0.245	raw
Mono146	0.246	raw
Mono147	0.245	raw
Mono148	0.244	raw
Mono149	0.246	raw
Mono150	0.245	raw
Mono151	0.244	raw
Mono152	0.244	raw
Mono153	0.246	raw
Mono154	0.244	raw
Mono155	0.245	raw
Mono156	0.245	raw
Mono157	0.244	raw
Mono158	0.245	raw
Mono159	0.245	raw
Mono160	0.245	raw
Mono161	0.244	raw
Mono162	0.246	raw
Mono163	0.245	raw
Mono164	0.245	raw
Mono165	0.244	raw
Mono166	0.243	raw
Mono167	0.245	raw
Mono168	0.245	raw
Mono169	0.244	raw
Mono170	0.244	raw
Mono171	0.244	raw
Mono172	0.244	raw
Mono173	0.244	raw
Mono174	0.243	raw
Mono175	0.246	raw
Mono176	0.244	raw
Mono177	0.244	raw
Mono178	0.245	raw
Mono179	0.245	raw
Mono180	0.244	raw
Mono181	0.244	raw
Mono182	0.245	raw
Mono183	0.244	raw
Mono184	0.244	raw
Mono185	0.244	raw
Mono186	0.245	raw
Mono187	0.244	raw
Mono188	0.245	raw
Mono189	0.245	raw
Mono190	0.245	raw
Mono191	0.245	raw
Mono192	0.245	raw
Mono193	0.245	raw
Mono194	0.245	raw
Mono195	0.244	raw
Mono196	0.246	raw
Mono197	0.244	raw
Mono198	0.244	raw
Mono199	0.244	raw
Mono200	0.245	raw
CD41	0.334	raw
CD42	0.334	raw
CD43	0.334	raw
CD44	0.334	raw
CD45	0.333	raw
CD46	0.334	raw
CD47	0.335	raw
CD48	0.336	raw
CD49	0.333	raw
CD410	0.335	raw
CD411	0.334	raw
CD412	0.335	raw
CD413	0.335	raw
CD414	0.334	raw
CD415	0.335	raw
CD416	0.334	raw
CD417	0.335	raw
CD418	0.334	raw
CD419	0.333	raw
CD420	0.334	raw
CD421	0.335	raw
CD422	0.334	raw
CD423	0.335	raw
CD424	0.333	raw
CD425	0.334	raw
CD426	0.334	raw
CD427	0.333	raw
CD428	0.337	raw
CD429	0.334	raw
CD430	0.334	raw
CD431	0.335	raw
CD432	0.334	raw
CD433	0.334	raw
CD434	0.336	raw
CD435	0.333	raw
CD436	0.334	raw
CD437	0.334	raw
CD438	0.334	raw
CD439	0.334	raw
CD440	0.333	raw
CD441	0.335	raw
CD442	0.335	raw
CD443	0.335	raw
CD444	0.335	raw
CD445	0.334	raw
CD446	0.335	raw
CD447	0.334	raw
CD448	0.335	raw
CD449	0.335	raw
CD450	0.335	raw
CD451	0.333	raw
CD452	0.334	raw
CD453	0.334	raw
CD454	0.336	raw
CD455	0.335	raw
CD456	0.334	raw
CD457	0.335	raw
CD458	0.335	raw
CD459	0.334	raw
CD460	0.335	raw
CD461	0.334	raw
CD462	0.335	raw
CD463	0.335	raw
CD464	0.335	raw
CD465	0.335	raw
CD466	0.335	raw
CD467	0.336	raw
CD468	0.335	raw
CD469	0.334	raw
CD470	0.334	raw
CD471	0.333	raw
CD472	0.336	raw
CD473	0.335	raw
CD474	0.335	raw
CD475	0.335	raw
CD476	0.333	raw
CD477	0.334	raw
CD478	0.333	raw
CD479	0.334	raw
CD480	0.336	raw
CD481	0.336	raw
CD482	0.334	raw
CD483	0.332	raw
CD484	0.335	raw
CD485	0.334	raw
CD486	0.334	raw
CD487	0.335	raw
CD488	0.334	raw
CD489	0.334	raw
CD490	0.334	raw
CD491	0.335	raw
CD492	0.335	raw
CD493	0.335	raw
CD494	0.334	raw
CD495	0.335	raw
CD496	0.335	raw
CD497	0.336	raw
CD498	0.334	raw
CD499	0.335	raw
CD4100	0.333	raw
CD4101	0.333	raw
CD4102	0.336	raw
CD4103	0.335	raw
CD4104	0.335	raw
CD4105	0.334	raw
CD4106	0.334	raw
CD4107	0.334	raw
CD4108	0.333	raw
CD4109	0.333	raw
CD4110	0.333	raw
CD4111	0.333	raw
CD4112	0.335	raw
CD4113	0.334	raw
CD4114	0.334	raw
CD4115	0.335	raw
CD4116	0.335	raw
CD4117	0.333	raw
CD4118	0.335	raw
CD4119	0.334	raw
CD4120	0.334	raw
CD4121	0.335	raw
CD4122	0.335	raw
CD4123	0.336	raw
CD4124	0.334	raw
CD4125	0.333	raw
CD4126	0.335	raw
CD4127	0.334	raw
CD4128	0.335	raw
CD4129	0.334	raw
CD4130	0.335	raw
CD4131	0.334	raw
CD4132	0.335	raw
CD4133	0.333	raw
CD4134	0.333	raw
CD4135	0.334	raw
CD4136	0.334	raw
CD4137	0.335	raw
CD4138	0.335	raw
CD4139	0.334	raw
CD4140	0.332	raw
CD4141	0.333	raw
CD4142	0.335	raw
CD4143	0.334	raw
CD4144	0.334	raw
CD4145	0.333	raw
CD4146	0.335	raw
CD4147	0.333	raw
CD4148	0.334	raw
CD4149	0.335	raw
CD4150	0.334	raw
CD4151	0.333	raw
CD4152	0.334	raw
CD4153	0.336	raw
CD4154	0.335	raw
CD4155	0.334	raw
CD4156	0.335	raw
CD4157	0.333	raw
CD4158	0.334	raw
CD4159	0.334	raw
CD4160	0.336	raw
CD4161	0.336	raw
CD4162	0.335	raw
CD4163	0.334	raw
CD4164	0.334	raw
CD4165	0.333	raw
CD4166	0.335	raw
CD4167	0.333	raw
CD4168	0.334	raw
CD4169	0.333	raw
CD4170	0.333	raw
CD4171	0.334	raw
CD4172	0.333	raw
CD4173	0.335	raw
CD4174	0.334	raw
CD4175	0.334	raw
CD4176	0.334	raw
CD4177	0.333	raw
CD4178	0.336	raw
CD4179	0.333	raw
CD4180	0.335	raw
CD4181	0.335	raw
CD4182	0.334	raw
CD4183	0.335	raw
CD4184	0.333	raw
CD4185	0.333	raw
CD4186	0.336	raw
CD4187	0.333	raw
CD4188	0.334	raw
CD4189	0.333	raw
CD4190	0.336	raw
CD4191	0.335	raw
CD4192	0.334	raw
CD4193	0.335	raw
CD4194	0.334	raw
CD4195	0.335	raw
CD4196	0.334	raw
CD4197	0.334	raw
CD4198	0.333	raw
CD4199	0.335	raw
CD4200	0.335	raw
CD81	0.316	raw
CD82	0.314	raw
CD83	0.315	raw
CD84	0.315	raw
CD85	0.316	raw
CD86	0.315	raw
CD87	0.315	raw
CD88	0.315	raw
CD89	0.315	raw
CD810	0.315	raw
CD811	0.315	raw
CD812	0.315	raw
CD813	0.314	raw
CD814	0.315	raw
CD815	0.314	raw
CD816	0.315	raw
CD817	0.315	raw
CD818	0.316	raw
CD819	0.316	raw
CD820	0.315	raw
CD821	0.315	raw
CD822	0.316	raw
CD823	0.315	raw
CD824	0.315	raw
CD825	0.314	raw
CD826	0.316	raw
CD827	0.316	raw
CD828	0.316	raw
CD829	0.315	raw
CD830	0.316	raw
CD831	0.317	raw
CD832	0.316	raw
CD833	0.316	raw
CD834	0.317	raw
CD835	0.316	raw
CD836	0.314	raw
CD837	0.315	raw
CD838	0.315	raw
CD839	0.316	raw
CD840	0.316	raw
CD841	0.315	raw
CD842	0.315	raw
CD843	0.316	raw
CD844	0.315	raw
CD845	0.315	raw
CD846	0.316	raw
CD847	0.314	raw
CD848	0.315	raw
CD849	0.316	raw
CD850	0.316	raw
CD851	0.315	raw
CD852	0.314	raw
CD853	0.316	raw
CD854	0.316	raw
CD855	0.316	raw
CD856	0.315	raw
CD857	0.317	raw
CD858	0.315	raw
CD859	0.315	raw
CD860	0.315	raw
CD861	0.315	raw
CD862	0.316	raw
CD863	0.315	raw
CD864	0.316	raw
CD865	0.316	raw
CD866	0.317	raw
CD867	0.315	raw
CD868	0.314	raw
CD869	0.316	raw
CD870	0.315	raw
CD871	0.315	raw
CD872	0.315	raw
CD873	0.317	raw
CD874	0.314	raw
CD875	0.316	raw
CD876	0.315	raw
CD877	0.317	raw
CD878	0.316	raw
CD879	0.316	raw
CD880	0.316	raw
CD881	0.315	raw
CD882	0.315	raw
CD883	0.316	raw
CD884	0.314	raw
CD885	0.315	raw
CD886	0.316	raw
CD887	0.317	raw
CD888	0.315	raw
CD889	0.315	raw
CD890	0.314	raw
CD891	0.315	raw
CD892	0.317	raw
CD893	0.315	raw
CD894	0.316	raw
CD895	0.315	raw
CD896	0.316	raw
CD897	0.315	raw
CD898	0.316	raw
CD899	0.315	raw
CD8100	0.315	raw
CD8101	0.315	raw
CD8102	0.315	raw
CD8103	0.317	raw
CD8104	0.315	raw
CD8105	0.315	raw
CD8106	0.316	raw
CD8107	0.316	raw
CD8108	0.315	raw
CD8109	0.315	raw
CD8110	0.314	raw
CD8111	0.315	raw
CD8112	0.317	raw
CD8113	0.316	raw
CD8114	0.316	raw
CD8115	0.317	raw
CD8116	0.315	raw
CD8117	0.316	raw
CD8118	0.315	raw
CD8119	0.316	raw
CD8120	0.315	raw
CD8121	0.315	raw
CD8122	0.315	raw
CD8123	0.316	raw
CD8124	0.313	raw
CD8125	0.315	raw
CD8126	0.317	raw
CD8127	0.315	raw
CD8128	0.315	raw
CD8129	0.316	raw
CD8130	0.314	raw
CD8131	0.315	raw
CD8132	0.315	raw
CD8133	0.317	raw
CD8134	0.316	raw
CD8135	0.316	raw
CD8136	0.316	raw
CD8137	0.314	raw
CD8138	0.315	raw
CD8139	0.315	raw
CD8140	0.317	raw
CD8141	0.316	raw
CD8142	0.315	raw
CD8143	0.314	raw
CD8144	0.315	raw
CD8145	0.315	raw
CD8146	0.316	raw
CD8147	0.316	raw
CD8148	0.315	raw
CD8149	0.316	raw
CD8150	0.315	raw
CD8151	0.315	raw
CD8152	0.315	raw
CD8153	0.315	raw
CD8154	0.314	raw
CD8155	0.315	raw
CD8156	0.315	raw
CD8157	0.315	raw
CD8158	0.315	raw
CD8159	0.315	raw
CD8160	0.316	raw
CD8161	0.315	raw
CD8162	0.314	raw
CD8163	0.315	raw
CD8164	0.315	raw
CD8165	0.315	raw
CD8166	0.315	raw
CD8167	0.315	raw
CD8168	0.315	raw
CD8169	0.316	raw
CD8170	0.315	raw
CD8171	0.315	raw
CD8172	0.315	raw
CD8173	0.316	raw
CD8174	0.316	raw
CD8175	0.316	raw
CD8176	0.315	raw
CD8177	0.315	raw
CD8178	0.316	raw
CD8179	0.317	raw
CD8180	0.316	raw
CD8181	0.315	raw
CD8182	0.316	raw
CD8183	0.315	raw
CD8184	0.315	raw
CD8185	0.314	raw
CD8186	0.315	raw
CD8187	0.315	raw
CD8188	0.315	raw
CD8189	0.316	raw
CD8190	0.315	raw
CD8191	0.315	raw
CD8192	0.315	raw
CD8193	0.315	raw
CD8194	0.317	raw
CD8195	0.316	raw
CD8196	0.316	raw
CD8197	0.316	raw
CD8198	0.315	raw
CD8199	0.314	raw
CD8200	0.315	raw
NK1	0.285	raw
NK2	0.285	raw
NK3	0.285	raw
NK4	0.286	raw
NK5	0.285	raw
NK6	0.286	raw
NK7	0.286	raw
NK8	0.285	raw
NK9	0.286	raw
NK10	0.286	raw
NK11	0.286	raw
NK12	0.286	raw
NK13	0.286	raw
NK14	0.285	raw
NK15	0.285	raw
NK16	0.287	raw
NK17	0.287	raw
NK18	0.286	raw
NK19	0.287	raw
NK20	0.285	raw
NK21	0.287	raw
NK22	0.285	raw
NK23	0.287	raw
NK24	0.285	raw
NK25	0.285	raw
NK26	0.285	raw
NK27	0.286	raw
NK28	0.286	raw
NK29	0.286	raw
NK30	0.286	raw
NK31	0.286	raw
NK32	0.285	raw
NK33	0.285	raw
NK34	0.286	raw
NK35	0.286	raw
NK36	0.285	raw
NK37	0.285	raw
NK38	0.285	raw
NK39	0.285	raw
NK40	0.285	raw
NK41	0.285	raw
NK42	0.286	raw
NK43	0.286	raw
NK44	0.286	raw
NK45	0.286	raw
NK46	0.286	raw
NK47	0.286	raw
NK48	0.286	raw
NK49	0.286	raw
NK50	0.286	raw
NK51	0.285	raw
NK52	0.286	raw
NK53	0.285	raw
NK54	0.286	raw
NK55	0.287	raw
NK56	0.286	raw
NK57	0.286	raw
NK58	0.286	raw
NK59	0.285	raw
NK60	0.287	raw
NK61	0.287	raw
NK62	0.285	raw
NK63	0.284	raw
NK64	0.286	raw
NK65	0.286	raw
NK66	0.286	raw
NK67	0.285	raw
NK68	0.285	raw
NK69	0.285	raw
NK70	0.286	raw
NK71	0.285	raw
NK72	0.286	raw
NK73	0.286	raw
NK74	0.285	raw
NK75	0.285	raw
NK76	0.285	raw
NK77	0.286	raw
NK78	0.285	raw
NK79	0.285	raw
NK80	0.286	raw
NK81	0.286	raw
NK82	0.285	raw
NK83	0.286	raw
NK84	0.285	raw
NK85	0.286	raw
NK86	0.286	raw
NK87	0.286	raw
NK88	0.285	raw
NK89	0.286	raw
NK90	0.286	raw
NK91	0.285	raw
NK92	0.285	raw
NK93	0.285	raw
NK94	0.286	raw
NK95	0.285	raw
NK96	0.286	raw
NK97	0.285	raw
NK98	0.285	raw
NK99	0.285	raw
NK100	0.286	raw
NK101	0.286	raw
NK102	0.287	raw
NK103	0.285	raw
NK104	0.284	raw
NK105	0.286	raw
NK106	0.286	raw
NK107	0.286	raw
NK108	0.285	raw
NK109	0.286	raw
NK110	0.286	raw
NK111	0.285	raw
NK112	0.286	raw
NK113	0.285	raw
NK114	0.286	raw
NK115	0.284	raw
NK116	0.286	raw
NK117	0.286	raw
NK118	0.285	raw
NK119	0.285	raw
NK120	0.285	raw
NK121	0.285	raw
NK122	0.285	raw
NK123	0.285	raw
NK124	0.285	raw
NK125	0.286	raw
NK126	0.286	raw
NK127	0.286	raw
NK128	0.286	raw
NK129	0.286	raw
NK130	0.286	raw
NK131	0.285	raw
NK132	0.285	raw
NK133	0.285	raw
NK134	0.286	raw
NK135	0.286	raw
NK136	0.286	raw
NK137	0.286	raw
NK138	0.286	raw
NK139	0.285	raw
NK140	0.286	raw
NK141	0.286	raw
NK142	0.286	raw
NK143	0.286	raw
NK144	0.285	raw
NK145	0.285	raw
NK146	0.286	raw
NK147	0.285	raw
NK148	0.286	raw
NK149	0.286	raw
NK150	0.285	raw
NK151	0.286	raw
NK152	0.286	raw
NK153	0.286	raw
NK154	0.286	raw
NK155	0.287	raw
NK156	0.285	raw
NK157	0.286	raw
NK158	0.286	raw
NK159	0.285	raw
NK160	0.286	raw
NK161	0.284	raw
NK162	0.285	raw
NK163	0.286	raw
NK164	0.285	raw
NK165	0.286	raw
NK166	0.286	raw
NK167	0.285	raw
NK168	0.285	raw
NK169	0.285	raw
NK170	0.286	raw
NK171	0.286	raw
NK172	0.286	raw
NK173	0.285	raw
NK174	0.285	raw
NK175	0.286	raw
NK176	0.286	raw
NK177	0.285	raw
NK178	0.285	raw
NK179	0.287	raw
NK180	0.285	raw
NK181	0.285	raw
NK182	0.286	raw
NK183	0.284	raw
NK184	0.286	raw
NK185	0.285	raw
NK186	0.286	raw
NK187	0.285	raw
NK188	0.286	raw
NK189	0.285	raw
NK190	0.285	raw
NK191	0.286	raw
NK192	0.286	raw
NK193	0.285	raw
NK194	0.285	raw
NK195	0.286	raw
NK196	0.286	raw
NK197	0.286	raw
NK198	0.286	raw
NK199	0.286	raw
[truncated: 76,001 more rows]

## Sheet: Figure 1b
method	mean	sd	p_value
rank_10	0.863317	0.0458439	0.0119243
rank_11	0.846118	0.0558559	0.768694
rank_12	0.831718	0.055351	0.144176
rank_13	0.832919	0.051079	0.278846
rank_14	0.823996	0.0748192	0.495081
rank_15	0.835984	0.0753006	1
rank_16	0.803722	0.0958763	0.179362
rank_17	0.803982	0.0950147	0.179362
rank_18	0.798655	0.0873652	0.0215774
rank_19	0.78936	0.0884636	0.0119243
rank_2	0.203686	0.0806066	0.0119243
rank_20	0.816592	0.0769842	0.226562
rank_21	0.792634	0.0927456	0.0215774
rank_22	0.793106	0.0893238	0.0119243
rank_23	0.803907	0.0713501	0.0119243
rank_24	0.794579	0.0781557	0.0119243
rank_25	0.783416	0.0859909	0.0119243
rank_26	0.781098	0.0808346	0.0119243
rank_27	0.773171	0.0842446	0.0119243
rank_28	0.783635	0.0917654	0.0119243
rank_29	0.774532	0.0884895	0.0119243
rank_3	0.492882	0.118462	0.0119243
rank_30	0.775246	0.0878061	0.0119243
rank_4	0.692522	0.0703258	0.0119243
rank_5	0.727382	0.0832056	0.0119243
rank_6	0.7259	0.0706389	0.0119243
rank_7	0.733128	0.0739447	0.0119243
rank_8	0.848128	0.044356	NA
rank_9	0.861522	0.0482597	0.0119243
raw	0.381848	0.0863224	0.0119243

## Sheet: Figure 1c
CellType	AUPR	method			method	p_value
HSC1	0.495	raw			lambda_1	NA
HSC2	0.495	raw			lambda_2	0
HSC3	0.496	raw			lambda_4	0
HSC4	0.495	raw			lambda_0.1	0
HSC5	0.496	raw			lambda_0.01	0
HSC6	0.495	raw			lambda_0.001	0
HSC7	0.495	raw			lambda_0	0
HSC8	0.496	raw			raw	0
HSC9	0.496	raw
HSC10	0.495	raw
HSC11	0.495	raw
HSC12	0.496	raw
HSC13	0.495	raw
HSC14	0.496	raw
HSC15	0.495	raw
HSC16	0.495	raw
HSC17	0.496	raw
HSC18	0.495	raw
HSC19	0.496	raw
HSC20	0.497	raw
HSC21	0.495	raw
HSC22	0.496	raw
HSC23	0.495	raw
HSC24	0.497	raw
HSC25	0.496	raw
HSC26	0.496	raw
HSC27	0.495	raw
HSC28	0.496	raw
HSC29	0.496	raw
HSC30	0.495	raw
HSC31	0.495	raw
HSC32	0.495	raw
HSC33	0.496	raw
HSC34	0.497	raw
HSC35	0.495	raw
HSC36	0.496	raw
HSC37	0.495	raw
HSC38	0.494	raw
HSC39	0.495	raw
HSC40	0.496	raw
HSC41	0.496	raw
HSC42	0.496	raw
HSC43	0.497	raw
HSC44	0.496	raw
HSC45	0.496	raw
HSC46	0.496	raw
HSC47	0.496	raw
HSC48	0.496	raw
HSC49	0.495	raw
HSC50	0.496	raw
HSC51	0.496	raw
HSC52	0.496	raw
HSC53	0.495	raw
HSC54	0.497	raw
HSC55	0.495	raw
HSC56	0.495	raw
HSC57	0.495	raw
HSC58	0.495	raw
HSC59	0.495	raw
HSC60	0.495	raw
HSC61	0.496	raw
HSC62	0.496	raw
HSC63	0.496	raw
HSC64	0.495	raw
HSC65	0.495	raw
HSC66	0.495	raw
HSC67	0.497	raw
HSC68	0.496	raw
HSC69	0.496	raw
HSC70	0.495	raw
HSC71	0.497	raw
HSC72	0.497	raw
HSC73	0.497	raw
HSC74	0.496	raw
HSC75	0.496	raw
HSC76	0.496	raw
HSC77	0.496	raw
HSC78	0.496	raw
HSC79	0.496	raw
HSC80	0.495	raw
HSC81	0.494	raw
HSC82	0.496	raw
HSC83	0.495	raw
HSC84	0.495	raw
HSC85	0.496	raw
HSC86	0.496	raw
HSC87	0.496	raw
HSC88	0.496	raw
HSC89	0.495	raw
HSC90	0.495	raw
HSC91	0.496	raw
HSC92	0.497	raw
HSC93	0.496	raw
HSC94	0.495	raw
HSC95	0.495	raw
HSC96	0.496	raw
HSC97	0.496	raw
HSC98	0.496	raw
HSC99	0.496	raw
HSC100	0.495	raw
HSC101	0.496	raw
HSC102	0.496	raw
HSC103	0.496	raw
HSC104	0.495	raw
HSC105	0.496	raw
HSC106	0.496	raw
HSC107	0.496	raw
HSC108	0.496	raw
HSC109	0.496	raw
HSC110	0.495	raw
HSC111	0.495	raw
HSC112	0.496	raw
HSC113	0.496	raw
HSC114	0.496	raw
HSC115	0.496	raw
HSC116	0.496	raw
HSC117	0.496	raw
HSC118	0.496	raw
HSC119	0.496	raw
HSC120	0.495	raw
HSC121	0.495	raw
HSC122	0.494	raw
HSC123	0.495	raw
HSC124	0.496	raw
HSC125	0.496	raw
HSC126	0.495	raw
HSC127	0.495	raw
HSC128	0.496	raw
HSC129	0.496	raw
HSC130	0.495	raw
HSC131	0.495	raw
HSC132	0.495	raw
HSC133	0.496	raw
HSC134	0.497	raw
HSC135	0.495	raw
HSC136	0.496	raw
HSC137	0.496	raw
HSC138	0.495	raw
HSC139	0.496	raw
HSC140	0.495	raw
HSC141	0.496	raw
HSC142	0.496	raw
HSC143	0.496	raw
HSC144	0.495	raw
HSC145	0.496	raw
HSC146	0.495	raw
HSC147	0.496	raw
HSC148	0.495	raw
HSC149	0.495	raw
HSC150	0.496	raw
HSC151	0.495	raw
HSC152	0.496	raw
HSC153	0.496	raw
HSC154	0.495	raw
HSC155	0.495	raw
HSC156	0.496	raw
HSC157	0.496	raw
HSC158	0.496	raw
HSC159	0.496	raw
HSC160	0.496	raw
HSC161	0.496	raw
HSC162	0.496	raw
HSC163	0.496	raw
HSC164	0.495	raw
HSC165	0.495	raw
HSC166	0.496	raw
HSC167	0.496	raw
HSC168	0.495	raw
HSC169	0.495	raw
HSC170	0.496	raw
HSC171	0.495	raw
HSC172	0.495	raw
HSC173	0.496	raw
HSC174	0.496	raw
HSC175	0.494	raw
HSC176	0.496	raw
HSC177	0.495	raw
HSC178	0.496	raw
HSC179	0.494	raw
HSC180	0.496	raw
HSC181	0.495	raw
HSC182	0.495	raw
HSC183	0.495	raw
HSC184	0.496	raw
HSC185	0.496	raw
HSC186	0.495	raw
HSC187	0.495	raw
HSC188	0.496	raw
HSC189	0.496	raw
HSC190	0.495	raw
HSC191	0.496	raw
HSC192	0.495	raw
HSC193	0.495	raw
HSC194	0.496	raw
HSC195	0.495	raw
HSC196	0.496	raw
HSC197	0.498	raw
HSC198	0.496	raw
HSC199	0.495	raw
HSC200	0.496	raw
MPP1	0.513	raw
MPP2	0.513	raw
MPP3	0.514	raw
MPP4	0.513	raw
MPP5	0.513	raw
MPP6	0.513	raw
MPP7	0.514	raw
MPP8	0.514	raw
MPP9	0.513	raw
MPP10	0.514	raw
MPP11	0.514	raw
MPP12	0.513	raw
MPP13	0.514	raw
MPP14	0.514	raw
MPP15	0.513	raw
MPP16	0.514	raw
MPP17	0.513	raw
MPP18	0.513	raw
MPP19	0.513	raw
MPP20	0.513	raw
MPP21	0.514	raw
MPP22	0.513	raw
MPP23	0.514	raw
MPP24	0.513	raw
MPP25	0.514	raw
MPP26	0.514	raw
MPP27	0.513	raw
MPP28	0.513	raw
MPP29	0.513	raw
MPP30	0.514	raw
MPP31	0.514	raw
MPP32	0.513	raw
MPP33	0.514	raw
MPP34	0.513	raw
MPP35	0.514	raw
MPP36	0.513	raw
MPP37	0.513	raw
MPP38	0.513	raw
MPP39	0.513	raw
MPP40	0.513	raw
MPP41	0.514	raw
MPP42	0.513	raw
MPP43	0.513	raw
MPP44	0.513	raw
MPP45	0.513	raw
MPP46	0.513	raw
MPP47	0.514	raw
MPP48	0.513	raw
MPP49	0.513	raw
MPP50	0.514	raw
MPP51	0.513	raw
MPP52	0.513	raw
MPP53	0.513	raw
MPP54	0.513	raw
MPP55	0.513	raw
MPP56	0.513	raw
MPP57	0.513	raw
MPP58	0.513	raw
MPP59	0.513	raw
MPP60	0.513	raw
MPP61	0.513	raw
MPP62	0.514	raw
MPP63	0.513	raw
MPP64	0.513	raw
MPP65	0.513	raw
MPP66	0.514	raw
MPP67	0.514	raw
MPP68	0.513	raw
MPP69	0.513	raw
MPP70	0.513	raw
MPP71	0.513	raw
MPP72	0.513	raw
MPP73	0.513	raw
MPP74	0.513	raw
MPP75	0.513	raw
MPP76	0.514	raw
MPP77	0.514	raw
MPP78	0.513	raw
MPP79	0.513	raw
MPP80	0.514	raw
MPP81	0.514	raw
MPP82	0.513	raw
MPP83	0.514	raw
MPP84	0.514	raw
MPP85	0.514	raw
MPP86	0.513	raw
MPP87	0.513	raw
MPP88	0.513	raw
MPP89	0.514	raw
MPP90	0.513	raw
MPP91	0.513	raw
MPP92	0.513	raw
MPP93	0.513	raw
MPP94	0.513	raw
MPP95	0.513	raw
MPP96	0.513	raw
MPP97	0.514	raw
MPP98	0.513	raw
MPP99	0.513	raw
MPP100	0.514	raw
MPP101	0.514	raw
MPP102	0.513	raw
MPP103	0.514	raw
MPP104	0.513	raw
MPP105	0.514	raw
MPP106	0.513	raw
MPP107	0.514	raw
MPP108	0.513	raw
MPP109	0.513	raw
MPP110	0.514	raw
MPP111	0.514	raw
MPP112	0.513	raw
MPP113	0.513	raw
MPP114	0.514	raw
MPP115	0.513	raw
MPP116	0.513	raw
MPP117	0.513	raw
MPP118	0.514	raw
MPP119	0.514	raw
MPP120	0.514	raw
MPP121	0.513	raw
MPP122	0.514	raw
MPP123	0.513	raw
MPP124	0.514	raw
MPP125	0.514	raw
MPP126	0.513	raw
MPP127	0.513	raw
MPP128	0.513	raw
MPP129	0.513	raw
MPP130	0.514	raw
MPP131	0.513	raw
MPP132	0.513	raw
MPP133	0.513	raw
MPP134	0.513	raw
MPP135	0.513	raw
MPP136	0.513	raw
MPP137	0.513	raw
MPP138	0.514	raw
MPP139	0.513	raw
MPP140	0.513	raw
MPP141	0.513	raw
MPP142	0.513	raw
MPP143	0.513	raw
MPP144	0.514	raw
MPP145	0.513	raw
MPP146	0.512	raw
MPP147	0.514	raw
MPP148	0.514	raw
MPP149	0.513	raw
MPP150	0.513	raw
MPP151	0.513	raw
MPP152	0.514	raw
MPP153	0.514	raw
MPP154	0.514	raw
MPP155	0.513	raw
MPP156	0.513	raw
MPP157	0.513	raw
MPP158	0.514	raw
MPP159	0.514	raw
MPP160	0.514	raw
MPP161	0.513	raw
MPP162	0.513	raw
MPP163	0.514	raw
MPP164	0.514	raw
MPP165	0.514	raw
MPP166	0.514	raw
MPP167	0.514	raw
MPP168	0.513	raw
MPP169	0.513	raw
MPP170	0.513	raw
MPP171	0.513	raw
MPP172	0.513	raw
MPP173	0.514	raw
MPP174	0.513	raw
MPP175	0.514	raw
MPP176	0.514	raw
MPP177	0.513	raw
MPP178	0.514	raw
MPP179	0.514	raw
MPP180	0.513	raw
MPP181	0.513	raw
MPP182	0.513	raw
MPP183	0.513	raw
MPP184	0.514	raw
MPP185	0.514	raw
MPP186	0.514	raw
MPP187	0.514	raw
MPP188	0.513	raw
MPP189	0.514	raw
MPP190	0.514	raw
MPP191	0.514	raw
MPP192	0.513	raw
MPP193	0.514	raw
MPP194	0.514	raw
MPP195	0.514	raw
MPP196	0.514	raw
MPP197	0.513	raw
MPP198	0.514	raw
MPP199	0.513	raw
MPP200	0.513	raw
LMPP1	0.442	raw
LMPP2	0.441	raw
LMPP3	0.442	raw
LMPP4	0.442	raw
LMPP5	0.441	raw
LMPP6	0.441	raw
LMPP7	0.442	raw
LMPP8	0.442	raw
LMPP9	0.442	raw
LMPP10	0.441	raw
LMPP11	0.444	raw
LMPP12	0.441	raw
LMPP13	0.442	raw
LMPP14	0.442	raw
LMPP15	0.441	raw
LMPP16	0.442	raw
LMPP17	0.441	raw
LMPP18	0.441	raw
LMPP19	0.443	raw
LMPP20	0.441	raw
LMPP21	0.442	raw
LMPP22	0.442	raw
LMPP23	0.443	raw
LMPP24	0.442	raw
LMPP25	0.441	raw
LMPP26	0.443	raw
LMPP27	0.441	raw
LMPP28	0.441	raw
LMPP29	0.443	raw
LMPP30	0.442	raw
LMPP31	0.443	raw
LMPP32	0.441	raw
LMPP33	0.441	raw
LMPP34	0.443	raw
LMPP35	0.442	raw
LMPP36	0.442	raw
LMPP37	0.443	raw
LMPP38	0.442	raw
LMPP39	0.441	raw
LMPP40	0.442	raw
LMPP41	0.441	raw
LMPP42	0.442	raw
LMPP43	0.44	raw
LMPP44	0.441	raw
LMPP45	0.443	raw
LMPP46	0.441	raw
LMPP47	0.442	raw
LMPP48	0.442	raw
LMPP49	0.443	raw
LMPP50	0.442	raw
LMPP51	0.442	raw
LMPP52	0.443	raw
LMPP53	0.44	raw
LMPP54	0.443	raw
LMPP55	0.442	raw
LMPP56	0.442	raw
LMPP57	0.442	raw
LMPP58	0.442	raw
LMPP59	0.443	raw
LMPP60	0.441	raw
LMPP61	0.444	raw
LMPP62	0.442	raw
LMPP63	0.442	raw
LMPP64	0.441	raw
LMPP65	0.441	raw
LMPP66	0.441	raw
LMPP67	0.441	raw
LMPP68	0.441	raw
LMPP69	0.442	raw
LMPP70	0.442	raw
LMPP71	0.442	raw
LMPP72	0.442	raw
LMPP73	0.442	raw
LMPP74	0.441	raw
LMPP75	0.442	raw
LMPP76	0.442	raw
LMPP77	0.443	raw
LMPP78	0.442	raw
LMPP79	0.443	raw
LMPP80	0.442	raw
LMPP81	0.442	raw
LMPP82	0.442	raw
LMPP83	0.44	raw
LMPP84	0.442	raw
LMPP85	0.442	raw
LMPP86	0.441	raw
LMPP87	0.441	raw
LMPP88	0.442	raw
LMPP89	0.442	raw
LMPP90	0.441	raw
LMPP91	0.442	raw
LMPP92	0.441	raw
LMPP93	0.442	raw
LMPP94	0.442	raw
LMPP95	0.442	raw
LMPP96	0.442	raw
LMPP97	0.44	raw
LMPP98	0.441	raw
LMPP99	0.441	raw
LMPP100	0.442	raw
LMPP101	0.442	raw
LMPP102	0.442	raw
LMPP103	0.441	raw
LMPP104	0.442	raw
LMPP105	0.442	raw
LMPP106	0.441	raw
LMPP107	0.442	raw
LMPP108	0.442	raw
LMPP109	0.442	raw
LMPP110	0.441	raw
LMPP111	0.441	raw
LMPP112	0.442	raw
LMPP113	0.441	raw
LMPP114	0.441	raw
LMPP115	0.441	raw
LMPP116	0.441	raw
LMPP117	0.442	raw
LMPP118	0.442	raw
LMPP119	0.441	raw
LMPP120	0.443	raw
LMPP121	0.442	raw
LMPP122	0.442	raw
LMPP123	0.442	raw
LMPP124	0.442	raw
LMPP125	0.442	raw
LMPP126	0.443	raw
LMPP127	0.442	raw
LMPP128	0.442	raw
LMPP129	0.443	raw
LMPP130	0.442	raw
LMPP131	0.442	raw
LMPP132	0.441	raw
LMPP133	0.443	raw
LMPP134	0.443	raw
LMPP135	0.442	raw
LMPP136	0.443	raw
LMPP137	0.442	raw
LMPP138	0.441	raw
LMPP139	0.44	raw
LMPP140	0.443	raw
LMPP141	0.442	raw
LMPP142	0.441	raw
LMPP143	0.441	raw
LMPP144	0.441	raw
LMPP145	0.442	raw
LMPP146	0.441	raw
LMPP147	0.443	raw
LMPP148	0.443	raw
LMPP149	0.443	raw
LMPP150	0.442	raw
LMPP151	0.442	raw
LMPP152	0.442	raw
LMPP153	0.442	raw
LMPP154	0.442	raw
LMPP155	0.441	raw
LMPP156	0.442	raw
LMPP157	0.442	raw
LMPP158	0.442	raw
LMPP159	0.442	raw
LMPP160	0.443	raw
LMPP161	0.443	raw
LMPP162	0.442	raw
LMPP163	0.442	raw
LMPP164	0.441	raw
LMPP165	0.442	raw
LMPP166	0.441	raw
LMPP167	0.442	raw
LMPP168	0.441	raw
LMPP169	0.443	raw
LMPP170	0.443	raw
LMPP171	0.443	raw
LMPP172	0.442	raw
LMPP173	0.44	raw
LMPP174	0.442	raw
LMPP175	0.442	raw
LMPP176	0.442	raw
LMPP177	0.441	raw
LMPP178	0.441	raw
LMPP179	0.442	raw
LMPP180	0.441	raw
LMPP181	0.442	raw
LMPP182	0.442	raw
LMPP183	0.442	raw
LMPP184	0.442	raw
LMPP185	0.442	raw
LMPP186	0.441	raw
LMPP187	0.441	raw
LMPP188	0.442	raw
LMPP189	0.442	raw
LMPP190	0.442	raw
LMPP191	0.442	raw
LMPP192	0.442	raw
LMPP193	0.442	raw
LMPP194	0.442	raw
LMPP195	0.442	raw
LMPP196	0.443	raw
LMPP197	0.442	raw
LMPP198	0.441	raw
LMPP199	0.442	raw
LMPP200	0.442	raw
CMP1	0.624	raw
CMP2	0.624	raw
CMP3	0.625	raw
CMP4	0.624	raw
CMP5	0.625	raw
CMP6	0.625	raw
CMP7	0.624	raw
CMP8	0.626	raw
CMP9	0.624	raw
CMP10	0.624	raw
CMP11	0.625	raw
CMP12	0.624	raw
CMP13	0.624	raw
CMP14	0.624	raw
CMP15	0.625	raw
CMP16	0.624	raw
CMP17	0.624	raw
CMP18	0.624	raw
CMP19	0.624	raw
CMP20	0.624	raw
CMP21	0.625	raw
CMP22	0.624	raw
CMP23	0.625	raw
CMP24	0.624	raw
CMP25	0.625	raw
CMP26	0.624	raw
CMP27	0.625	raw
CMP28	0.624	raw
CMP29	0.624	raw
CMP30	0.624	raw
CMP31	0.625	raw
CMP32	0.624	raw
CMP33	0.625	raw
CMP34	0.624	raw
CMP35	0.625	raw
CMP36	0.625	raw
CMP37	0.624	raw
CMP38	0.625	raw
CMP39	0.624	raw
CMP40	0.625	raw
CMP41	0.624	raw
CMP42	0.624	raw
CMP43	0.624	raw
CMP44	0.624	raw
CMP45	0.624	raw
CMP46	0.625	raw
CMP47	0.624	raw
CMP48	0.624	raw
CMP49	0.624	raw
CMP50	0.625	raw
CMP51	0.624	raw
CMP52	0.625	raw
CMP53	0.624	raw
CMP54	0.624	raw
CMP55	0.625	raw
CMP56	0.624	raw
CMP57	0.624	raw
CMP58	0.625	raw
CMP59	0.624	raw
CMP60	0.625	raw
CMP61	0.624	raw
CMP62	0.625	raw
CMP63	0.623	raw
CMP64	0.624	raw
CMP65	0.625	raw
CMP66	0.624	raw
CMP67	0.625	raw
CMP68	0.624	raw
CMP69	0.624	raw
CMP70	0.624	raw
CMP71	0.624	raw
CMP72	0.624	raw
CMP73	0.625	raw
CMP74	0.624	raw
CMP75	0.624	raw
CMP76	0.625	raw
CMP77	0.624	raw
CMP78	0.624	raw
CMP79	0.624	raw
CMP80	0.625	raw
CMP81	0.625	raw
CMP82	0.624	raw
CMP83	0.624	raw
CMP84	0.625	raw
CMP85	0.625	raw
CMP86	0.624	raw
CMP87	0.625	raw
CMP88	0.626	raw
CMP89	0.623	raw
CMP90	0.624	raw
CMP91	0.625	raw
CMP92	0.624	raw
CMP93	0.625	raw
CMP94	0.624	raw
CMP95	0.624	raw
CMP96	0.625	raw
CMP97	0.624	raw
CMP98	0.625	raw
CMP99	0.625	raw
CMP100	0.623	raw
CMP101	0.624	raw
CMP102	0.625	raw
CMP103	0.624	raw
CMP104	0.625	raw
CMP105	0.624	raw
CMP106	0.625	raw
CMP107	0.625	raw
CMP108	0.625	raw
CMP109	0.625	raw
CMP110	0.624	raw
CMP111	0.624	raw
CMP112	0.625	raw
CMP113	0.624	raw
CMP114	0.624	raw
CMP115	0.625	raw
CMP116	0.624	raw
CMP117	0.624	raw
CMP118	0.624	raw
CMP119	0.624	raw
CMP120	0.625	raw
CMP121	0.624	raw
CMP122	0.624	raw
CMP123	0.625	raw
CMP124	0.624	raw
CMP125	0.624	raw
CMP126	0.625	raw
CMP127	0.625	raw
CMP128	0.625	raw
CMP129	0.624	raw
CMP130	0.625	raw
CMP131	0.625	raw
CMP132	0.624	raw
CMP133	0.625	raw
CMP134	0.624	raw
CMP135	0.625	raw
CMP136	0.624	raw
CMP137	0.624	raw
CMP138	0.624	raw
CMP139	0.624	raw
CMP140	0.625	raw
CMP141	0.624	raw
CMP142	0.625	raw
CMP143	0.625	raw
CMP144	0.625	raw
CMP145	0.625	raw
CMP146	0.624	raw
CMP147	0.625	raw
CMP148	0.625	raw
CMP149	0.624	raw
CMP150	0.625	raw
CMP151	0.625	raw
CMP152	0.625	raw
CMP153	0.623	raw
CMP154	0.624	raw
CMP155	0.625	raw
CMP156	0.625	raw
CMP157	0.624	raw
CMP158	0.625	raw
CMP159	0.624	raw
CMP160	0.625	raw
CMP161	0.624	raw
CMP162	0.624	raw
CMP163	0.625	raw
CMP164	0.625	raw
CMP165	0.625	raw
CMP166	0.624	raw
CMP167	0.624	raw
CMP168	0.624	raw
CMP169	0.624	raw
CMP170	0.625	raw
CMP171	0.624	raw
CMP172	0.623	raw
CMP173	0.624	raw
CMP174	0.624	raw
CMP175	0.625	raw
CMP176	0.625	raw
CMP177	0.625	raw
CMP178	0.624	raw
CMP179	0.625	raw
CMP180	0.624	raw
CMP181	0.625	raw
CMP182	0.626	raw
CMP183	0.624	raw
CMP184	0.625	raw
CMP185	0.624	raw
CMP186	0.624	raw
CMP187	0.625	raw
CMP188	0.624	raw
CMP189	0.624	raw
CMP190	0.624	raw
CMP191	0.624	raw
CMP192	0.625	raw
CMP193	0.624	raw
CMP194	0.625	raw
CMP195	0.624	raw
CMP196	0.624	raw
CMP197	0.625	raw
CMP198	0.625	raw
CMP199	0.625	raw
CMP200	0.624	raw
GMP1	0.543	raw
GMP2	0.543	raw
GMP3	0.543	raw
GMP4	0.543	raw
GMP5	0.543	raw
GMP6	0.543	raw
GMP7	0.543	raw
GMP8	0.543	raw
GMP9	0.543	raw
GMP10	0.543	raw
GMP11	0.543	raw
GMP12	0.543	raw
GMP13	0.543	raw
GMP14	0.543	raw
GMP15	0.543	raw
GMP16	0.543	raw
GMP17	0.543	raw
GMP18	0.542	raw
GMP19	0.542	raw
GMP20	0.544	raw
GMP21	0.543	raw
GMP22	0.543	raw
GMP23	0.543	raw
GMP24	0.543	raw
GMP25	0.543	raw
GMP26	0.543	raw
GMP27	0.543	raw
GMP28	0.543	raw
GMP29	0.543	raw
GMP30	0.543	raw
GMP31	0.543	raw
GMP32	0.543	raw
GMP33	0.543	raw
GMP34	0.543	raw
GMP35	0.543	raw
GMP36	0.543	raw
GMP37	0.543	raw
GMP38	0.543	raw
GMP39	0.543	raw
GMP40	0.543	raw
GMP41	0.543	raw
GMP42	0.543	raw
GMP43	0.543	raw
GMP44	0.542	raw
GMP45	0.543	raw
GMP46	0.542	raw
GMP47	0.543	raw
GMP48	0.543	raw
GMP49	0.543	raw
GMP50	0.543	raw
GMP51	0.543	raw
GMP52	0.544	raw
GMP53	0.543	raw
GMP54	0.544	raw
GMP55	0.543	raw
GMP56	0.543	raw
GMP57	0.543	raw
GMP58	0.543	raw
GMP59	0.543	raw
GMP60	0.543	raw
GMP61	0.544	raw
GMP62	0.543	raw
GMP63	0.543	raw
GMP64	0.543	raw
GMP65	0.543	raw
GMP66	0.543	raw
GMP67	0.543	raw
GMP68	0.542	raw
GMP69	0.543	raw
GMP70	0.544	raw
GMP71	0.543	raw
GMP72	0.544	raw
GMP73	0.542	raw
GMP74	0.543	raw
GMP75	0.543	raw
GMP76	0.544	raw
GMP77	0.544	raw
GMP78	0.543	raw
GMP79	0.543	raw
GMP80	0.544	raw
GMP81	0.543	raw
GMP82	0.544	raw
GMP83	0.543	raw
GMP84	0.542	raw
GMP85	0.543	raw
GMP86	0.543	raw
GMP87	0.544	raw
GMP88	0.543	raw
GMP89	0.543	raw
GMP90	0.543	raw
GMP91	0.543	raw
GMP92	0.543	raw
GMP93	0.542	raw
GMP94	0.543	raw
GMP95	0.543	raw
GMP96	0.544	raw
GMP97	0.543	raw
GMP98	0.543	raw
GMP99	0.543	raw
GMP100	0.543	raw
GMP101	0.543	raw
GMP102	0.543	raw
GMP103	0.543	raw
GMP104	0.543	raw
GMP105	0.543	raw
GMP106	0.543	raw
GMP107	0.543	raw
GMP108	0.543	raw
GMP109	0.543	raw
GMP110	0.543	raw
GMP111	0.543	raw
GMP112	0.543	raw
GMP113	0.543	raw
GMP114	0.542	raw
GMP115	0.543	raw
GMP116	0.544	raw
GMP117	0.543	raw
GMP118	0.543	raw
GMP119	0.543	raw
GMP120	0.544	raw
GMP121	0.543	raw
GMP122	0.543	raw
GMP123	0.543	raw
GMP124	0.543	raw
GMP125	0.543	raw
GMP126	0.543	raw
GMP127	0.542	raw
GMP128	0.543	raw
GMP129	0.543	raw
GMP130	0.543	raw
GMP131	0.543	raw
GMP132	0.544	raw
GMP133	0.543	raw
GMP134	0.543	raw
GMP135	0.543	raw
GMP136	0.543	raw
GMP137	0.543	raw
GMP138	0.544	raw
GMP139	0.543	raw
GMP140	0.543	raw
GMP141	0.543	raw
GMP142	0.543	raw
GMP143	0.543	raw
GMP144	0.543	raw
GMP145	0.543	raw
GMP146	0.543	raw
GMP147	0.543	raw
GMP148	0.543	raw
GMP149	0.543	raw
GMP150	0.544	raw
GMP151	0.543	raw
GMP152	0.542	raw
GMP153	0.543	raw
GMP154	0.543	raw
GMP155	0.543	raw
GMP156	0.543	raw
GMP157	0.543	raw
GMP158	0.543	raw
GMP159	0.543	raw
GMP160	0.543	raw
GMP161	0.543	raw
GMP162	0.543	raw
GMP163	0.543	raw
GMP164	0.544	raw
GMP165	0.543	raw
GMP166	0.542	raw
GMP167	0.543	raw
GMP168	0.543	raw
GMP169	0.543	raw
GMP170	0.543	raw
GMP171	0.543	raw
GMP172	0.543	raw
GMP173	0.543	raw
GMP174	0.544	raw
GMP175	0.543	raw
GMP176	0.543	raw
GMP177	0.543	raw
GMP178	0.543	raw
GMP179	0.543	raw
GMP180	0.543	raw
GMP181	0.543	raw
GMP182	0.543	raw
GMP183	0.543	raw
GMP184	0.543	raw
GMP185	0.543	raw
GMP186	0.543	raw
GMP187	0.543	raw
GMP188	0.543	raw
GMP189	0.543	raw
GMP190	0.543	raw
GMP191	0.543	raw
GMP192	0.543	raw
GMP193	0.543	raw
GMP194	0.543	raw
GMP195	0.544	raw
GMP196	0.543	raw
GMP197	0.543	raw
GMP198	0.543	raw
GMP199	0.542	raw
GMP200	0.543	raw
MEP1	0.564	raw
MEP2	0.564	raw
MEP3	0.565	raw
MEP4	0.565	raw
MEP5	0.563	raw
MEP6	0.563	raw
MEP7	0.565	raw
MEP8	0.565	raw
MEP9	0.565	raw
MEP10	0.565	raw
MEP11	0.565	raw
MEP12	0.565	raw
MEP13	0.564	raw
MEP14	0.565	raw
MEP15	0.564	raw
MEP16	0.564	raw
MEP17	0.565	raw
MEP18	0.564	raw
MEP19	0.565	raw
MEP20	0.565	raw
MEP21	0.564	raw
MEP22	0.566	raw
MEP23	0.564	raw
MEP24	0.564	raw
MEP25	0.565	raw
MEP26	0.565	raw
MEP27	0.564	raw
MEP28	0.565	raw
MEP29	0.564	raw
MEP30	0.564	raw
MEP31	0.564	raw
MEP32	0.565	raw
MEP33	0.564	raw
MEP34	0.564	raw
MEP35	0.564	raw
MEP36	0.565	raw
MEP37	0.564	raw
MEP38	0.564	raw
MEP39	0.565	raw
MEP40	0.565	raw
MEP41	0.565	raw
MEP42	0.564	raw
MEP43	0.565	raw
MEP44	0.565	raw
MEP45	0.564	raw
MEP46	0.564	raw
MEP47	0.565	raw
MEP48	0.565	raw
MEP49	0.565	raw
MEP50	0.565	raw
MEP51	0.565	raw
MEP52	0.564	raw
MEP53	0.565	raw
MEP54	0.564	raw
MEP55	0.565	raw
MEP56	0.565	raw
MEP57	0.565	raw
MEP58	0.565	raw
MEP59	0.565	raw
MEP60	0.564	raw
MEP61	0.564	raw
MEP62	0.565	raw
MEP63	0.564	raw
MEP64	0.565	raw
MEP65	0.565	raw
MEP66	0.565	raw
MEP67	0.564	raw
MEP68	0.564	raw
MEP69	0.565	raw
MEP70	0.564	raw
MEP71	0.565	raw
MEP72	0.565	raw
MEP73	0.565	raw
MEP74	0.565	raw
MEP75	0.565	raw
MEP76	0.565	raw
MEP77	0.565	raw
MEP78	0.565	raw
MEP79	0.565	raw
MEP80	0.564	raw
MEP81	0.565	raw
MEP82	0.565	raw
MEP83	0.564	raw
MEP84	0.564	raw
MEP85	0.563	raw
MEP86	0.565	raw
MEP87	0.564	raw
MEP88	0.565	raw
MEP89	0.564	raw
MEP90	0.564	raw
MEP91	0.565	raw
MEP92	0.564	raw
MEP93	0.565	raw
MEP94	0.565	raw
MEP95	0.565	raw
MEP96	0.564	raw
MEP97	0.565	raw
MEP98	0.564	raw
MEP99	0.565	raw
MEP100	0.565	raw
MEP101	0.564	raw
MEP102	0.564	raw
MEP103	0.564	raw
MEP104	0.564	raw
MEP105	0.565	raw
MEP106	0.564	raw
MEP107	0.565	raw
MEP108	0.565	raw
MEP109	0.565	raw
MEP110	0.565	raw
MEP111	0.564	raw
MEP112	0.564	raw
MEP113	0.565	raw
MEP114	0.564	raw
MEP115	0.565	raw
MEP116	0.565	raw
MEP117	0.564	raw
MEP118	0.564	raw
MEP119	0.565	raw
MEP120	0.565	raw
MEP121	0.565	raw
MEP122	0.564	raw
MEP123	0.565	raw
MEP124	0.565	raw
MEP125	0.564	raw
MEP126	0.564	raw
MEP127	0.564	raw
MEP128	0.564	raw
MEP129	0.565	raw
MEP130	0.565	raw
MEP131	0.565	raw
MEP132	0.566	raw
MEP133	0.564	raw
MEP134	0.565	raw
MEP135	0.565	raw
MEP136	0.565	raw
MEP137	0.565	raw
MEP138	0.564	raw
MEP139	0.564	raw
MEP140	0.565	raw
MEP141	0.564	raw
MEP142	0.565	raw
MEP143	0.564	raw
MEP144	0.565	raw
MEP145	0.565	raw
MEP146	0.564	raw
MEP147	0.565	raw
MEP148	0.564	raw
MEP149	0.565	raw
MEP150	0.564	raw
MEP151	0.565	raw
MEP152	0.565	raw
MEP153	0.565	raw
MEP154	0.565	raw
MEP155	0.565	raw
MEP156	0.565	raw
MEP157	0.565	raw
MEP158	0.565	raw
MEP159	0.565	raw
MEP160	0.565	raw
MEP161	0.565	raw
MEP162	0.565	raw
MEP163	0.565	raw
MEP164	0.565	raw
MEP165	0.564	raw
MEP166	0.564	raw
MEP167	0.564	raw
MEP168	0.564	raw
MEP169	0.565	raw
MEP170	0.565	raw
MEP171	0.565	raw
MEP172	0.565	raw
MEP173	0.565	raw
MEP174	0.565	raw
MEP175	0.564	raw
MEP176	0.564	raw
MEP177	0.565	raw
MEP178	0.564	raw
MEP179	0.565	raw
MEP180	0.564	raw
MEP181	0.565	raw
MEP182	0.565	raw
MEP183	0.564	raw
MEP184	0.564	raw
MEP185	0.565	raw
MEP186	0.565	raw
MEP187	0.565	raw
MEP188	0.564	raw
MEP189	0.564	raw
MEP190	0.565	raw
MEP191	0.565	raw
MEP192	0.565	raw
MEP193	0.564	raw
MEP194	0.565	raw
MEP195	0.564	raw
MEP196	0.565	raw
MEP197	0.564	raw
MEP198	0.565	raw
MEP199	0.564	raw
MEP200	0.564	raw
Mono1	0.244	raw
Mono2	0.244	raw
Mono3	0.246	raw
Mono4	0.245	raw
Mono5	0.244	raw
Mono6	0.245	raw
Mono7	0.246	raw
Mono8	0.245	raw
Mono9	0.244	raw
Mono10	0.244	raw
Mono11	0.245	raw
Mono12	0.245	raw
Mono13	0.246	raw
Mono14	0.244	raw
Mono15	0.245	raw
Mono16	0.246	raw
Mono17	0.245	raw
Mono18	0.245	raw
Mono19	0.245	raw
Mono20	0.245	raw
Mono21	0.244	raw
Mono22	0.246	raw
Mono23	0.245	raw
Mono24	0.244	raw
Mono25	0.246	raw
Mono26	0.245	raw
Mono27	0.245	raw
Mono28	0.245	raw
Mono29	0.243	raw
Mono30	0.245	raw
Mono31	0.245	raw
Mono32	0.244	raw
Mono33	0.246	raw
Mono34	0.245	raw
Mono35	0.245	raw
Mono36	0.245	raw
Mono37	0.246	raw
Mono38	0.244	raw
Mono39	0.245	raw
Mono40	0.245	raw
Mono41	0.244	raw
Mono42	0.244	raw
Mono43	0.245	raw
Mono44	0.245	raw
Mono45	0.244	raw
Mono46	0.246	raw
Mono47	0.244	raw
Mono48	0.244	raw
Mono49	0.246	raw
Mono50	0.245	raw
Mono51	0.245	raw
Mono52	0.244	raw
Mono53	0.245	raw
Mono54	0.246	raw
Mono55	0.246	raw
Mono56	0.245	raw
Mono57	0.244	raw
Mono58	0.245	raw
Mono59	0.245	raw
Mono60	0.245	raw
Mono61	0.245	raw
Mono62	0.244	raw
Mono63	0.245	raw
Mono64	0.245	raw
Mono65	0.244	raw
Mono66	0.244	raw
Mono67	0.246	raw
Mono68	0.244	raw
Mono69	0.245	raw
Mono70	0.244	raw
Mono71	0.244	raw
Mono72	0.245	raw
Mono73	0.245	raw
Mono74	0.244	raw
Mono75	0.245	raw
Mono76	0.246	raw
Mono77	0.245	raw
Mono78	0.244	raw
Mono79	0.243	raw
Mono80	0.246	raw
Mono81	0.245	raw
Mono82	0.244	raw
Mono83	0.243	raw
Mono84	0.245	raw
Mono85	0.245	raw
Mono86	0.244	raw
Mono87	0.244	raw
Mono88	0.245	raw
Mono89	0.246	raw
Mono90	0.244	raw
Mono91	0.245	raw
Mono92	0.245	raw
Mono93	0.245	raw
Mono94	0.245	raw
Mono95	0.245	raw
Mono96	0.245	raw
Mono97	0.245	raw
Mono98	0.245	raw
Mono99	0.243	raw
Mono100	0.245	raw
Mono101	0.244	raw
Mono102	0.243	raw
Mono103	0.244	raw
Mono104	0.245	raw
Mono105	0.244	raw
Mono106	0.244	raw
Mono107	0.245	raw
Mono108	0.245	raw
Mono109	0.244	raw
Mono110	0.245	raw
Mono111	0.245	raw
Mono112	0.244	raw
Mono113	0.244	raw
Mono114	0.244	raw
Mono115	0.244	raw
Mono116	0.244	raw
Mono117	0.244	raw
Mono118	0.244	raw
Mono119	0.245	raw
Mono120	0.245	raw
Mono121	0.245	raw
Mono122	0.244	raw
Mono123	0.245	raw
Mono124	0.245	raw
Mono125	0.245	raw
Mono126	0.244	raw
Mono127	0.246	raw
Mono128	0.244	raw
Mono129	0.244	raw
Mono130	0.244	raw
Mono131	0.244	raw
Mono132	0.244	raw
Mono133	0.245	raw
Mono134	0.243	raw
Mono135	0.245	raw
Mono136	0.244	raw
Mono137	0.245	raw
Mono138	0.244	raw
Mono139	0.246	raw
Mono140	0.244	raw
Mono141	0.245	raw
Mono142	0.245	raw
Mono143	0.245	raw
Mono144	0.245	raw
Mono145	0.245	raw
Mono146	0.246	raw
Mono147	0.245	raw
Mono148	0.244	raw
Mono149	0.246	raw
Mono150	0.245	raw
Mono151	0.244	raw
Mono152	0.244	raw
Mono153	0.246	raw
Mono154	0.244	raw
Mono155	0.245	raw
Mono156	0.245	raw
Mono157	0.244	raw
Mono158	0.245	raw
Mono159	0.245	raw
Mono160	0.245	raw
Mono161	0.244	raw
Mono162	0.246	raw
Mono163	0.245	raw
Mono164	0.245	raw
Mono165	0.244	raw
Mono166	0.243	raw
Mono167	0.245	raw
Mono168	0.245	raw
Mono169	0.244	raw
Mono170	0.244	raw
Mono171	0.244	raw
Mono172	0.244	raw
Mono173	0.244	raw
Mono174	0.243	raw
Mono175	0.246	raw
Mono176	0.244	raw
Mono177	0.244	raw
Mono178	0.245	raw
Mono179	0.245	raw
Mono180	0.244	raw
Mono181	0.244	raw
Mono182	0.245	raw
Mono183	0.244	raw
Mono184	0.244	raw
Mono185	0.244	raw
Mono186	0.245	raw
Mono187	0.244	raw
Mono188	0.245	raw
Mono189	0.245	raw
Mono190	0.245	raw
Mono191	0.245	raw
Mono192	0.245	raw
Mono193	0.245	raw
Mono194	0.245	raw
Mono195	0.244	raw
Mono196	0.246	raw
Mono197	0.244	raw
Mono198	0.244	raw
Mono199	0.244	raw
Mono200	0.245	raw
CD41	0.334	raw
CD42	0.334	raw
CD43	0.334	raw
CD44	0.334	raw
CD45	0.333	raw
CD46	0.334	raw
CD47	0.335	raw
CD48	0.336	raw
CD49	0.333	raw
CD410	0.335	raw
CD411	0.334	raw
CD412	0.335	raw
CD413	0.335	raw
CD414	0.334	raw
CD415	0.335	raw
CD416	0.334	raw
CD417	0.335	raw
CD418	0.334	raw
CD419	0.333	raw
CD420	0.334	raw
CD421	0.335	raw
CD422	0.334	raw
CD423	0.335	raw
CD424	0.333	raw
CD425	0.334	raw
CD426	0.334	raw
CD427	0.333	raw
CD428	0.337	raw
CD429	0.334	raw
CD430	0.334	raw
CD431	0.335	raw
CD432	0.334	raw
CD433	0.334	raw
CD434	0.336	raw
CD435	0.333	raw
CD436	0.334	raw
CD437	0.334	raw
CD438	0.334	raw
CD439	0.334	raw
CD440	0.333	raw
CD441	0.335	raw
CD442	0.335	raw
CD443	0.335	raw
CD444	0.335	raw
CD445	0.334	raw
CD446	0.335	raw
CD447	0.334	raw
CD448	0.335	raw
CD449	0.335	raw
CD450	0.335	raw
CD451	0.333	raw
CD452	0.334	raw
CD453	0.334	raw
CD454	0.336	raw
CD455	0.335	raw
CD456	0.334	raw
CD457	0.335	raw
CD458	0.335	raw
CD459	0.334	raw
CD460	0.335	raw
CD461	0.334	raw
CD462	0.335	raw
CD463	0.335	raw
CD464	0.335	raw
CD465	0.335	raw
CD466	0.335	raw
CD467	0.336	raw
CD468	0.335	raw
CD469	0.334	raw
CD470	0.334	raw
CD471	0.333	raw
CD472	0.336	raw
CD473	0.335	raw
CD474	0.335	raw
CD475	0.335	raw
CD476	0.333	raw
CD477	0.334	raw
CD478	0.333	raw
CD479	0.334	raw
CD480	0.336	raw
CD481	0.336	raw
CD482	0.334	raw
CD483	0.332	raw
CD484	0.335	raw
CD485	0.334	raw
CD486	0.334	raw
CD487	0.335	raw
CD488	0.334	raw
CD489	0.334	raw
CD490	0.334	raw
CD491	0.335	raw
CD492	0.335	raw
CD493	0.335	raw
CD494	0.334	raw
CD495	0.335	raw
CD496	0.335	raw
CD497	0.336	raw
CD498	0.334	raw
CD499	0.335	raw
CD4100	0.333	raw
CD4101	0.333	raw
CD4102	0.336	raw
CD4103	0.335	raw
CD4104	0.335	raw
CD4105	0.334	raw
CD4106	0.334	raw
CD4107	0.334	raw
CD4108	0.333	raw
CD4109	0.333	raw
CD4110	0.333	raw
CD4111	0.333	raw
CD4112	0.335	raw
CD4113	0.334	raw
CD4114	0.334	raw
CD4115	0.335	raw
CD4116	0.335	raw
CD4117	0.333	raw
CD4118	0.335	raw
CD4119	0.334	raw
CD4120	0.334	raw
CD4121	0.335	raw
CD4122	0.335	raw
CD4123	0.336	raw
CD4124	0.334	raw
CD4125	0.333	raw
CD4126	0.335	raw
CD4127	0.334	raw
CD4128	0.335	raw
CD4129	0.334	raw
CD4130	0.335	raw
CD4131	0.334	raw
CD4132	0.335	raw
CD4133	0.333	raw
CD4134	0.333	raw
CD4135	0.334	raw
CD4136	0.334	raw
CD4137	0.335	raw
CD4138	0.335	raw
CD4139	0.334	raw
CD4140	0.332	raw
CD4141	0.333	raw
CD4142	0.335	raw
CD4143	0.334	raw
CD4144	0.334	raw
CD4145	0.333	raw
CD4146	0.335	raw
CD4147	0.333	raw
CD4148	0.334	raw
CD4149	0.335	raw
CD4150	0.334	raw
CD4151	0.333	raw
CD4152	0.334	raw
CD4153	0.336	raw
CD4154	0.335	raw
CD4155	0.334	raw
CD4156	0.335	raw
CD4157	0.333	raw
CD4158	0.334	raw
CD4159	0.334	raw
CD4160	0.336	raw
CD4161	0.336	raw
CD4162	0.335	raw
CD4163	0.334	raw
CD4164	0.334	raw
CD4165	0.333	raw
CD4166	0.335	raw
CD4167	0.333	raw
CD4168	0.334	raw
CD4169	0.333	raw
CD4170	0.333	raw
CD4171	0.334	raw
CD4172	0.333	raw
CD4173	0.335	raw
CD4174	0.334	raw
CD4175	0.334	raw
CD4176	0.334	raw
CD4177	0.333	raw
CD4178	0.336	raw
CD4179	0.333	raw
CD4180	0.335	raw
CD4181	0.335	raw
CD4182	0.334	raw
CD4183	0.335	raw
CD4184	0.333	raw
CD4185	0.333	raw
CD4186	0.336	raw
CD4187	0.333	raw
CD4188	0.334	raw
CD4189	0.333	raw
CD4190	0.336	raw
CD4191	0.335	raw
CD4192	0.334	raw
CD4193	0.335	raw
CD4194	0.334	raw
CD4195	0.335	raw
CD4196	0.334	raw
CD4197	0.334	raw
CD4198	0.333	raw
CD4199	0.335	raw
CD4200	0.335	raw
CD81	0.316	raw
CD82	0.314	raw
CD83	0.315	raw
CD84	0.315	raw
CD85	0.316	raw
CD86	0.315	raw
CD87	0.315	raw
CD88	0.315	raw
CD89	0.315	raw
CD810	0.315	raw
CD811	0.315	raw
CD812	0.315	raw
CD813	0.314	raw
CD814	0.315	raw
CD815	0.314	raw
CD816	0.315	raw
CD817	0.315	raw
CD818	0.316	raw
CD819	0.316	raw
CD820	0.315	raw
CD821	0.315	raw
CD822	0.316	raw
CD823	0.315	raw
CD824	0.315	raw
CD825	0.314	raw
CD826	0.316	raw
CD827	0.316	raw
CD828	0.316	raw
CD829	0.315	raw
CD830	0.316	raw
CD831	0.317	raw
CD832	0.316	raw
CD833	0.316	raw
CD834	0.317	raw
CD835	0.316	raw
CD836	0.314	raw
CD837	0.315	raw
CD838	0.315	raw
CD839	0.316	raw
CD840	0.316	raw
CD841	0.315	raw
CD842	0.315	raw
CD843	0.316	raw
CD844	0.315	raw
CD845	0.315	raw
CD846	0.316	raw
CD847	0.314	raw
CD848	0.315	raw
CD849	0.316	raw
CD850	0.316	raw
CD851	0.315	raw
CD852	0.314	raw
CD853	0.316	raw
CD854	0.316	raw
CD855	0.316	raw
CD856	0.315	raw
CD857	0.317	raw
CD858	0.315	raw
CD859	0.315	raw
CD860	0.315	raw
CD861	0.315	raw
CD862	0.316	raw
CD863	0.315	raw
CD864	0.316	raw
CD865	0.316	raw
CD866	0.317	raw
CD867	0.315	raw
CD868	0.314	raw
CD869	0.316	raw
CD870	0.315	raw
CD871	0.315	raw
CD872	0.315	raw
CD873	0.317	raw
CD874	0.314	raw
CD875	0.316	raw
CD876	0.315	raw
CD877	0.317	raw
CD878	0.316	raw
CD879	0.316	raw
CD880	0.316	raw
CD881	0.315	raw
CD882	0.315	raw
CD883	0.316	raw
CD884	0.314	raw
CD885	0.315	raw
CD886	0.316	raw
CD887	0.317	raw
CD888	0.315	raw
CD889	0.315	raw
CD890	0.314	raw
CD891	0.315	raw
CD892	0.317	raw
CD893	0.315	raw
CD894	0.316	raw
CD895	0.315	raw
CD896	0.316	raw
CD897	0.315	raw
CD898	0.316	raw
CD899	0.315	raw
CD8100	0.315	raw
CD8101	0.315	raw
CD8102	0.315	raw
CD8103	0.317	raw
CD8104	0.315	raw
CD8105	0.315	raw
CD8106	0.316	raw
CD8107	0.316	raw
CD8108	0.315	raw
CD8109	0.315	raw
CD8110	0.314	raw
CD8111	0.315	raw
CD8112	0.317	raw
CD8113	0.316	raw
CD8114	0.316	raw
CD8115	0.317	raw
CD8116	0.315	raw
CD8117	0.316	raw
CD8118	0.315	raw
CD8119	0.316	raw
CD8120	0.315	raw
CD8121	0.315	raw
CD8122	0.315	raw
CD8123	0.316	raw
CD8124	0.313	raw
CD8125	0.315	raw
CD8126	0.317	raw
CD8127	0.315	raw
CD8128	0.315	raw
CD8129	0.316	raw
CD8130	0.314	raw
CD8131	0.315	raw
CD8132	0.315	raw
CD8133	0.317	raw
CD8134	0.316	raw
CD8135	0.316	raw
CD8136	0.316	raw
CD8137	0.314	raw
CD8138	0.315	raw
CD8139	0.315	raw
CD8140	0.317	raw
CD8141	0.316	raw
CD8142	0.315	raw
CD8143	0.314	raw
CD8144	0.315	raw
CD8145	0.315	raw
CD8146	0.316	raw
CD8147	0.316	raw
CD8148	0.315	raw
CD8149	0.316	raw
CD8150	0.315	raw
CD8151	0.315	raw
CD8152	0.315	raw
CD8153	0.315	raw
CD8154	0.314	raw
CD8155	0.315	raw
CD8156	0.315	raw
CD8157	0.315	raw
CD8158	0.315	raw
CD8159	0.315	raw
CD8160	0.316	raw
CD8161	0.315	raw
CD8162	0.314	raw
CD8163	0.315	raw
CD8164	0.315	raw
CD8165	0.315	raw
CD8166	0.315	raw
CD8167	0.315	raw
CD8168	0.315	raw
CD8169	0.316	raw
CD8170	0.315	raw
CD8171	0.315	raw
CD8172	0.315	raw
CD8173	0.316	raw
CD8174	0.316	raw
CD8175	0.316	raw
CD8176	0.315	raw
CD8177	0.315	raw
CD8178	0.316	raw
CD8179	0.317	raw
CD8180	0.316	raw
CD8181	0.315	raw
CD8182	0.316	raw
CD8183	0.315	raw
CD8184	0.315	raw
CD8185	0.314	raw
CD8186	0.315	raw
CD8187	0.315	raw
CD8188	0.315	raw
CD8189	0.316	raw
CD8190	0.315	raw
CD8191	0.315	raw
CD8192	0.315	raw
CD8193	0.315	raw
CD8194	0.317	raw
CD8195	0.316	raw
CD8196	0.316	raw
CD8197	0.316	raw
CD8198	0.315	raw
CD8199	0.314	raw
CD8200	0.315	raw
NK1	0.285	raw
NK2	0.285	raw
NK3	0.285	raw
NK4	0.286	raw
NK5	0.285	raw
NK6	0.286	raw
NK7	0.286	raw
NK8	0.285	raw
NK9	0.286	raw
NK10	0.286	raw
NK11	0.286	raw
NK12	0.286	raw
NK13	0.286	raw
NK14	0.285	raw
NK15	0.285	raw
NK16	0.287	raw
NK17	0.287	raw
NK18	0.286	raw
NK19	0.287	raw
NK20	0.285	raw
NK21	0.287	raw
NK22	0.285	raw
NK23	0.287	raw
NK24	0.285	raw
NK25	0.285	raw
NK26	0.285	raw
NK27	0.286	raw
NK28	0.286	raw
NK29	0.286	raw
NK30	0.286	raw
NK31	0.286	raw
NK32	0.285	raw
NK33	0.285	raw
NK34	0.286	raw
NK35	0.286	raw
NK36	0.285	raw
NK37	0.285	raw
NK38	0.285	raw
NK39	0.285	raw
NK40	0.285	raw
NK41	0.285	raw
NK42	0.286	raw
NK43	0.286	raw
NK44	0.286	raw
NK45	0.286	raw
NK46	0.286	raw
NK47	0.286	raw
NK48	0.286	raw
NK49	0.286	raw
NK50	0.286	raw
NK51	0.285	raw
NK52	0.286	raw
NK53	0.285	raw
NK54	0.286	raw
NK55	0.287	raw
NK56	0.286	raw
NK57	0.286	raw
NK58	0.286	raw
NK59	0.285	raw
NK60	0.287	raw
NK61	0.287	raw
NK62	0.285	raw
NK63	0.284	raw
NK64	0.286	raw
NK65	0.286	raw
NK66	0.286	raw
NK67	0.285	raw
NK68	0.285	raw
NK69	0.285	raw
NK70	0.286	raw
NK71	0.285	raw
NK72	0.286	raw
NK73	0.286	raw
NK74	0.285	raw
NK75	0.285	raw
NK76	0.285	raw
NK77	0.286	raw
NK78	0.285	raw
NK79	0.285	raw
NK80	0.286	raw
NK81	0.286	raw
NK82	0.285	raw
NK83	0.286	raw
NK84	0.285	raw
NK85	0.286	raw
NK86	0.286	raw
NK87	0.286	raw
NK88	0.285	raw
NK89	0.286	raw
NK90	0.286	raw
NK91	0.285	raw
NK92	0.285	raw
NK93	0.285	raw
NK94	0.286	raw
NK95	0.285	raw
NK96	0.286	raw
NK97	0.285	raw
NK98	0.285	raw
NK99	0.285	raw
NK100	0.286	raw
NK101	0.286	raw
NK102	0.287	raw
NK103	0.285	raw
NK104	0.284	raw
NK105	0.286	raw
NK106	0.286	raw
NK107	0.286	raw
NK108	0.285	raw
NK109	0.286	raw
NK110	0.286	raw
NK111	0.285	raw
NK112	0.286	raw
NK113	0.285	raw
NK114	0.286	raw
NK115	0.284	raw
NK116	0.286	raw
NK117	0.286	raw
NK118	0.285	raw
NK119	0.285	raw
NK120	0.285	raw
NK121	0.285	raw
NK122	0.285	raw
NK123	0.285	raw
NK124	0.285	raw
NK125	0.286	raw
NK126	0.286	raw
NK127	0.286	raw
NK128	0.286	raw
NK129	0.286	raw
NK130	0.286	raw
NK131	0.285	raw
NK132	0.285	raw
NK133	0.285	raw
NK134	0.286	raw
NK135	0.286	raw
NK136	0.286	raw
NK137	0.286	raw
NK138	0.286	raw
NK139	0.285	raw
NK140	0.286	raw
NK141	0.286	raw
NK142	0.286	raw
NK143	0.286	raw
NK144	0.285	raw
NK145	0.285	raw
NK146	0.286	raw
NK147	0.285	raw
NK148	0.286	raw
NK149	0.286	raw
NK150	0.285	raw
NK151	0.286	raw
NK152	0.286	raw
NK153	0.286	raw
NK154	0.286	raw
NK155	0.287	raw
NK156	0.285	raw
NK157	0.286	raw
NK158	0.286	raw
NK159	0.285	raw
NK160	0.286	raw
NK161	0.284	raw
NK162	0.285	raw
NK163	0.286	raw
NK164	0.285	raw
NK165	0.286	raw
NK166	0.286	raw
NK167	0.285	raw
NK168	0.285	raw
NK169	0.285	raw
NK170	0.286	raw
NK171	0.286	raw
NK172	0.286	raw
NK173	0.285	raw
NK174	0.285	raw
NK175	0.286	raw
NK176	0.286	raw
NK177	0.285	raw
NK178	0.285	raw
NK179	0.287	raw
NK180	0.285	raw
NK181	0.285	raw
NK182	0.286	raw
NK183	0.284	raw
NK184	0.286	raw
NK185	0.285	raw
NK186	0.286	raw
NK187	0.285	raw
NK188	0.286	raw
NK189	0.285	raw
NK190	0.285	raw
NK191	0.286	raw
NK192	0.286	raw
NK193	0.285	raw
NK194	0.285	raw
NK195	0.286	raw
NK196	0.286	raw
NK197	0.286	raw
NK198	0.286	raw
NK199	0.286	raw
[truncated: 18,801 more rows]

## Sheet: Figure 1d
method	mean	sd	p_value
lambda_0.1	0.853378	0.0326917	NA
lambda_1	0.848128	0.044356	0.546875
lambda_0	0.845574	0.041134	0.446615
lambda_0.01	0.825748	0.0788373	0.35
lambda_0.001	0.825496	0.0624982	0.0957031
raw	0.381848	0.0863224	0.0182292
lambda_2	0.256486	0.132409	0.0182292
lambda_4	0.0213955	0.0124534	0.0182292
