# Supplementary material for: Chromatin-accessibility estimation from single-cell ATAC-seq data with scOpen
Source: Nat Commun. 2021 Nov 4;12:6386. doi: 10.1038/s41467-021-26530-2 (PMC8568974; doi:10.1038/s41467-021-26530-2)
Supplement: Supplementary file 7 — Source Data [file 41467_2021_26530_MOESM7_ESM.zip › SourceData/Fig1.xlsx]

## Sheet: Figure 1b
Dataset	Peaks	Cells	Method	Memory(MB)
T-cells	49344	765	cisTopic	2093
T-cells	49344	765	DCA	2725
T-cells	49344	765	MAGIC	2268
T-cells	49344	765	PCA	4381
T-cells	49344	765	SAVER	2827
T-cells	49344	765	SCALE	3112
T-cells	49344	765	scBFA	5625
T-cells	49344	765	scImpute	2757
T-cells	49344	765	scOpen	922
CellLines	125647	1224	cisTopic	5731
CellLines	125647	1224	DCA	6344
CellLines	125647	1224	MAGIC	8279
CellLines	125647	1224	PCA	16438
CellLines	125647	1224	SAVER	11193
CellLines	125647	1224	SCALE	4973
CellLines	125647	1224	scBFA	19272
CellLines	125647	1224	scImpute	10075
CellLines	125647	1224	scOpen	3342
Hematopoietic Cells	109418	2210	cisTopic	8662
Hematopoietic Cells	109418	2210	DCA	9331
Hematopoietic Cells	109418	2210	MAGIC	12467
Hematopoietic Cells	109418	2210	PCA	27093
Hematopoietic Cells	109418	2210	SAVER	17343
Hematopoietic Cells	109418	2210	SCALE	7782
Hematopoietic Cells	109418	2210	scBFA	29988
Hematopoietic Cells	109418	2210	scImpute	23091
Hematopoietic Cells	109418	2210	scOpen	4981
Multi-omic PBMC	106935	10032	cisTopic	32858
Multi-omic PBMC	106935	10032	DCA	NA
Multi-omic PBMC	106935	10032	MAGIC	52554
Multi-omic PBMC	106935	10032	PCA	NA
Multi-omic PBMC	106935	10032	SAVER	NA
Multi-omic PBMC	106935	10032	SCALE	34616
Multi-omic PBMC	106935	10032	scBFA	123988
Multi-omic PBMC	106935	10032	scImpute	73938
Multi-omic PBMC	106935	10032	scOpen	20475

## Sheet: Figure 1c
Dataset	Peaks	Cells	Method	RuningTime(s)
T-cells	49344	765	cisTopic	432
T-cells	49344	765	DCA	215
T-cells	49344	765	MAGIC	67
T-cells	49344	765	PCA	7351
T-cells	49344	765	SAVER	3337
T-cells	49344	765	SCALE	179
T-cells	49344	765	scBFA	7152
T-cells	49344	765	scImpute	369
T-cells	49344	765	scOpen	325
CellLines	125647	1224	cisTopic	2016
CellLines	125647	1224	DCA	658
CellLines	125647	1224	MAGIC	253
CellLines	125647	1224	PCA	34137
CellLines	125647	1224	SAVER	21889
CellLines	125647	1224	SCALE	441
CellLines	125647	1224	scBFA	25176
CellLines	125647	1224	scImpute	1599
CellLines	125647	1224	scOpen	755
Hematopoietic Cells	109418	2210	cisTopic	3577
Hematopoietic Cells	109418	2210	DCA	967
Hematopoietic Cells	109418	2210	MAGIC	350
Hematopoietic Cells	109418	2210	PCA	65392
Hematopoietic Cells	109418	2210	SAVER	23188
Hematopoietic Cells	109418	2210	SCALE	500
Hematopoietic Cells	109418	2210	scBFA	36147
Hematopoietic Cells	109418	2210	scImpute	6664
Hematopoietic Cells	109418	2210	scOpen	1449
Multi-omic PBMC	106935	10032	cisTopic	35920
Multi-omic PBMC	106935	10032	DCA	NA
Multi-omic PBMC	106935	10032	MAGIC	1614
Multi-omic PBMC	106935	10032	PCA	NA
Multi-omic PBMC	106935	10032	SAVER	NA
Multi-omic PBMC	106935	10032	SCALE	1717
Multi-omic PBMC	106935	10032	scBFA	220590
Multi-omic PBMC	106935	10032	scImpute	35566
Multi-omic PBMC	106935	10032	scOpen	9447

## Sheet: Figure 1d
Statistical test				Cell lines					Hematopoiesis					T cells					PBMCs
Dataset	Method	P_value		Cell	CellType	AUPR	method		Cell	CellType	AUPR	method		Cell	CellType	AUPR	method		Cell	CellType	AUPR	method
Cell lines	scOpen	NA		SRR1781219	BJ	0.808	scImpute		SRR5355390	CLP	0.58	scImpute		SRR6357676	Jurkat_T_cell	0.732	scImpute		AAACAGCCAAGGAATC	naive_CD4_T_cells	0.889	scImpute
Cell lines	SCALE	0.00559269		SRR1781222	BJ	0.817	scImpute		SRR5355400	CLP	0.593	scImpute		SRR6357679	Jurkat_T_cell	0.579	scImpute		AAACAGCCAATGCGCT	naive_CD4_T_cells	0.855	scImpute
Cell lines	MAGIC	5.76775e-85		SRR1781220	BJ	0.833	scImpute		SRR5355414	CLP	0.535	scImpute		SRR6357683	Jurkat_T_cell	0.728	scImpute		AAACAGCCAGTAGGTG	naive_CD4_T_cells	0.876	scImpute
Cell lines	cisTopic	3.61902e-109		SRR1781221	BJ	0.821	scImpute		SRR5355431	CLP	0.598	scImpute		SRR6357684	Jurkat_T_cell	0.579	scImpute		AAACATGCACTTGTTC	naive_CD4_T_cells	0.842	scImpute
Cell lines	DCA	4.44493e-201		SRR1781223	BJ	0.832	scImpute		SRR5355437	CLP	0.561	scImpute		SRR6357685	Jurkat_T_cell	0.728	scImpute		AAACATGCAGCAAGTG	naive_CD4_T_cells	0.859	scImpute
Cell lines	scImpute	2.68632e-201		SRR1781224	BJ	0.328	scImpute		SRR5355448	CLP	0.6	scImpute		SRR6357686	Jurkat_T_cell	0.573	scImpute		AAACCAACACTAAGAA	naive_CD4_T_cells	0.887	scImpute
Cell lines	SAVER	2.68632e-201		SRR1781226	BJ	0.83	scImpute		SRR5355449	CLP	0.568	scImpute		SRR6357687	Jurkat_T_cell	0.708	scImpute		AAACCGCGTATGGTGC	naive_CD4_T_cells	0.873	scImpute
Cell lines	scBFA	3.60082e-200		SRR1781227	BJ	0.83	scImpute		SRR5355453	CLP	0.503	scImpute		SRR6357689	Jurkat_T_cell	0.698	scImpute		AAACGCGCACCTACTT	naive_CD4_T_cells	0.75	scImpute
Cell lines	Raw	2.68632e-201		SRR1781229	BJ	0.803	scImpute		SRR5355454	CLP	0.59	scImpute		SRR6357690	Jurkat_T_cell	0.726	scImpute		AAACGGATCATTCATC	naive_CD4_T_cells	0.854	scImpute
Cell lines	imputePCA	2.68632e-201		SRR1781228	BJ	0.779	scImpute		SRR5355456	CLP	0.587	scImpute		SRR6357692	Jurkat_T_cell	0.573	scImpute		AAACGGATCCACCCTG	naive_CD4_T_cells	0.86	scImpute
Hematopoiesis	scOpen	NA		SRR1781231	BJ	0.831	scImpute		SRR5355457	CLP	0.615	scImpute		SRR6357693	Jurkat_T_cell	0.732	scImpute		AAACGGATCGTTTCTG	naive_CD4_T_cells	0.859	scImpute
Hematopoiesis	SCALE	1.55096e-13		SRR1781233	BJ	0.808	scImpute		SRR5355458	CLP	0.537	scImpute		SRR6357695	Jurkat_T_cell	0.706	scImpute		AAACGTACACAAGCCT	naive_CD4_T_cells	0.869	scImpute
Hematopoiesis	MAGIC	1.24264e-150		SRR1781234	BJ	0.799	scImpute		SRR5355461	CLP	0.575	scImpute		SRR6357696	Jurkat_T_cell	0.725	scImpute		AAAGCACCATGGCCCA	naive_CD4_T_cells	0.872	scImpute
Hematopoiesis	cisTopic	4.40468e-251		SRR1781235	BJ	0.822	scImpute		SRR5355462	CLP	0.572	scImpute		SRR6357698	Jurkat_T_cell	0.733	scImpute		AAAGCCCGTGGAAGGC	naive_CD4_T_cells	0.833	scImpute
Hematopoiesis	DCA	0		SRR1781232	BJ	0.309	scImpute		SRR5355463	CLP	0.514	scImpute		SRR6357699	Jurkat_T_cell	0.709	scImpute		AAAGCCGCATAGACTT	naive_CD4_T_cells	0.867	scImpute
Hematopoiesis	SAVER	0		SRR1781237	BJ	0.837	scImpute		SRR5355465	CLP	0.513	scImpute		SRR6357700	Jurkat_T_cell	0.551	scImpute		AAAGCCGCATAGCTTG	naive_CD4_T_cells	0.849	scImpute
Hematopoiesis	scImpute	0		SRR1781238	BJ	0.801	scImpute		SRR5355466	CLP	0.615	scImpute		SRR6357701	Jurkat_T_cell	0.708	scImpute		AAAGGTTAGCGATAAG	naive_CD4_T_cells	0.87	scImpute
Hematopoiesis	scBFA	0		SRR1781239	BJ	0.839	scImpute		SRR5355467	CLP	0.552	scImpute		SRR6357702	Jurkat_T_cell	0.741	scImpute		AAATCCGGTCTCAGCC	naive_CD4_T_cells	0.849	scImpute
Hematopoiesis	Raw	0		SRR1781241	BJ	0.78	scImpute		SRR5355470	CLP	0.6	scImpute		SRR6357703	Jurkat_T_cell	0.711	scImpute		AAATGCCTCTAGCTTT	naive_CD4_T_cells	0.871	scImpute
Hematopoiesis	imputePCA	0		SRR1781243	BJ	0.816	scImpute		SRR5355473	CLP	0.513	scImpute		SRR6357707	Jurkat_T_cell	0.748	scImpute		AAATGGCCACATAGCC	naive_CD4_T_cells	0.837	scImpute
T-cells	scOpen	NA		SRR1781244	BJ	0.842	scImpute		SRR5355474	CLP	0.516	scImpute		SRR6357708	Jurkat_T_cell	0.72	scImpute		AAATGGCCACGAACAG	naive_CD4_T_cells	0.779	scImpute
T-cells	SCALE	1.73925e-17		SRR1781245	BJ	0.807	scImpute		SRR5355475	CLP	0.593	scImpute		SRR6357709	Jurkat_T_cell	0.747	scImpute		AACAAAGGTAGCTGGT	naive_CD4_T_cells	0.846	scImpute
T-cells	MAGIC	1.37148e-17		SRR1781246	BJ	0.833	scImpute		SRR5355478	CLP	0.524	scImpute		SRR6357710	Jurkat_T_cell	0.703	scImpute		AACAAGCCAACCGCCA	naive_CD4_T_cells	0.839	scImpute
T-cells	cisTopic	9.82415e-73		SRR1781250	BJ	0.797	scImpute		SRR5355480	CLP	0.565	scImpute		SRR6357711	Jurkat_T_cell	0.315	scImpute		AACAGCAAGGAACACA	naive_CD4_T_cells	0.871	scImpute
T-cells	DCA	3.77743e-65		SRR1781249	BJ	0.835	scImpute		SRR5355481	CLP	0.587	scImpute		SRR6357712	Jurkat_T_cell	0.713	scImpute		AACAGGATCCTAATAG	naive_CD4_T_cells	0.84	scImpute
T-cells	SAVER	3.13671e-91		SRR1781253	BJ	0.822	scImpute		SRR5355483	CLP	0.596	scImpute		SRR6357713	Jurkat_T_cell	0.723	scImpute		AACATAGCAGGCTAAG	naive_CD4_T_cells	0.845	scImpute
T-cells	scImpute	5.20703e-124		SRR1781254	BJ	0.803	scImpute		SRR5355486	CLP	0.614	scImpute		SRR6357714	Jurkat_T_cell	0.725	scImpute		AACATCATCGCTAAGT	naive_CD4_T_cells	0.872	scImpute
T-cells	scBFA	2.1349e-126		SRR1781255	BJ	0.804	scImpute		SRR5355487	CLP	0.582	scImpute		SRR6357715	Jurkat_T_cell	0.582	scImpute		AACCGGCTCTTGAGCG	naive_CD4_T_cells	0.871	scImpute
T-cells	Raw	2.1349e-126		SRR1781257	BJ	0.817	scImpute		SRR5355489	CLP	0.607	scImpute		SRR6357718	Jurkat_T_cell	0.564	scImpute		AACCTCACAGTCTAAT	naive_CD4_T_cells	0.836	scImpute
T-cells	imputePCA	2.1349e-126		SRR1781260	BJ	0.821	scImpute		SRR5355490	CLP	0.598	scImpute		SRR6357719	Jurkat_T_cell	0.72	scImpute		AACCTCACATAGACTT	naive_CD4_T_cells	0.88	scImpute
PBMC	scOpen	NA		SRR1781263	BJ	0.841	scImpute		SRR5355491	CLP	0.629	scImpute		SRR6357720	Jurkat_T_cell	0.707	scImpute		AACCTCCTCGCAAACT	naive_CD4_T_cells	0.864	scImpute
PBMC	MAGIC	1.92312e-203		SRR1781261	BJ	0.843	scImpute		SRR5355492	CLP	0.51	scImpute		SRR6357722	Jurkat_T_cell	0.587	scImpute		AACCTTGCATCCCTCA	naive_CD4_T_cells	0.862	scImpute
PBMC	cisTopic	0		SRR1781251	BJ	0.302	scImpute		SRR5355495	CLP	0.571	scImpute		SRR6357723	Jurkat_T_cell	0.501	scImpute		AACGACAAGTAAGTCC	naive_CD4_T_cells	0.862	scImpute
PBMC	scImpute	0		SRR1781264	BJ	0.799	scImpute		SRR5355496	CLP	0.593	scImpute		SRR6357724	Jurkat_T_cell	0.559	scImpute		AACGCCCAGCTTTGGG	naive_CD4_T_cells	0.868	scImpute
PBMC	SCALE	0		SRR1781265	BJ	0.825	scImpute		SRR5355497	CLP	0.555	scImpute		SRR6357725	Jurkat_T_cell	0.718	scImpute		AAGAACAGTATTCGTC	naive_CD4_T_cells	0.881	scImpute
PBMC	scBFA	0		SRR1781266	BJ	0.816	scImpute		SRR5355498	CLP	0.624	scImpute		SRR6357729	Jurkat_T_cell	0.559	scImpute		AAGAACAGTGGACCTG	naive_CD4_T_cells	0.861	scImpute
PBMC	Raw	0		SRR1781256	BJ	0.834	scImpute		SRR5355499	CLP	0.523	scImpute		SRR6357731	Jurkat_T_cell	0.742	scImpute		AAGAATCAGAAGCTAG	naive_CD4_T_cells	0.853	scImpute
				SRR1781269	BJ	0.822	scImpute		SRR5355500	CLP	0.61	scImpute		SRR6357733	Jurkat_T_cell	0.705	scImpute		AAGACAAGTTGGCGTG	naive_CD4_T_cells	0.874	scImpute
				SRR1781259	BJ	0.828	scImpute		SRR5355501	CLP	0.56	scImpute		SRR6357734	Jurkat_T_cell	0.705	scImpute		AAGCCTCCATTGTGTG	naive_CD4_T_cells	0.872	scImpute
				SRR1781271	BJ	0.837	scImpute		SRR5355503	CLP	0.605	scImpute		SRR6357736	Jurkat_T_cell	0.716	scImpute		AAGCCTGTCCGCAACA	naive_CD4_T_cells	0.831	scImpute
				SRR1781270	BJ	0.789	scImpute		SRR5355507	CLP	0.609	scImpute		SRR6357737	Jurkat_T_cell	0.691	scImpute		AAGCGAGGTAACCTAG	naive_CD4_T_cells	0.865	scImpute
				SRR1781273	BJ	0.828	scImpute		SRR5355508	CLP	0.631	scImpute		SRR6357738	Jurkat_T_cell	0.711	scImpute		AAGCGAGGTCATCCTG	naive_CD4_T_cells	0.866	scImpute
				SRR1781272	BJ	0.825	scImpute		SRR5355510	CLP	0.599	scImpute		SRR6357739	Jurkat_T_cell	0.714	scImpute		AAGCGCTGTAGCTGCG	naive_CD4_T_cells	0.876	scImpute
				SRR1781274	BJ	0.793	scImpute		SRR5355511	CLP	0.567	scImpute		SRR6357740	Jurkat_T_cell	0.707	scImpute		AAGCGCTGTTAAGCCA	naive_CD4_T_cells	0.865	scImpute
				SRR1781277	BJ	0.346	scImpute		SRR5355512	CLP	0.595	scImpute		SRR6357745	Jurkat_T_cell	0.737	scImpute		AAGCGGGTCCTCACAC	naive_CD4_T_cells	0.782	scImpute
				SRR1781276	BJ	0.799	scImpute		SRR5355513	CLP	0.598	scImpute		SRR6357746	Jurkat_T_cell	0.716	scImpute		AAGCGGGTCGTTACAA	naive_CD4_T_cells	0.757	scImpute
				SRR1781278	BJ	0.816	scImpute		SRR5355514	CLP	0.548	scImpute		SRR6357748	Jurkat_T_cell	0.706	scImpute		AAGCGTTTCACAGGAA	naive_CD4_T_cells	0.881	scImpute
				SRR1781279	BJ	0.815	scImpute		SRR5355515	CLP	0.511	scImpute		SRR6357749	Jurkat_T_cell	0.746	scImpute		AAGCTAGAGGATCACT	naive_CD4_T_cells	0.86	scImpute
				SRR1781280	BJ	0.814	scImpute		SRR5355516	CLP	0.603	scImpute		SRR6357751	Jurkat_T_cell	0.341	scImpute		AAGCTATGTTTACTTG	naive_CD4_T_cells	0.872	scImpute
				SRR1781282	BJ	0.843	scImpute		SRR5355518	CLP	0.601	scImpute		SRR6357752	Jurkat_T_cell	0.577	scImpute		AAGCTTGGTTAGTGAT	naive_CD4_T_cells	0.863	scImpute
				SRR1781281	BJ	0.809	scImpute		SRR5355520	CLP	0.567	scImpute		SRR6357753	Jurkat_T_cell	0.51	scImpute		AAGGATGTCGGTAACT	naive_CD4_T_cells	0.729	scImpute
				SRR1781283	BJ	0.302	scImpute		SRR5355521	CLP	0.578	scImpute		SRR6357755	Jurkat_T_cell	0.347	scImpute		AAGGATGTCTTGAGCG	naive_CD4_T_cells	0.873	scImpute
				SRR1781284	BJ	0.837	scImpute		SRR5355522	CLP	0.61	scImpute		SRR6357756	Jurkat_T_cell	0.719	scImpute		AAGGTCAAGCTAAGTC	naive_CD4_T_cells	0.856	scImpute
				SRR1781285	BJ	0.836	scImpute		SRR5355523	CLP	0.583	scImpute		SRR6357758	Jurkat_T_cell	0.7	scImpute		AAGGTCAAGGGTCTAT	naive_CD4_T_cells	0.867	scImpute
				SRR1781287	BJ	0.836	scImpute		SRR5355524	CLP	0.594	scImpute		SRR6357759	Jurkat_T_cell	0.724	scImpute		AAGTAGCCATATAACC	naive_CD4_T_cells	0.836	scImpute
				SRR1781286	BJ	0.814	scImpute		SRR5355525	CLP	0.551	scImpute		SRR6357760	Jurkat_T_cell	0.359	scImpute		AAGTCTATCCCTTGCG	naive_CD4_T_cells	0.872	scImpute
				SRR1781288	BJ	0.828	scImpute		SRR5355529	CLP	0.522	scImpute		SRR6357763	Jurkat_T_cell	0.551	scImpute		AAGTGCAAGCCAAATC	naive_CD4_T_cells	0.807	scImpute
				SRR1781291	BJ	0.803	scImpute		SRR5355530	CLP	0.619	scImpute		SRR6357764	Jurkat_T_cell	0.737	scImpute		AAGTGCAAGGGTGGAT	naive_CD4_T_cells	0.829	scImpute
				SRR1781290	BJ	0.834	scImpute		SRR5355531	CLP	0.556	scImpute		SRR6357765	Jurkat_T_cell	0.709	scImpute		AAGTGTTGTAATCCCT	naive_CD4_T_cells	0.872	scImpute
				SRR1781292	BJ	0.828	scImpute		SRR5355533	CLP	0.61	scImpute		SRR6357766	Jurkat_T_cell	0.715	scImpute		AAGTTAGCACATAGCC	naive_CD4_T_cells	0.864	scImpute
				SRR1781294	BJ	0.773	scImpute		SRR5355535	CLP	0.608	scImpute		SRR6357767	Jurkat_T_cell	0.727	scImpute		AAGTTAGCACTGGCCA	naive_CD4_T_cells	0.86	scImpute
				SRR1781293	BJ	0.797	scImpute		SRR5355537	CLP	0.624	scImpute		SRR6357768	Jurkat_T_cell	0.591	scImpute		AATAACCGTTACGCAA	naive_CD4_T_cells	0.837	scImpute
				SRR1781296	BJ	0.824	scImpute		SRR5355538	CLP	0.604	scImpute		SRR6357769	Jurkat_T_cell	0.701	scImpute		AATAGAGGTAGGATCC	naive_CD4_T_cells	0.838	scImpute
				SRR1781297	BJ	0.832	scImpute		SRR5355541	CLP	0.538	scImpute		SRR6357774	Jurkat_T_cell	0.471	scImpute		AATAGAGGTTAATCGG	naive_CD4_T_cells	0.766	scImpute
				SRR1781295	BJ	0.822	scImpute		SRR5355542	CLP	0.543	scImpute		SRR6357868	Jurkat_T_cell	0.715	scImpute		AATAGAGGTTTCAGGA	naive_CD4_T_cells	0.884	scImpute
				SRR1781298	BJ	0.813	scImpute		SRR5355544	CLP	0.604	scImpute		SRR6357869	Jurkat_T_cell	0.745	scImpute		AATATCCCATAGCTGC	naive_CD4_T_cells	0.851	scImpute
				SRR1781300	BJ	0.832	scImpute		SRR5355545	CLP	0.611	scImpute		SRR6357870	Jurkat_T_cell	0.516	scImpute		AATCAGGAGCTAAAGG	naive_CD4_T_cells	0.879	scImpute
				SRR1781299	BJ	0.827	scImpute		SRR5355546	CLP	0.589	scImpute		SRR6357872	Jurkat_T_cell	0.574	scImpute		AATCAGGAGTATTGCA	naive_CD4_T_cells	0.863	scImpute
				SRR1781301	BJ	0.85	scImpute		SRR5355547	CLP	0.538	scImpute		SRR6357874	Jurkat_T_cell	0.725	scImpute		AATCCATCACTTAACG	naive_CD4_T_cells	0.852	scImpute
				SRR1781303	BJ	0.826	scImpute		SRR5355548	CLP	0.626	scImpute		SRR6357877	Jurkat_T_cell	0.716	scImpute		AATCCGTAGCTGGAAA	naive_CD4_T_cells	0.868	scImpute
				SRR1781305	BJ	0.779	scImpute		SRR5355550	CLP	0.556	scImpute		SRR6357878	Jurkat_T_cell	0.539	scImpute		AATCCGTAGGGCTAAA	naive_CD4_T_cells	0.835	scImpute
				SRR1781306	BJ	0.817	scImpute		SRR5355554	CLP	0.634	scImpute		SRR6357879	Jurkat_T_cell	0.723	scImpute		AATCTCAAGCAGCTCA	naive_CD4_T_cells	0.863	scImpute
				SRR1781308	BJ	0.845	scImpute		SRR5355556	CLP	0.548	scImpute		SRR6357880	Jurkat_T_cell	0.726	scImpute		AATCTCAAGGCCTAAT	naive_CD4_T_cells	0.836	scImpute
				SRR1781314	BJ	0.835	scImpute		SRR5355558	CLP	0.525	scImpute		SRR6357881	Jurkat_T_cell	0.376	scImpute		AATCTCAAGTTAGTTG	naive_CD4_T_cells	0.836	scImpute
				SRR1781309	BJ	0.292	scImpute		SRR5355559	CLP	0.536	scImpute		SRR6357882	Jurkat_T_cell	0.295	scImpute		AATGCATGTAAAGCGG	naive_CD4_T_cells	0.849	scImpute
				SRR1781310	BJ	0.809	scImpute		SRR5355560	CLP	0.569	scImpute		SRR6357884	Jurkat_T_cell	0.335	scImpute		AATGTCATCGCTCACT	naive_CD4_T_cells	0.86	scImpute
				SRR1781312	BJ	0.833	scImpute		SRR5355561	CLP	0.605	scImpute		SRR6357885	Jurkat_T_cell	0.703	scImpute		AATGTCCAGTTAGAGG	naive_CD4_T_cells	0.867	scImpute
				SRR1781311	BJ	0.827	scImpute		SRR5355562	CLP	0.599	scImpute		SRR6357886	Jurkat_T_cell	0.555	scImpute		AATTACCCACGAACAG	naive_CD4_T_cells	0.863	scImpute
				SRR1781313	BJ	0.844	scImpute		SRR5355563	CLP	0.601	scImpute		SRR6357887	Jurkat_T_cell	0.506	scImpute		AATTAGCGTACCGGAT	naive_CD4_T_cells	0.889	scImpute
				SRR1779683	GM12878	0.839	scImpute		SRR5355567	CLP	0.604	scImpute		SRR6357889	Jurkat_T_cell	0.708	scImpute		AATTAGCGTCACAGCG	naive_CD4_T_cells	0.868	scImpute
				SRR1779685	GM12878	0.828	scImpute		SRR5355568	CLP	0.593	scImpute		SRR6357890	Jurkat_T_cell	0.578	scImpute		AATTAGGCAGATAGAC	naive_CD4_T_cells	0.833	scImpute
				SRR1779686	GM12878	0.841	scImpute		SRR5355570	CLP	0.601	scImpute		SRR6357891	Jurkat_T_cell	0.374	scImpute		AATTCGTCATCGCTTT	naive_CD4_T_cells	0.868	scImpute
				SRR1779688	GM12878	0.51	scImpute		SRR5355571	CLP	0.604	scImpute		SRR6357893	Jurkat_T_cell	0.703	scImpute		AATTGCTCAGCGCTTG	naive_CD4_T_cells	0.884	scImpute
				SRR1779687	GM12878	0.525	scImpute		SRR5355573	CLP	0.593	scImpute		SRR6357894	Jurkat_T_cell	0.746	scImpute		AATTGCTCATAATTGC	naive_CD4_T_cells	0.871	scImpute
				SRR1779690	GM12878	0.827	scImpute		SRR5355575	CLP	0.589	scImpute		SRR6357895	Jurkat_T_cell	0.559	scImpute		AATTGGACAGTAGGTG	naive_CD4_T_cells	0.874	scImpute
				SRR1779689	GM12878	0.28	scImpute		SRR5355577	CLP	0.36	scImpute		SRR6357896	Jurkat_T_cell	0.725	scImpute		AATTGGACATGCTTAG	naive_CD4_T_cells	0.87	scImpute
				SRR1779691	GM12878	0.505	scImpute		SRR5355578	CLP	0.617	scImpute		SRR6357897	Jurkat_T_cell	0.342	scImpute		AATTGTGTCCTTCGTA	naive_CD4_T_cells	0.854	scImpute
				SRR1779693	GM12878	0.496	scImpute		SRR5355579	CLP	0.617	scImpute		SRR6357898	Jurkat_T_cell	0.703	scImpute		AATTGTGTCGCCTAAG	naive_CD4_T_cells	0.859	scImpute
				SRR1779694	GM12878	0.82	scImpute		SRR5354145	CMP	0.787	scImpute		SRR6357899	Jurkat_T_cell	0.72	scImpute		AATTTCCTCGGTCAAT	naive_CD4_T_cells	0.85	scImpute
				SRR1779692	GM12878	0.497	scImpute		SRR5354146	CMP	0.794	scImpute		SRR6357901	Jurkat_T_cell	0.741	scImpute		AATTTGCCAATACTGT	naive_CD4_T_cells	0.856	scImpute
				SRR1779695	GM12878	0.52	scImpute		SRR5354147	CMP	0.784	scImpute		SRR6357902	Jurkat_T_cell	0.724	scImpute		AATTTGGTCAGGAAGC	naive_CD4_T_cells	0.86	scImpute
				SRR1779696	GM12878	0.459	scImpute		SRR5354148	CMP	0.788	scImpute		SRR6357903	Jurkat_T_cell	0.727	scImpute		AATTTGGTCCTTGAGG	naive_CD4_T_cells	0.87	scImpute
				SRR1779698	GM12878	0.493	scImpute		SRR5354149	CMP	0.778	scImpute		SRR6357904	Jurkat_T_cell	0.719	scImpute		AATTTGGTCTTGGACG	naive_CD4_T_cells	0.857	scImpute
				SRR1779701	GM12878	0.489	scImpute		SRR5354150	CMP	0.777	scImpute		SRR6357905	Jurkat_T_cell	0.538	scImpute		ACAAAGGTCAGTTCCC	naive_CD4_T_cells	0.842	scImpute
				SRR1779702	GM12878	0.457	scImpute		SRR5354151	CMP	0.784	scImpute		SRR6357906	Jurkat_T_cell	0.715	scImpute		ACAACAACATAATGTC	naive_CD4_T_cells	0.798	scImpute
				SRR1779704	GM12878	0.436	scImpute		SRR5354152	CMP	0.77	scImpute		SRR6357776	Jurkat_T_cell	0.735	scImpute		ACACAATGTCAAGTAT	naive_CD4_T_cells	0.857	scImpute
				SRR1779705	GM12878	0.844	scImpute		SRR5354153	CMP	0.778	scImpute		SRR6357777	Jurkat_T_cell	0.584	scImpute		ACACGGACAGTACCGT	naive_CD4_T_cells	0.875	scImpute
				SRR1779706	GM12878	0.487	scImpute		SRR5354154	CMP	0.792	scImpute		SRR6357779	Jurkat_T_cell	0.73	scImpute		ACACTAGGTAGTAAGA	naive_CD4_T_cells	0.859	scImpute
				SRR1779708	GM12878	0.511	scImpute		SRR5354156	CMP	0.799	scImpute		SRR6357781	Jurkat_T_cell	0.541	scImpute		ACACTTGCAGCAAGTG	naive_CD4_T_cells	0.877	scImpute
				SRR1779707	GM12878	0.848	scImpute		SRR5354157	CMP	0.769	scImpute		SRR6357784	Jurkat_T_cell	0.74	scImpute		ACACTTGCATACCCGG	naive_CD4_T_cells	0.866	scImpute
				SRR1779709	GM12878	0.827	scImpute		SRR5354158	CMP	0.796	scImpute		SRR6357786	Jurkat_T_cell	0.695	scImpute		ACAGCGCTCTGTGAGT	naive_CD4_T_cells	0.876	scImpute
				SRR1779711	GM12878	0.507	scImpute		SRR5354159	CMP	0.79	scImpute		SRR6357787	Jurkat_T_cell	0.581	scImpute		ACAGGTAAGGACGTAA	naive_CD4_T_cells	0.869	scImpute
				SRR1779712	GM12878	0.811	scImpute		SRR5354160	CMP	0.807	scImpute		SRR6357788	Jurkat_T_cell	0.741	scImpute		ACAGGTAAGTAACTCA	naive_CD4_T_cells	0.859	scImpute
				SRR1779713	GM12878	0.838	scImpute		SRR5354162	CMP	0.81	scImpute		SRR6357789	Jurkat_T_cell	0.734	scImpute		ACAGTATGTGGAAGGC	naive_CD4_T_cells	0.827	scImpute
				SRR1779715	GM12878	0.479	scImpute		SRR5354163	CMP	0.778	scImpute		SRR6357790	Jurkat_T_cell	0.519	scImpute		ACATAGCTCGTTAAGC	naive_CD4_T_cells	0.881	scImpute
				SRR1779714	GM12878	0.545	scImpute		SRR5354164	CMP	0.769	scImpute		SRR6357791	Jurkat_T_cell	0.558	scImpute		ACATTAGTCGACCTGA	naive_CD4_T_cells	0.771	scImpute
				SRR1779710	GM12878	0.83	scImpute		SRR5354165	CMP	0.784	scImpute		SRR6357792	Jurkat_T_cell	0.564	scImpute		ACATTGCAGGGTTAGA	naive_CD4_T_cells	0.858	scImpute
				SRR1779716	GM12878	0.831	scImpute		SRR5354166	CMP	0.782	scImpute		SRR6357793	Jurkat_T_cell	0.579	scImpute		ACATTGCAGTCGCAAT	naive_CD4_T_cells	0.662	scImpute
				SRR1779717	GM12878	0.821	scImpute		SRR5354167	CMP	0.794	scImpute		SRR6357794	Jurkat_T_cell	0.509	scImpute		ACCAAACTCACTCGCT	naive_CD4_T_cells	0.8	scImpute
				SRR1779718	GM12878	0.841	scImpute		SRR5354168	CMP	0.78	scImpute		SRR6357795	Jurkat_T_cell	0.734	scImpute		ACCAAACTCAGCAAGA	naive_CD4_T_cells	0.801	scImpute
				SRR1779719	GM12878	0.811	scImpute		SRR5354169	CMP	0.813	scImpute		SRR6357797	Jurkat_T_cell	0.708	scImpute		ACCAAGTTCTCGCCTG	naive_CD4_T_cells	0.876	scImpute
				SRR1779722	GM12878	0.837	scImpute		SRR5354170	CMP	0.775	scImpute		SRR6357799	Jurkat_T_cell	0.713	scImpute		ACCACATAGGAGGCAT	naive_CD4_T_cells	0.857	scImpute
				SRR1779724	GM12878	0.841	scImpute		SRR5354171	CMP	0.786	scImpute		SRR6357800	Jurkat_T_cell	0.501	scImpute		ACCACATAGGGACTAA	naive_CD4_T_cells	0.835	scImpute
				SRR1779723	GM12878	0.844	scImpute		SRR5354172	CMP	0.809	scImpute		SRR6357801	Jurkat_T_cell	0.515	scImpute		ACCATTAAGGACTTAC	naive_CD4_T_cells	0.846	scImpute
				SRR1779729	GM12878	0.839	scImpute		SRR5354173	CMP	0.757	scImpute		SRR6357802	Jurkat_T_cell	0.528	scImpute		ACCCAACCACCTACTT	naive_CD4_T_cells	0.762	scImpute
				SRR1779731	GM12878	0.836	scImpute		SRR5354174	CMP	0.799	scImpute		SRR6357803	Jurkat_T_cell	0.729	scImpute		ACCCAGGGTAGCCATA	naive_CD4_T_cells	0.861	scImpute
				SRR1779728	GM12878	0.485	scImpute		SRR5354175	CMP	0.795	scImpute		SRR6357804	Jurkat_T_cell	0.734	scImpute		ACCCGGTAGCATGTTA	naive_CD4_T_cells	0.837	scImpute
				SRR1779732	GM12878	0.839	scImpute		SRR5354176	CMP	0.785	scImpute		SRR6357805	Jurkat_T_cell	0.744	scImpute		ACCCTGTTCCTCCCTC	naive_CD4_T_cells	0.726	scImpute
				SRR1779721	GM12878	0.844	scImpute		SRR5354177	CMP	0.785	scImpute		SRR6357806	Jurkat_T_cell	0.516	scImpute		ACCGAAGCATAATTGC	naive_CD4_T_cells	0.868	scImpute
				SRR1779733	GM12878	0.445	scImpute		SRR5354178	CMP	0.77	scImpute		SRR6357807	Jurkat_T_cell	0.579	scImpute		ACCGCAATCATTACAG	naive_CD4_T_cells	0.779	scImpute
				SRR1779735	GM12878	0.826	scImpute		SRR5354179	CMP	0.801	scImpute		SRR6357808	Jurkat_T_cell	0.731	scImpute		ACCGCAATCGGCCAGT	naive_CD4_T_cells	0.867	scImpute
				SRR1779736	GM12878	0.841	scImpute		SRR5354180	CMP	0.778	scImpute		SRR6357809	Jurkat_T_cell	0.577	scImpute		ACCGGCTAGGAATAAC	naive_CD4_T_cells	0.855	scImpute
				SRR1779734	GM12878	0.827	scImpute		SRR5354181	CMP	0.795	scImpute		SRR6357810	Jurkat_T_cell	0.561	scImpute		ACCTACCTCTAGCTTT	naive_CD4_T_cells	0.831	scImpute
				SRR1779738	GM12878	0.822	scImpute		SRR5354182	CMP	0.637	scImpute		SRR6357811	Jurkat_T_cell	0.682	scImpute		ACCTGGTCATAATCAC	naive_CD4_T_cells	0.83	scImpute
				SRR1779740	GM12878	0.442	scImpute		SRR5354183	CMP	0.801	scImpute		SRR6357812	Jurkat_T_cell	0.508	scImpute		ACCTGTTGTGCAATGC	naive_CD4_T_cells	0.78	scImpute
				SRR1779737	GM12878	0.501	scImpute		SRR5354184	CMP	0.802	scImpute		SRR6357813	Jurkat_T_cell	0.737	scImpute		ACCTTCCAGGACCGCT	naive_CD4_T_cells	0.882	scImpute
				SRR1779742	GM12878	0.84	scImpute		SRR5354186	CMP	0.791	scImpute		SRR6357815	Jurkat_T_cell	0.738	scImpute		ACCTTCCAGTTAGCCG	naive_CD4_T_cells	0.862	scImpute
				SRR1779743	GM12878	0.826	scImpute		SRR5354187	CMP	0.803	scImpute		SRR6357816	Jurkat_T_cell	0.749	scImpute		ACCTTGCTCCCATAAA	naive_CD4_T_cells	0.861	scImpute
				SRR1779744	GM12878	0.853	scImpute		SRR5354188	CMP	0.786	scImpute		SRR6357817	Jurkat_T_cell	0.512	scImpute		ACCTTGTGTTGCCTCA	naive_CD4_T_cells	0.884	scImpute
				SRR1779741	GM12878	0.477	scImpute		SRR5354189	CMP	0.788	scImpute		SRR6357818	Jurkat_T_cell	0.716	scImpute		ACGAACAAGCCACAAT	naive_CD4_T_cells	0.877	scImpute
				SRR1779745	GM12878	0.82	scImpute		SRR5354190	CMP	0.797	scImpute		SRR6357819	Jurkat_T_cell	0.588	scImpute		ACGAAGTCAACCCTCC	naive_CD4_T_cells	0.86	scImpute
				SRR1779746	GM12878	0.833	scImpute		SRR5354193	CMP	0.774	scImpute		SRR6357821	Jurkat_T_cell	0.725	scImpute		ACGAAGTCAGGAACAT	naive_CD4_T_cells	0.881	scImpute
				SRR1779747	GM12878	0.844	scImpute		SRR5354194	CMP	0.773	scImpute		SRR6357822	Jurkat_T_cell	0.542	scImpute		ACGCAAGCACCGGTAT	naive_CD4_T_cells	0.852	scImpute
				SRR1779749	GM12878	0.828	scImpute		SRR5354195	CMP	0.767	scImpute		SRR6357823	Jurkat_T_cell	0.719	scImpute		ACGCAAGCACGAACAG	naive_CD4_T_cells	0.841	scImpute
				SRR1779750	GM12878	0.834	scImpute		SRR5354196	CMP	0.794	scImpute		SRR6357824	Jurkat_T_cell	0.692	scImpute		ACGCAAGCACTGACTA	naive_CD4_T_cells	0.874	scImpute
				SRR1779752	GM12878	0.846	scImpute		SRR5354197	CMP	0.777	scImpute		SRR6357827	Jurkat_T_cell	0.719	scImpute		ACGCCTAAGAGGCTAA	naive_CD4_T_cells	0.867	scImpute
				SRR1779753	GM12878	0.832	scImpute		SRR5354199	CMP	0.777	scImpute		SRR6357829	Jurkat_T_cell	0.554	scImpute		ACGCCTAAGCTGAGGG	naive_CD4_T_cells	0.866	scImpute
				SRR1779751	GM12878	0.84	scImpute		SRR5354200	CMP	0.787	scImpute		SRR6357831	Jurkat_T_cell	0.729	scImpute		ACGCCTAAGGGTGAAC	naive_CD4_T_cells	0.861	scImpute
				SRR1779754	GM12878	0.528	scImpute		SRR5354201	CMP	0.782	scImpute		SRR6357832	Jurkat_T_cell	0.735	scImpute		ACGCCTAAGTAAAGGT	naive_CD4_T_cells	0.875	scImpute
				SRR1779756	GM12878	0.538	scImpute		SRR5354202	CMP	0.804	scImpute		SRR6357833	Jurkat_T_cell	0.527	scImpute		ACGCCTTTCCGGTATG	naive_CD4_T_cells	0.881	scImpute
				SRR1779755	GM12878	0.834	scImpute		SRR5354203	CMP	0.805	scImpute		SRR6357834	Jurkat_T_cell	0.554	scImpute		ACGCTTGAGGCTACAT	naive_CD4_T_cells	0.844	scImpute
				SRR1779757	GM12878	0.824	scImpute		SRR5354204	CMP	0.805	scImpute		SRR6357835	Jurkat_T_cell	0.682	scImpute		ACGGTTAGTTAACGAT	naive_CD4_T_cells	0.866	scImpute
				SRR1779759	GM12878	0.474	scImpute		SRR5354205	CMP	0.795	scImpute		SRR6357837	Jurkat_T_cell	0.702	scImpute		ACGGTTAGTTGTAAAC	naive_CD4_T_cells	0.873	scImpute
				SRR1779762	GM12878	0.836	scImpute		SRR5354206	CMP	0.789	scImpute		SRR6357838	Jurkat_T_cell	0.744	scImpute		ACGTACCCATGAGCAG	naive_CD4_T_cells	0.866	scImpute
				SRR1779761	GM12878	0.444	scImpute		SRR5354207	CMP	0.641	scImpute		SRR6357840	Jurkat_T_cell	0.709	scImpute		ACGTACCCATGCTTAG	naive_CD4_T_cells	0.854	scImpute
				SRR1779760	GM12878	0.478	scImpute		SRR5354208	CMP	0.647	scImpute		SRR6357841	Jurkat_T_cell	0.58	scImpute		ACGTCCAAGCTATGAC	naive_CD4_T_cells	0.793	scImpute
				SRR1779763	GM12878	0.488	scImpute		SRR5354209	CMP	0.778	scImpute		SRR6357842	Jurkat_T_cell	0.708	scImpute		ACGTCCAAGTAACCCG	naive_CD4_T_cells	0.879	scImpute
				SRR1779765	GM12878	0.829	scImpute		SRR5354210	CMP	0.777	scImpute		SRR6357843	Jurkat_T_cell	0.434	scImpute		ACGTCCTTCACCTGCT	naive_CD4_T_cells	0.777	scImpute
				SRR1779764	GM12878	0.455	scImpute		SRR5354211	CMP	0.801	scImpute		SRR6357845	Jurkat_T_cell	0.491	scImpute		ACGTCCTTCCTTGTTG	naive_CD4_T_cells	0.834	scImpute
				SRR1779766	GM12878	0.484	scImpute		SRR5354212	CMP	0.763	scImpute		SRR6357846	Jurkat_T_cell	0.728	scImpute		ACGTTACAGCCACATG	naive_CD4_T_cells	0.861	scImpute
				SRR1779768	GM12878	0.533	scImpute		SRR5354213	CMP	0.803	scImpute		SRR6357848	Jurkat_T_cell	0.545	scImpute		ACGTTGTAGGCAGGTG	naive_CD4_T_cells	0.837	scImpute
				SRR1779767	GM12878	0.829	scImpute		SRR5354214	CMP	0.79	scImpute		SRR6357849	Jurkat_T_cell	0.744	scImpute		ACTAACGGTCCGGTTC	naive_CD4_T_cells	0.88	scImpute
				SRR1779769	GM12878	0.465	scImpute		SRR5354215	CMP	0.795	scImpute		SRR6357850	Jurkat_T_cell	0.713	scImpute		ACTAACTCAAGGCCAA	naive_CD4_T_cells	0.87	scImpute
				SRR1779771	GM12878	0.527	scImpute		SRR5354216	CMP	0.794	scImpute		SRR6357851	Jurkat_T_cell	0.546	scImpute		ACTAACTCAATTTGGT	naive_CD4_T_cells	0.864	scImpute
				SRR1779770	GM12878	0.822	scImpute		SRR5354217	CMP	0.809	scImpute		SRR6357852	Jurkat_T_cell	0.58	scImpute		ACTAACTCACCTAAGC	naive_CD4_T_cells	0.858	scImpute
				SRR1779772	GM12878	0.845	scImpute		SRR5354218	CMP	0.799	scImpute		SRR6357853	Jurkat_T_cell	0.717	scImpute		ACTAACTCAGGAACAT	naive_CD4_T_cells	0.857	scImpute
				SRR1779774	GM12878	0.829	scImpute		SRR5354219	CMP	0.803	scImpute		SRR6357855	Jurkat_T_cell	0.727	scImpute		ACTAATCCAAGTAAGC	naive_CD4_T_cells	0.842	scImpute
				SRR1779776	GM12878	0.843	scImpute		SRR5354220	CMP	0.789	scImpute		SRR6357856	Jurkat_T_cell	0.691	scImpute		ACTAATCCATAATTGC	naive_CD4_T_cells	0.852	scImpute
				SRR1779777	GM12878	0.477	scImpute		SRR5354221	CMP	0.796	scImpute		SRR6357857	Jurkat_T_cell	0.365	scImpute		ACTAATCCATGAATCT	naive_CD4_T_cells	0.863	scImpute
				SRR1779780	GM12878	0.836	scImpute		SRR5354222	CMP	0.802	scImpute		SRR6357859	Jurkat_T_cell	0.512	scImpute		ACTATCCGTACAAAGA	naive_CD4_T_cells	0.866	scImpute
				SRR1779781	GM12878	0.494	scImpute		SRR5354223	CMP	0.766	scImpute		SRR6357861	Jurkat_T_cell	0.736	scImpute		ACTATCCGTATTGGTG	naive_CD4_T_cells	0.758	scImpute
				SRR1779782	GM12878	0.846	scImpute		SRR5354224	CMP	0.773	scImpute		SRR6357862	Jurkat_T_cell	0.473	scImpute		ACTCGCGCAATCCTGA	naive_CD4_T_cells	0.785	scImpute
				SRR1779779	GM12878	0.816	scImpute		SRR5354225	CMP	0.81	scImpute		SRR6357864	Jurkat_T_cell	0.696	scImpute		ACTCGCGCAATGCGCT	naive_CD4_T_cells	0.868	scImpute
				SRR1779783	GM12878	0.825	scImpute		SRR5354226	CMP	0.762	scImpute		SRR6357865	Jurkat_T_cell	0.54	scImpute		ACTCGCGCAGGTTTGC	naive_CD4_T_cells	0.758	scImpute
				SRR1779784	GM12878	0.486	scImpute		SRR5354227	CMP	0.787	scImpute		SRR6357866	Jurkat_T_cell	0.519	scImpute		ACTGAATGTACCGTAA	naive_CD4_T_cells	0.744	scImpute
				SRR1779785	GM12878	0.816	scImpute		SRR5354228	CMP	0.781	scImpute		SRR6357867	Jurkat_T_cell	0.368	scImpute		ACTGAATGTTTGAGGC	naive_CD4_T_cells	0.866	scImpute
				SRR1779788	GM12878	0.479	scImpute		SRR5354229	CMP	0.816	scImpute		SRR6357932	Jurkat_T_cell	0.543	scImpute		ACTTAGTCAGTTAGCC	naive_CD4_T_cells	0.86	scImpute
				SRR1779787	GM12878	0.845	scImpute		SRR5354230	CMP	0.802	scImpute		SRR6357933	Jurkat_T_cell	0.494	scImpute		ACTTATGAGTTCCCGT	naive_CD4_T_cells	0.878	scImpute
				SRR1779789	GM12878	0.847	scImpute		SRR5354231	CMP	0.777	scImpute		SRR6357935	Jurkat_T_cell	0.554	scImpute		ACTTCGCTCAAGCGCC	naive_CD4_T_cells	0.861	scImpute
				SRR1779790	GM12878	0.838	scImpute		SRR5354232	CMP	0.775	scImpute		SRR6357938	Jurkat_T_cell	0.702	scImpute		ACTTGAATCTTTGAGA	naive_CD4_T_cells	0.874	scImpute
				SRR1779792	GM12878	0.471	scImpute		SRR5354233	CMP	0.773	scImpute		SRR6357939	Jurkat_T_cell	0.581	scImpute		ACTTGCACACGAATTT	naive_CD4_T_cells	0.867	scImpute
				SRR1779791	GM12878	0.461	scImpute		SRR5354234	CMP	0.769	scImpute		SRR6357940	Jurkat_T_cell	0.719	scImpute		AGAAACCCACGTGCTG	naive_CD4_T_cells	0.848	scImpute
				SRR1779793	GM12878	0.822	scImpute		SRR5354235	CMP	0.801	scImpute		SRR6357941	Jurkat_T_cell	0.564	scImpute		AGAAAGGCAATCCCTT	naive_CD4_T_cells	0.813	scImpute
				SRR1779794	GM12878	0.48	scImpute		SRR5354236	CMP	0.798	scImpute		SRR6357942	Jurkat_T_cell	0.696	scImpute		AGAAAGGCACAGAACG	naive_CD4_T_cells	0.862	scImpute
				SRR1779796	GM12878	0.846	scImpute		SRR5354237	CMP	0.648	scImpute		SRR6357943	Jurkat_T_cell	0.412	scImpute		AGAATCGAGTCTTGAA	naive_CD4_T_cells	0.86	scImpute
				SRR1779795	GM12878	0.806	scImpute		SRR5354238	CMP	0.626	scImpute		SRR6357944	Jurkat_T_cell	0.586	scImpute		AGACAATAGGTGCTGC	naive_CD4_T_cells	0.874	scImpute
				SRR1779797	GM12878	0.521	scImpute		SRR5354239	CMP	0.786	scImpute		SRR6357946	Jurkat_T_cell	0.728	scImpute		AGACACGCATGTCAAT	naive_CD4_T_cells	0.849	scImpute
				SRR1779798	GM12878	0.822	scImpute		SRR5354240	CMP	0.766	scImpute		SRR6357948	Jurkat_T_cell	0.294	scImpute		AGACCCGGTAAGGTCC	naive_CD4_T_cells	0.854	scImpute
				SRR1779799	GM12878	0.842	scImpute		SRR5354241	CMP	0.642	scImpute		SRR6357949	Jurkat_T_cell	0.576	scImpute		AGACCCGGTCTAACCT	naive_CD4_T_cells	0.754	scImpute
				SRR1779800	GM12878	0.729	scImpute		SRR5354242	CMP	0.803	scImpute		SRR6357950	Jurkat_T_cell	0.689	scImpute		AGACTATGTAATCGCA	naive_CD4_T_cells	0.876	scImpute
				SRR1779801	GM12878	0.81	scImpute		SRR5354243	CMP	0.761	scImpute		SRR6357951	Jurkat_T_cell	0.713	scImpute		AGACTATGTGTGTCCC	naive_CD4_T_cells	0.717	scImpute
				SRR1779802	GM12878	0.844	scImpute		SRR5354244	CMP	0.785	scImpute		SRR6357952	Jurkat_T_cell	0.745	scImpute		AGACTATGTTTAGCTC	naive_CD4_T_cells	0.734	scImpute
				SRR1779803	GM12878	0.511	scImpute		SRR5354246	CMP	0.796	scImpute		SRR6357953	Jurkat_T_cell	0.746	scImpute		AGAGGATGTCATCCTG	naive_CD4_T_cells	0.862	scImpute
				SRR1779804	GM12878	0.428	scImpute		SRR5354247	CMP	0.783	scImpute		SRR6357954	Jurkat_T_cell	0.475	scImpute		AGAGGATGTGAAACAA	naive_CD4_T_cells	0.837	scImpute
				SRR1779806	GM12878	0.828	scImpute		SRR5354248	CMP	0.809	scImpute		SRR6357955	Jurkat_T_cell	0.713	scImpute		AGAGGATGTGGGAACA	naive_CD4_T_cells	0.862	scImpute
				SRR1779805	GM12878	0.801	scImpute		SRR5354249	CMP	0.802	scImpute		SRR6357956	Jurkat_T_cell	0.337	scImpute		AGAGGATGTTGCACAA	naive_CD4_T_cells	0.851	scImpute
				SRR1779808	GM12878	0.821	scImpute		SRR5354250	CMP	0.787	scImpute		SRR6357957	Jurkat_T_cell	0.731	scImpute		AGATGAAGTCACTCGC	naive_CD4_T_cells	0.741	scImpute
				SRR1779809	GM12878	0.459	scImpute		SRR5354251	CMP	0.792	scImpute		SRR6357958	Jurkat_T_cell	0.337	scImpute		AGATGCTTCCGGTTGA	naive_CD4_T_cells	0.863	scImpute
				SRR1779811	GM12878	0.462	scImpute		SRR5354252	CMP	0.781	scImpute		SRR6357959	Jurkat_T_cell	0.718	scImpute		AGCAAATAGGACCTGC	naive_CD4_T_cells	0.839	scImpute
				SRR1779810	GM12878	0.829	scImpute		SRR5354253	CMP	0.787	scImpute		SRR6357960	Jurkat_T_cell	0.275	scImpute		AGCAACAAGGCTACTG	naive_CD4_T_cells	0.876	scImpute
				SRR1779813	GM12878	0.812	scImpute		SRR5354254	CMP	0.792	scImpute		SRR6357961	Jurkat_T_cell	0.587	scImpute		AGCAAGGGTAATCACG	naive_CD4_T_cells	0.885	scImpute
				SRR1779812	GM12878	0.828	scImpute		SRR5354255	CMP	0.797	scImpute		SRR6357962	Jurkat_T_cell	0.715	scImpute		AGCACTAGTACTGATG	naive_CD4_T_cells	0.861	scImpute
				SRR1779814	GM12878	0.537	scImpute		SRR5354256	CMP	0.71	scImpute		SRR6357963	Jurkat_T_cell	0.715	scImpute		AGCACTAGTGTGTCCC	naive_CD4_T_cells	0.871	scImpute
				SRR1779815	GM12878	0.816	scImpute		SRR5354257	CMP	0.757	scImpute		SRR6357965	Jurkat_T_cell	0.512	scImpute		AGCACTAGTTAAGCGC	naive_CD4_T_cells	0.842	scImpute
				SRR1779816	GM12878	0.508	scImpute		SRR5354258	CMP	0.794	scImpute		SRR6357967	Jurkat_T_cell	0.556	scImpute		AGCACTTAGGTGAGAC	naive_CD4_T_cells	0.788	scImpute
				SRR1779817	GM12878	0.83	scImpute		SRR5354259	CMP	0.808	scImpute		SRR6357968	Jurkat_T_cell	0.738	scImpute		AGCAGGTAGCTCGCTT	naive_CD4_T_cells	0.876	scImpute
				SRR1779819	GM12878	0.511	scImpute		SRR5354260	CMP	0.781	scImpute		SRR6357969	Jurkat_T_cell	0.501	scImpute		AGCAGGTAGGCATGTT	naive_CD4_T_cells	0.872	scImpute
				SRR1779820	GM12878	0.822	scImpute		SRR5354261	CMP	0.802	scImpute		SRR6357970	Jurkat_T_cell	0.472	scImpute		AGCATCCCAGATTCAT	naive_CD4_T_cells	0.878	scImpute
				SRR1779807	GM12878	0.842	scImpute		SRR5354262	CMP	0.8	scImpute		SRR6357971	Jurkat_T_cell	0.507	scImpute		AGCCAGTGTCATAACG	naive_CD4_T_cells	0.872	scImpute
				SRR1779822	GM12878	0.462	scImpute		SRR5354263	CMP	0.795	scImpute		SRR6357972	Jurkat_T_cell	0.733	scImpute		AGCCAGTGTTATAGCG	naive_CD4_T_cells	0.856	scImpute
				SRR1779821	GM12878	0.801	scImpute		SRR5354264	CMP	0.795	scImpute		SRR6357973	Jurkat_T_cell	0.219	scImpute		AGCCAGTGTTCCTCCT	naive_CD4_T_cells	0.837	scImpute
				SRR1779818	GM12878	0.818	scImpute		SRR5354265	CMP	0.796	scImpute		SRR6357974	Jurkat_T_cell	0.524	scImpute		AGCCGCTAGGCGCTAC	naive_CD4_T_cells	0.868	scImpute
				SRR1779823	GM12878	0.833	scImpute		SRR5354266	CMP	0.786	scImpute		SRR6357975	Jurkat_T_cell	0.53	scImpute		AGCCGCTAGTTCCTGC	naive_CD4_T_cells	0.854	scImpute
				SRR1779824	GM12878	0.512	scImpute		SRR5354267	CMP	0.787	scImpute		SRR6357976	Jurkat_T_cell	0.523	scImpute		AGCCGGTTCAAGTGTC	naive_CD4_T_cells	0.871	scImpute
				SRR1779825	GM12878	0.821	scImpute		SRR5354268	CMP	0.796	scImpute		SRR6357977	Jurkat_T_cell	0.577	scImpute		AGCCTGGGTGCCGCAA	naive_CD4_T_cells	0.866	scImpute
				SRR1779828	GM12878	0.823	scImpute		SRR5354269	CMP	0.807	scImpute		SRR6357978	Jurkat_T_cell	0.573	scImpute		AGCCTGGGTGCTCCAC	naive_CD4_T_cells	0.869	scImpute
				SRR1779826	GM12878	0.838	scImpute		SRR5354270	CMP	0.789	scImpute		SRR6357979	Jurkat_T_cell	0.705	scImpute		AGCCTGGGTTCCGCAC	naive_CD4_T_cells	0.846	scImpute
				SRR1779827	GM12878	0.832	scImpute		SRR5354271	CMP	0.788	scImpute		SRR6357980	Jurkat_T_cell	0.57	scImpute		AGCGCCTAGCATGCAT	naive_CD4_T_cells	0.875	scImpute
				SRR1779829	GM12878	0.477	scImpute		SRR5354272	CMP	0.786	scImpute		SRR6357982	Jurkat_T_cell	0.704	scImpute		AGCGCTCAGCCTGTGA	naive_CD4_T_cells	0.813	scImpute
				SRR1779830	GM12878	0.802	scImpute		SRR5354273	CMP	0.795	scImpute		SRR6357983	Jurkat_T_cell	0.22	scImpute		AGCGGACCAAGGGTTG	naive_CD4_T_cells	0.876	scImpute
				SRR1779833	GM12878	0.847	scImpute		SRR5354274	CMP	0.616	scImpute		SRR6357984	Jurkat_T_cell	0.734	scImpute		AGCGTGCTCATGTCAA	naive_CD4_T_cells	0.858	scImpute
				SRR1779831	GM12878	0.512	scImpute		SRR5354275	CMP	0.791	scImpute		SRR6357985	Jurkat_T_cell	0.735	scImpute		AGCGTGCTCTCAATGA	naive_CD4_T_cells	0.866	scImpute
				SRR1779832	GM12878	0.822	scImpute		SRR5354276	CMP	0.691	scImpute		SRR6357986	Jurkat_T_cell	0.457	scImpute		AGCTAAACAAGACTCC	naive_CD4_T_cells	0.822	scImpute
				SRR1779834	GM12878	0.841	scImpute		SRR5354277	CMP	0.632	scImpute		SRR6357987	Jurkat_T_cell	0.555	scImpute		AGCTAAACACTAAGCC	naive_CD4_T_cells	0.855	scImpute
				SRR1779835	GM12878	0.827	scImpute		SRR5354278	CMP	0.786	scImpute		SRR6357988	Jurkat_T_cell	0.552	scImpute		AGCTAAACATTAAGTC	naive_CD4_T_cells	0.869	scImpute
				SRR1779836	GM12878	0.843	scImpute		SRR5354279	CMP	0.779	scImpute		SRR6357989	Jurkat_T_cell	0.734	scImpute		AGCTACTAGAAGGTGC	naive_CD4_T_cells	0.865	scImpute
				SRR1779837	GM12878	0.545	scImpute		SRR5354280	CMP	0.786	scImpute		SRR6357990	Jurkat_T_cell	0.571	scImpute		AGCTATATCAACCAAC	naive_CD4_T_cells	0.857	scImpute
				SRR1779839	GM12878	0.838	scImpute		SRR5354281	CMP	0.794	scImpute		SRR6357992	Jurkat_T_cell	0.725	scImpute		AGCTCATAGGTCCACA	naive_CD4_T_cells	0.867	scImpute
				SRR1779841	GM12878	0.451	scImpute		SRR5354282	CMP	0.807	scImpute		SRR6357993	Jurkat_T_cell	0.499	scImpute		AGCTGCTCAGTAGGAT	naive_CD4_T_cells	0.808	scImpute
				SRR1779842	GM12878	0.808	scImpute		SRR5354283	CMP	0.776	scImpute		SRR6357994	Jurkat_T_cell	0.221	scImpute		AGCTTAATCCCTGATC	naive_CD4_T_cells	0.861	scImpute
				SRR1779838	GM12878	0.824	scImpute		SRR5354284	CMP	0.804	scImpute		SRR6357995	Jurkat_T_cell	0.562	scImpute		AGCTTAATCGATATTG	naive_CD4_T_cells	0.863	scImpute
				SRR1779840	GM12878	0.827	scImpute		SRR5354285	CMP	0.809	scImpute		SRR6357907	Jurkat_T_cell	0.47	scImpute		AGCTTCCTCCCTGATC	naive_CD4_T_cells	0.874	scImpute
				SRR1779843	GM12878	0.832	scImpute		SRR5354286	CMP	0.795	scImpute		SRR6357908	Jurkat_T_cell	0.74	scImpute		AGCTTCCTCGTGCTTC	naive_CD4_T_cells	0.863	scImpute
				SRR1779844	GM12878	0.445	scImpute		SRR5354287	CMP	0.784	scImpute		SRR6357909	Jurkat_T_cell	0.717	scImpute		AGCTTGGTCAACCAAC	naive_CD4_T_cells	0.746	scImpute
				SRR1779846	GM12878	0.445	scImpute		SRR5354288	CMP	0.62	scImpute		SRR6357911	Jurkat_T_cell	0.732	scImpute		AGCTTTAAGCTGGACC	naive_CD4_T_cells	0.868	scImpute
				SRR1779848	GM12878	0.52	scImpute		SRR5354289	CMP	0.792	scImpute		SRR6357913	Jurkat_T_cell	0.58	scImpute		AGCTTTAAGGCTACTG	naive_CD4_T_cells	0.868	scImpute
				SRR1779845	GM12878	0.844	scImpute		SRR5354290	CMP	0.801	scImpute		SRR6357914	Jurkat_T_cell	0.697	scImpute		AGGAAACGTGCTGTAA	naive_CD4_T_cells	0.865	scImpute
				SRR1779849	GM12878	0.822	scImpute		SRR5354291	CMP	0.806	scImpute		SRR6357915	Jurkat_T_cell	0.734	scImpute		AGGAACCAGGCATTAC	naive_CD4_T_cells	0.826	scImpute
				SRR1779847	GM12878	0.52	scImpute		SRR5354292	CMP	0.593	scImpute		SRR6357916	Jurkat_T_cell	0.533	scImpute		AGGAACCAGGCCATCA	naive_CD4_T_cells	0.871	scImpute
				SRR1779850	GM12878	0.831	scImpute		SRR5354293	CMP	0.782	scImpute		SRR6357917	Jurkat_T_cell	0.707	scImpute		AGGAACCAGGGTTATC	naive_CD4_T_cells	0.861	scImpute
				SRR1779851	GM12878	0.577	scImpute		SRR5354294	CMP	0.803	scImpute		SRR6357918	Jurkat_T_cell	0.503	scImpute		AGGAACGGTGGAAACG	naive_CD4_T_cells	0.867	scImpute
				SRR1779852	GM12878	0.81	scImpute		SRR5354295	CMP	0.783	scImpute		SRR6357919	Jurkat_T_cell	0.584	scImpute		AGGACGTAGCGATAGA	naive_CD4_T_cells	0.865	scImpute
				SRR1779853	GM12878	0.809	scImpute		SRR5354296	CMP	0.768	scImpute		SRR6357921	Jurkat_T_cell	0.252	scImpute		AGGATCCGTAGGTGTC	naive_CD4_T_cells	0.878	scImpute
				SRR1779855	GM12878	0.835	scImpute		SRR5354297	CMP	0.773	scImpute		SRR6357923	Jurkat_T_cell	0.564	scImpute		AGGATCCGTCACGAAC	naive_CD4_T_cells	0.87	scImpute
				SRR1779854	GM12878	0.84	scImpute		SRR5354298	CMP	0.757	scImpute		SRR6357924	Jurkat_T_cell	0.681	scImpute		AGGATGCAGGATGATG	naive_CD4_T_cells	0.867	scImpute
				SRR1779857	GM12878	0.243	scImpute		SRR5354299	CMP	0.586	scImpute		SRR6357925	Jurkat_T_cell	0.709	scImpute		AGGATGCAGGGTTATC	naive_CD4_T_cells	0.866	scImpute
				SRR1779858	GM12878	0.823	scImpute		SRR5354300	CMP	0.592	scImpute		SRR6357926	Jurkat_T_cell	0.545	scImpute		AGGATTGAGCACCACA	naive_CD4_T_cells	0.868	scImpute
				SRR1779859	GM12878	0.821	scImpute		SRR5354301	CMP	0.785	scImpute		SRR6357927	Jurkat_T_cell	0.733	scImpute		AGGATTGAGGTGCGGA	naive_CD4_T_cells	0.874	scImpute
				SRR1779861	GM12878	0.836	scImpute		SRR5354302	CMP	0.783	scImpute		SRR6357928	Jurkat_T_cell	0.715	scImpute		AGGCAATCAAATTGCT	naive_CD4_T_cells	0.778	scImpute
				SRR1779866	GM12878	0.797	scImpute		SRR5354303	CMP	0.763	scImpute		SRR6357929	Jurkat_T_cell	0.733	scImpute		AGGCAATCATGAGCAG	naive_CD4_T_cells	0.866	scImpute
				SRR1779863	GM12878	0.504	scImpute		SRR5354304	CMP	0.785	scImpute		SRR6357931	Jurkat_T_cell	0.561	scImpute		AGGCCCAGTCTCAGCC	naive_CD4_T_cells	0.851	scImpute
				SRR1779860	GM12878	0.818	scImpute		SRR5354305	CMP	0.807	scImpute		SRR6357996	Jurkat_T_cell	0.738	scImpute		AGGCTAAAGTAACAGG	naive_CD4_T_cells	0.818	scImpute
				SRR1779862	GM12878	0.844	scImpute		SRR5354306	CMP	0.798	scImpute		SRR6357997	Jurkat_T_cell	0.51	scImpute		AGGGCCTTCATGCTAA	naive_CD4_T_cells	0.837	scImpute
				SRR1779864	GM12878	0.803	scImpute		SRR5354307	CMP	0.774	scImpute		SRR6357998	Jurkat_T_cell	0.556	scImpute		AGGGCCTTCTCACATT	naive_CD4_T_cells	0.863	scImpute
				SRR1779865	GM12878	0.446	scImpute		SRR5354308	CMP	0.799	scImpute		SRR6357999	Jurkat_T_cell	0.711	scImpute		AGGGCTACAGCATTAT	naive_CD4_T_cells	0.857	scImpute
				SRR1779867	GM12878	0.502	scImpute		SRR5354309	CMP	0.73	scImpute		SRR6358000	Jurkat_T_cell	0.587	scImpute		AGGGCTACAGTTTACG	naive_CD4_T_cells	0.86	scImpute
				SRR1779868	GM12878	0.834	scImpute		SRR5354310	CMP	0.787	scImpute		SRR6358002	Jurkat_T_cell	0.735	scImpute		AGGGTTGCACGTAAGG	naive_CD4_T_cells	0.881	scImpute
				SRR1779873	GM12878	0.472	scImpute		SRR5354311	CMP	0.616	scImpute		SRR6358003	Jurkat_T_cell	0.495	scImpute		AGGTAACCACATTGCA	naive_CD4_T_cells	0.856	scImpute
				SRR1779869	GM12878	0.519	scImpute		SRR5354312	CMP	0.794	scImpute		SRR6358004	Jurkat_T_cell	0.698	scImpute		AGGTCATTCCACCCTG	naive_CD4_T_cells	0.834	scImpute
				SRR1779870	GM12878	0.818	scImpute		SRR5354313	CMP	0.809	scImpute		SRR6358005	Jurkat_T_cell	0.537	scImpute		AGGTCATTCTGCAAGT	naive_CD4_T_cells	0.831	scImpute
				SRR1779871	GM12878	0.552	scImpute		SRR5354314	CMP	0.783	scImpute		SRR6358006	Jurkat_T_cell	0.566	scImpute		AGGTCCGGTAAAGCGG	naive_CD4_T_cells	0.877	scImpute
				SRR1779874	GM12878	0.801	scImpute		SRR5354315	CMP	0.793	scImpute		SRR6358007	Jurkat_T_cell	0.725	scImpute		AGGTGAATCCAGGTTG	naive_CD4_T_cells	0.788	scImpute
				SRR1779872	GM12878	0.795	scImpute		SRR5354316	CMP	0.776	scImpute		SRR6358008	Jurkat_T_cell	0.575	scImpute		AGGTGAATCTTGCAAA	naive_CD4_T_cells	0.834	scImpute
				SRR1779875	GM12878	0.84	scImpute		SRR5354317	CMP	0.769	scImpute		SRR6358009	Jurkat_T_cell	0.469	scImpute		AGGTGAGGTACGTTTC	naive_CD4_T_cells	0.87	scImpute
				SRR1779876	GM12878	0.843	scImpute		SRR5354318	CMP	0.799	scImpute		SRR6358010	Jurkat_T_cell	0.218	scImpute		AGGTGAGGTCGCATAA	naive_CD4_T_cells	0.857	scImpute
				SRR1779877	GM12878	0.81	scImpute		SRR5354319	CMP	0.768	scImpute		SRR6358011	Jurkat_T_cell	0.577	scImpute		AGGTTAACAGCATGGA	naive_CD4_T_cells	0.871	scImpute
				SRR1779878	GM12878	0.852	scImpute		SRR5354320	CMP	0.747	scImpute		SRR6358012	Jurkat_T_cell	0.732	scImpute		AGGTTACTCGAAGTAG	naive_CD4_T_cells	0.884	scImpute
				SRR1779880	GM12878	0.831	scImpute		SRR5354321	CMP	0.782	scImpute		SRR6358013	Jurkat_T_cell	0.714	scImpute		AGGTTAGAGCAGGTTT	naive_CD4_T_cells	0.842	scImpute
				SRR1779882	GM12878	0.834	scImpute		SRR5354322	CMP	0.685	scImpute		SRR6358014	Jurkat_T_cell	0.559	scImpute		AGGTTGCGTACCCACC	naive_CD4_T_cells	0.801	scImpute
				SRR1779883	GM12878	0.541	scImpute		SRR5354323	CMP	0.806	scImpute		SRR6358015	Jurkat_T_cell	0.536	scImpute		AGGTTGCGTACTTCAC	naive_CD4_T_cells	0.854	scImpute
				SRR1779879	GM12878	0.833	scImpute		SRR5354324	CMP	0.627	scImpute		SRR6358016	Jurkat_T_cell	0.716	scImpute		AGGTTGCGTTCTTTAG	naive_CD4_T_cells	0.864	scImpute
				SRR1779881	GM12878	0.49	scImpute		SRR5354325	CMP	0.774	scImpute		SRR6358017	Jurkat_T_cell	0.562	scImpute		AGGTTTATCTTGGATA	naive_CD4_T_cells	0.859	scImpute
				SRR1779884	GM12878	0.83	scImpute		SRR5354326	CMP	0.817	scImpute		SRR6358018	Jurkat_T_cell	0.721	scImpute		AGTAAACAGTCCTGAG	naive_CD4_T_cells	0.784	scImpute
				SRR1779885	GM12878	0.843	scImpute		SRR5354327	CMP	0.783	scImpute		SRR6358019	Jurkat_T_cell	0.588	scImpute		AGTAAACAGTTATGTG	naive_CD4_T_cells	0.855	scImpute
				SRR1779886	GM12878	0.439	scImpute		SRR5354328	CMP	0.812	scImpute		SRR6358020	Jurkat_T_cell	0.512	scImpute		AGTAACGAGAGAGGCT	naive_CD4_T_cells	0.8	scImpute
				SRR1779887	GM12878	0.242	scImpute		SRR5354329	CMP	0.639	scImpute		SRR6358021	Jurkat_T_cell	0.594	scImpute		AGTAAGTAGCTTAACA	naive_CD4_T_cells	0.877	scImpute
				SRR1779891	GM12878	0.847	scImpute		SRR5354330	CMP	0.793	scImpute		SRR6358022	Jurkat_T_cell	0.498	scImpute		AGTAAGTAGTAACGAG	naive_CD4_T_cells	0.877	scImpute
				SRR1779889	GM12878	0.839	scImpute		SRR5354331	CMP	0.798	scImpute		SRR6358023	Jurkat_T_cell	0.532	scImpute		AGTAATGCATAAGTTC	naive_CD4_T_cells	0.864	scImpute
				SRR1779888	GM12878	0.833	scImpute		SRR5354333	CMP	0.629	scImpute		SRR6358024	Jurkat_T_cell	0.567	scImpute		AGTAGGATCAATCATG	naive_CD4_T_cells	0.856	scImpute
				SRR1779890	GM12878	0.456	scImpute		SRR5354334	CMP	0.786	scImpute		SRR6358025	Jurkat_T_cell	0.505	scImpute		AGTAGGATCATTGCAA	naive_CD4_T_cells	0.864	scImpute
				SRR1779893	GM12878	0.836	scImpute		SRR5354335	CMP	0.793	scImpute		SRR6358026	Jurkat_T_cell	0.218	scImpute		AGTATAGCAGGAACCA	naive_CD4_T_cells	0.873	scImpute
				SRR1779892	GM12878	0.808	scImpute		SRR5354336	CMP	0.662	scImpute		SRR6358027	Jurkat_T_cell	0.502	scImpute		AGTCCTGAGTTACCGG	naive_CD4_T_cells	0.877	scImpute
				SRR1779895	GM12878	0.505	scImpute		SRR5354337	CMP	0.803	scImpute		SRR6358028	Jurkat_T_cell	0.478	scImpute		AGTCGCATCCGCACAA	naive_CD4_T_cells	0.782	scImpute
				SRR1779894	GM12878	0.821	scImpute		SRR5354338	CMP	0.785	scImpute		SRR6358029	Jurkat_T_cell	0.57	scImpute		AGTCTTGCAGAAACGT	naive_CD4_T_cells	0.871	scImpute
				SRR1779899	GM12878	0.817	scImpute		SRR5354339	CMP	0.795	scImpute		SRR6358030	Jurkat_T_cell	0.716	scImpute		AGTGAGTCAGCAAGAT	naive_CD4_T_cells	0.871	scImpute
				SRR1779898	GM12878	0.822	scImpute		SRR5354341	CMP	0.799	scImpute		SRR6358031	Jurkat_T_cell	0.518	scImpute		AGTGATGAGTCACCTC	naive_CD4_T_cells	0.752	scImpute
				SRR1779896	GM12878	0.835	scImpute		SRR5354342	CMP	0.798	scImpute		SRR6358032	Jurkat_T_cell	0.73	scImpute		AGTGCACGTCACACCC	naive_CD4_T_cells	0.864	scImpute
				SRR1779903	GM12878	0.444	scImpute		SRR5354343	CMP	0.783	scImpute		SRR6358033	Jurkat_T_cell	0.219	scImpute		AGTGCACGTTTGGGCG	naive_CD4_T_cells	0.861	scImpute
				SRR1779902	GM12878	0.825	scImpute		SRR5354344	CMP	0.668	scImpute		SRR6358034	Jurkat_T_cell	0.552	scImpute		AGTGCCGGTTACCTGT	naive_CD4_T_cells	0.778	scImpute
				SRR1779901	GM12878	0.46	scImpute		SRR5354345	CMP	0.801	scImpute		SRR6358035	Jurkat_T_cell	0.217	scImpute		AGTGCGGAGAAAGCAT	naive_CD4_T_cells	0.855	scImpute
				SRR1779904	GM12878	0.496	scImpute		SRR5354346	CMP	0.786	scImpute		SRR6358036	Jurkat_T_cell	0.517	scImpute		AGTGCGGAGCACCACA	naive_CD4_T_cells	0.87	scImpute
				SRR1779905	GM12878	0.831	scImpute		SRR5354347	CMP	0.811	scImpute		SRR6358038	Jurkat_T_cell	0.699	scImpute		AGTGTGGCAATGAAGC	naive_CD4_T_cells	0.87	scImpute
				SRR1779906	GM12878	0.826	scImpute		SRR5354348	CMP	0.779	scImpute		SRR6358039	Jurkat_T_cell	0.564	scImpute		AGTTACATCTAGCGTG	naive_CD4_T_cells	0.779	scImpute
				SRR1779907	GM12878	0.816	scImpute		SRR5354349	CMP	0.749	scImpute		SRR6358042	Jurkat_T_cell	0.512	scImpute		AGTTACTCAGGCAAGC	naive_CD4_T_cells	0.878	scImpute
				SRR1779908	GM12878	0.803	scImpute		SRR5354350	CMP	0.757	scImpute		SRR6358043	Jurkat_T_cell	0.49	scImpute		AGTTATGTCTAACCTT	naive_CD4_T_cells	0.861	scImpute
				SRR1779910	GM12878	0.805	scImpute		SRR5354351	CMP	0.793	scImpute		SRR6358044	Jurkat_T_cell	0.708	scImpute		AGTTGCGTCCCATAAA	naive_CD4_T_cells	0.867	scImpute
				SRR1779897	GM12878	0.433	scImpute		SRR5354352	CMP	0.774	scImpute		SRR6358045	Jurkat_T_cell	0.732	scImpute		AGTTGCGTCTGCAAAC	naive_CD4_T_cells	0.863	scImpute
				SRR1779911	GM12878	0.449	scImpute		SRR5354353	CMP	0.789	scImpute		SRR6358047	Jurkat_T_cell	0.736	scImpute		AGTTGGCGTTTGTGGA	naive_CD4_T_cells	0.879	scImpute
				SRR1779912	GM12878	0.831	scImpute		SRR5354355	CMP	0.82	scImpute		SRR6358048	Jurkat_T_cell	0.546	scImpute		AGTTGTCAGGCATTAC	naive_CD4_T_cells	0.835	scImpute
				SRR1779913	GM12878	0.828	scImpute		SRR5354356	CMP	0.808	scImpute		SRR6358049	Jurkat_T_cell	0.72	scImpute		ATACCTGCACTAAGCC	naive_CD4_T_cells	0.843	scImpute
				SRR1779914	GM12878	0.786	scImpute		SRR5354357	CMP	0.806	scImpute		SRR6358050	Jurkat_T_cell	0.693	scImpute		ATACCTGCACTGACCG	naive_CD4_T_cells	0.862	scImpute
				SRR1779900	GM12878	0.826	scImpute		SRR5354358	CMP	0.601	scImpute		SRR6358051	Jurkat_T_cell	0.702	scImpute		ATACCTGCATTTAAGC	naive_CD4_T_cells	0.865	scImpute
				SRR1779915	GM12878	0.801	scImpute		SRR5354360	CMP	0.789	scImpute		SRR6358052	Jurkat_T_cell	0.512	scImpute		ATATGCATCAAATCGC	naive_CD4_T_cells	0.865	scImpute
				SRR1779916	GM12878	0.724	scImpute		SRR5354361	CMP	0.787	scImpute		SRR6358053	Jurkat_T_cell	0.724	scImpute		ATATGCTCAAGCGAGC	naive_CD4_T_cells	0.852	scImpute
				SRR1779917	GM12878	0.834	scImpute		SRR5354362	CMP	0.783	scImpute		SRR6358055	Jurkat_T_cell	0.71	scImpute		ATATGGTGTTATTGCC	naive_CD4_T_cells	0.862	scImpute
				SRR1779918	GM12878	0.83	scImpute		SRR5354363	CMP	0.695	scImpute		SRR6358056	Jurkat_T_cell	0.509	scImpute		ATATGGTGTTGCGCGA	naive_CD4_T_cells	0.867	scImpute
				SRR1779919	GM12878	0.826	scImpute		SRR5354364	CMP	0.806	scImpute		SRR6358061	Naive_T_cell	0.598	scImpute		ATCAAGACATCTAGCA	naive_CD4_T_cells	0.882	scImpute
				SRR1779922	GM12878	0.825	scImpute		SRR5354366	CMP	0.804	scImpute		SRR6358062	Naive_T_cell	0.609	scImpute		ATCAATCCATGAATCT	naive_CD4_T_cells	0.869	scImpute
				SRR1779920	GM12878	0.835	scImpute		SRR5354367	CMP	0.805	scImpute		SRR6358069	Naive_T_cell	0.763	scImpute		ATCACCCTCAGTTCCC	naive_CD4_T_cells	0.836	scImpute
				SRR1779923	GM12878	0.835	scImpute		SRR5354368	CMP	0.797	scImpute		SRR6358070	Naive_T_cell	0.603	scImpute		ATCATCAAGCCTGACA	naive_CD4_T_cells	0.871	scImpute
				SRR1779909	GM12878	0.811	scImpute		SRR5354369	CMP	0.801	scImpute		SRR6358071	Naive_T_cell	0.78	scImpute		ATCATCAAGGACAACA	naive_CD4_T_cells	0.883	scImpute
				SRR1779924	GM12878	0.793	scImpute		SRR5354370	CMP	0.618	scImpute		SRR6358074	Naive_T_cell	0.577	scImpute		ATCATGTCACTAAGCC	naive_CD4_T_cells	0.837	scImpute
				SRR1779926	GM12878	0.839	scImpute		SRR5354371	CMP	0.798	scImpute		SRR6358075	Naive_T_cell	0.752	scImpute		ATCATGTCATCCATCT	naive_CD4_T_cells	0.869	scImpute
				SRR1779927	GM12878	0.5	scImpute		SRR5354372	CMP	0.794	scImpute		SRR6358080	Naive_T_cell	0.778	scImpute		ATCCACCTCAGGTTTA	naive_CD4_T_cells	0.762	scImpute
				SRR1779930	GM12878	0.833	scImpute		SRR5354373	CMP	0.801	scImpute		SRR6358081	Naive_T_cell	0.609	scImpute		ATCCATAAGCATGCAT	naive_CD4_T_cells	0.861	scImpute
				SRR1779933	GM12878	0.843	scImpute		SRR5354374	CMP	0.805	scImpute		SRR6358085	Naive_T_cell	0.58	scImpute		ATCCATAAGTGAACGA	naive_CD4_T_cells	0.874	scImpute
				SRR1779934	GM12878	0.828	scImpute		SRR5354375	CMP	0.809	scImpute		SRR6358088	Naive_T_cell	0.76	scImpute		ATCCCGCGTAACCAGC	naive_CD4_T_cells	0.806	scImpute
				SRR1779929	GM12878	0.832	scImpute		SRR5354376	CMP	0.808	scImpute		SRR6358089	Naive_T_cell	0.624	scImpute		ATCCCGCGTGTTGTAG	naive_CD4_T_cells	0.868	scImpute
				SRR1779935	GM12878	0.839	scImpute		SRR5354377	CMP	0.815	scImpute		SRR6358092	Naive_T_cell	0.601	scImpute		ATCCCGCGTTGCAATG	naive_CD4_T_cells	0.861	scImpute
				SRR1779937	GM12878	0.476	scImpute		SRR5354378	CMP	0.763	scImpute		SRR6358094	Naive_T_cell	0.781	scImpute		ATCCCGCGTTTGTTGC	naive_CD4_T_cells	0.836	scImpute
				SRR1779938	GM12878	0.817	scImpute		SRR5354379	CMP	0.775	scImpute		SRR6358096	Naive_T_cell	0.754	scImpute		ATCCGTGAGCGGCTGT	naive_CD4_T_cells	0.873	scImpute
				SRR1779932	GM12878	0.841	scImpute		SRR5354380	CMP	0.806	scImpute		SRR6358099	Naive_T_cell	0.609	scImpute		ATCCTCATCCTTGAGG	naive_CD4_T_cells	0.87	scImpute
				SRR1779939	GM12878	0.838	scImpute		SRR5354381	CMP	0.784	scImpute		SRR6358100	Naive_T_cell	0.621	scImpute		ATCCTTAGTATTCGCT	naive_CD4_T_cells	0.866	scImpute
				SRR1779936	GM12878	0.807	scImpute		SRR5354382	CMP	0.785	scImpute		SRR6358101	Naive_T_cell	0.769	scImpute		ATCCTTAGTCTTGCAT	naive_CD4_T_cells	0.817	scImpute
				SRR1779940	GM12878	0.807	scImpute		SRR5354383	CMP	0.76	scImpute		SRR6358104	Naive_T_cell	0.784	scImpute		ATCCTTAGTGCAATGC	naive_CD4_T_cells	0.789	scImpute
				SRR1779921	GM12878	0.835	scImpute		SRR5354384	CMP	0.72	scImpute		SRR6358105	Naive_T_cell	0.617	scImpute		ATCCTTAGTGCTTACT	naive_CD4_T_cells	0.729	scImpute
				SRR1779941	GM12878	0.792	scImpute		SRR5354385	CMP	0.799	scImpute		SRR6358107	Naive_T_cell	0.775	scImpute		ATCGAGGCAATCTCTC	naive_CD4_T_cells	0.864	scImpute
				SRR1779925	GM12878	0.827	scImpute		SRR5354386	CMP	0.792	scImpute		SRR6358110	Naive_T_cell	0.627	scImpute		ATCGCCCGTAACGGGA	naive_CD4_T_cells	0.874	scImpute
				SRR1779942	GM12878	0.823	scImpute		SRR5354387	CMP	0.803	scImpute		SRR6358113	Naive_T_cell	0.591	scImpute		ATCGCTTGTACCGTAA	naive_CD4_T_cells	0.684	scImpute
				SRR1779943	GM12878	0.468	scImpute		SRR5354388	CMP	0.793	scImpute		SRR6358116	Naive_T_cell	0.745	scImpute		ATCGCTTGTCAGGCCA	naive_CD4_T_cells	0.757	scImpute
				SRR1779945	GM12878	0.48	scImpute		SRR5354389	CMP	0.795	scImpute		SRR6358120	Naive_T_cell	0.78	scImpute		ATCGGCCAGACAGGCG	naive_CD4_T_cells	0.862	scImpute
				SRR1779946	GM12878	0.841	scImpute		SRR5354390	CMP	0.773	scImpute		SRR6358121	Naive_T_cell	0.769	scImpute		ATCGGCCAGAGGCTAA	naive_CD4_T_cells	0.857	scImpute
				SRR1779948	GM12878	0.243	scImpute		SRR5354391	CMP	0.778	scImpute		SRR6358123	Naive_T_cell	0.764	scImpute		ATGAAGTAGGGATGCG	naive_CD4_T_cells	0.865	scImpute
				SRR1779928	GM12878	0.241	scImpute		SRR5354392	CMP	0.797	scImpute		SRR6358124	Naive_T_cell	0.788	scImpute		ATGAAGTAGTCCTTCA	naive_CD4_T_cells	0.853	scImpute
				SRR1779950	GM12878	0.809	scImpute		SRR5354393	CMP	0.76	scImpute		SRR6358128	Naive_T_cell	0.786	scImpute		ATGAATGCAACATAAG	naive_CD4_T_cells	0.845	scImpute
				SRR1779952	GM12878	0.456	scImpute		SRR5354394	CMP	0.776	scImpute		SRR6358129	Naive_T_cell	0.622	scImpute		ATGAATGCAATCCTGA	naive_CD4_T_cells	0.851	scImpute
				SRR1779931	GM12878	0.501	scImpute		SRR5354395	CMP	0.803	scImpute		SRR6358135	Naive_T_cell	0.778	scImpute		ATGAATGCATAGCTTG	naive_CD4_T_cells	0.871	scImpute
				SRR1779953	GM12878	0.52	scImpute		SRR5354396	CMP	0.796	scImpute		SRR6358138	Naive_T_cell	0.583	scImpute		ATGACCAGTCGCAATA	naive_CD4_T_cells	0.77	scImpute
				SRR1779955	GM12878	0.844	scImpute		SRR5354397	CMP	0.807	scImpute		SRR6358139	Naive_T_cell	0.617	scImpute		ATGACCAGTGCCGCAA	naive_CD4_T_cells	0.866	scImpute
				SRR1779949	GM12878	0.834	scImpute		SRR5354398	CMP	0.8	scImpute		SRR6358140	Naive_T_cell	0.605	scImpute		ATGACGAAGGAGGGTT	naive_CD4_T_cells	0.877	scImpute
				SRR1779951	GM12878	0.836	scImpute		SRR5354399	CMP	0.649	scImpute		SRR6358146	Naive_T_cell	0.779	scImpute		ATGCATTCAATCCTGA	naive_CD4_T_cells	0.736	scImpute
				SRR1779956	GM12878	0.828	scImpute		SRR5354400	CMP	0.788	scImpute		SRR6358152	Naive_T_cell	0.556	scImpute		ATGCATTCAATCTCTC	naive_CD4_T_cells	0.816	scImpute
				SRR1779954	GM12878	0.833	scImpute		SRR5354401	CMP	0.779	scImpute		SRR6358154	Naive_T_cell	0.79	scImpute		ATGCATTCAGCAACAG	naive_CD4_T_cells	0.863	scImpute
				SRR1779957	GM12878	0.82	scImpute		SRR5354402	CMP	0.804	scImpute		SRR6358637	Naive_T_cell	0.624	scImpute		ATGCCTGAGCTCGCTT	naive_CD4_T_cells	0.858	scImpute
				SRR1779958	GM12878	0.47	scImpute		SRR5354403	CMP	0.591	scImpute		SRR6358639	Naive_T_cell	0.797	scImpute		ATGCCTGAGGATCACT	naive_CD4_T_cells	0.809	scImpute
				SRR1779959	GM12878	0.82	scImpute		SRR5354404	CMP	0.791	scImpute		SRR6358640	Naive_T_cell	0.789	scImpute		ATGCCTGAGTGAACGA	naive_CD4_T_cells	0.869	scImpute
				SRR1779960	GM12878	0.826	scImpute		SRR5354405	CMP	0.79	scImpute		SRR6358642	Naive_T_cell	0.46	scImpute		ATGCGATTCGCCTGTT	naive_CD4_T_cells	0.877	scImpute
				SRR1779944	GM12878	0.82	scImpute		SRR5354406	CMP	0.781	scImpute		SRR6358643	Naive_T_cell	0.589	scImpute		ATGCGATTCTTGATGA	naive_CD4_T_cells	0.87	scImpute
				SRR1779961	GM12878	0.824	scImpute		SRR5354407	CMP	0.772	scImpute		SRR6358644	Naive_T_cell	0.782	scImpute		ATGCTTAAGTATTGCA	naive_CD4_T_cells	0.854	scImpute
				SRR1779962	GM12878	0.815	scImpute		SRR5354408	CMP	0.647	scImpute		SRR6358646	Naive_T_cell	0.786	scImpute		ATGGCCGGTGTTAAAC	naive_CD4_T_cells	0.867	scImpute
				SRR1779963	GM12878	0.777	scImpute		SRR5354409	CMP	0.665	scImpute		SRR6358647	Naive_T_cell	0.783	scImpute		ATGGCTGTCTAGCTTT	naive_CD4_T_cells	0.831	scImpute
				SRR1779947	GM12878	0.807	scImpute		SRR5354410	CMP	0.807	scImpute		SRR6358648	Naive_T_cell	0.543	scImpute		ATGGTCTAGACAAAGT	naive_CD4_T_cells	0.841	scImpute
				SRR1779964	GM12878	0.818	scImpute		SRR5354412	CMP	0.761	scImpute		SRR6358649	Naive_T_cell	0.786	scImpute		ATGGTCTAGGAGGACT	naive_CD4_T_cells	0.84	scImpute
				SRR1779965	GM12878	0.839	scImpute		SRR5354413	CMP	0.802	scImpute		SRR6358650	Naive_T_cell	0.601	scImpute		ATGGTGCGTAACCTAG	naive_CD4_T_cells	0.871	scImpute
				SRR1779967	GM12878	0.24	scImpute		SRR5354414	CMP	0.773	scImpute		SRR6358796	Naive_T_cell	0.595	scImpute		ATGTAACGTTTGGGTA	naive_CD4_T_cells	0.857	scImpute
				SRR1779966	GM12878	0.828	scImpute		SRR5354416	CMP	0.801	scImpute		SRR6358798	Naive_T_cell	0.611	scImpute		ATGTAAGCAACACTTG	naive_CD4_T_cells	0.803	scImpute
				SRR1779970	GM12878	0.785	scImpute		SRR5354418	CMP	0.75	scImpute		SRR6358799	Naive_T_cell	0.597	scImpute		ATGTAAGCACTCAACA	naive_CD4_T_cells	0.765	scImpute
				SRR1779968	GM12878	0.546	scImpute		SRR5354419	CMP	0.751	scImpute		SRR6358800	Naive_T_cell	0.729	scImpute		ATGTCAATCGTAATCA	naive_CD4_T_cells	0.874	scImpute
				SRR1779969	GM12878	0.795	scImpute		SRR5354420	CMP	0.803	scImpute		SRR6358802	Naive_T_cell	0.772	scImpute		ATGTCATCAAGGTGGC	naive_CD4_T_cells	0.831	scImpute
				SRR1779971	GM12878	0.831	scImpute		SRR5354422	CMP	0.786	scImpute		SRR6358804	Naive_T_cell	0.477	scImpute		ATGTTCAAGGCTTAAC	naive_CD4_T_cells	0.843	scImpute
				SRR1779973	GM12878	0.844	scImpute		SRR5354423	CMP	0.811	scImpute		SRR6358805	Naive_T_cell	0.599	scImpute		ATTACTGAGGAACACA	naive_CD4_T_cells	0.861	scImpute
				SRR1779974	GM12878	0.446	scImpute		SRR5354424	CMP	0.78	scImpute		SRR6358806	Naive_T_cell	0.789	scImpute		ATTAGCGGTTAGCGTA	naive_CD4_T_cells	0.859	scImpute
				SRR1779975	GM12878	0.79	scImpute		SRR5354425	CMP	0.749	scImpute		SRR6358807	Naive_T_cell	0.776	scImpute		ATTAGGTGTTTGGCTT	naive_CD4_T_cells	0.874	scImpute
				SRR1779976	GM12878	0.433	scImpute		SRR5354426	CMP	0.621	scImpute		SRR6358810	Naive_T_cell	0.605	scImpute		ATTCAACCACGCAACT	naive_CD4_T_cells	0.788	scImpute
				SRR1779978	GM12878	0.844	scImpute		SRR5354427	CMP	0.789	scImpute		SRR6358812	Naive_T_cell	0.598	scImpute		ATTCACTTCCTCATGC	naive_CD4_T_cells	0.847	scImpute
				SRR1779977	GM12878	0.828	scImpute		SRR5354428	CMP	0.734	scImpute		SRR6358813	Naive_T_cell	0.783	scImpute		ATTCATGAGTTAGACC	naive_CD4_T_cells	0.846	scImpute
				SRR1779979	GM12878	0.802	scImpute		SRR5354429	CMP	0.802	scImpute		SRR6358815	Naive_T_cell	0.787	scImpute		ATTCCGGAGCTAAGTC	naive_CD4_T_cells	0.872	scImpute
				SRR1779983	GM12878	0.846	scImpute		SRR5354430	CMP	0.792	scImpute		SRR6358817	Naive_T_cell	0.487	scImpute		ATTCCTAGTTTGTCTA	naive_CD4_T_cells	0.857	scImpute
				SRR1779984	GM12878	0.827	scImpute		SRR5354431	CMP	0.751	scImpute		SRR6358818	Naive_T_cell	0.392	scImpute		ATTGAAGCACTTACAG	naive_CD4_T_cells	0.863	scImpute
				SRR1779985	GM12878	0.834	scImpute		SRR5354432	CMP	0.809	scImpute		SRR6358821	Naive_T_cell	0.332	scImpute		ATTGAAGCAGGTTACC	naive_CD4_T_cells	0.869	scImpute
				SRR1779989	GM12878	0.531	scImpute		SRR5354433	CMP	0.797	scImpute		SRR6358823	Naive_T_cell	0.794	scImpute		ATTGAAGCATAAGGAC	naive_CD4_T_cells	0.868	scImpute
				SRR1779990	GM12878	0.826	scImpute		SRR5354434	CMP	0.786	scImpute		SRR6358824	Naive_T_cell	0.769	scImpute		ATTGACTCATTAGCGC	naive_CD4_T_cells	0.868	scImpute
				SRR1779995	GM12878	0.815	scImpute		SRR5354435	CMP	0.806	scImpute		SRR6358825	Naive_T_cell	0.492	scImpute		ATTGCGCCAGCTACGT	naive_CD4_T_cells	0.836	scImpute
				SRR1779996	GM12878	0.841	scImpute		SRR5354436	CMP	0.808	scImpute		SRR6358826	Naive_T_cell	0.786	scImpute		ATTGCTCGTCCAAGAC	naive_CD4_T_cells	0.868	scImpute
				SRR1780001	GM12878	0.833	scImpute		SRR5354440	CMP	0.764	scImpute		SRR6358827	Naive_T_cell	0.779	scImpute		ATTGCTCGTCCTTCAG	naive_CD4_T_cells	0.884	scImpute
				SRR1779997	GM12878	0.832	scImpute		SRR5354441	CMP	0.752	scImpute		SRR6358652	Naive_T_cell	0.795	scImpute		ATTGTGATCATTGCAA	naive_CD4_T_cells	0.827	scImpute
				SRR1779998	GM12878	0.825	scImpute		SRR5354442	CMP	0.804	scImpute		SRR6358653	Naive_T_cell	0.548	scImpute		ATTTAGCCAAGCTTAT	naive_CD4_T_cells	0.855	scImpute
				SRR1780002	GM12878	0.834	scImpute		SRR5354443	CMP	0.796	scImpute		SRR6358654	Naive_T_cell	0.795	scImpute		ATTTAGCCATTTGCTC	naive_CD4_T_cells	0.854	scImpute
				SRR1780009	GM12878	0.834	scImpute		SRR5354444	CMP	0.792	scImpute		SRR6358655	Naive_T_cell	0.52	scImpute		ATTTAGGTCATGCAAC	naive_CD4_T_cells	0.734	scImpute
				SRR1779991	GM12878	0.839	scImpute		SRR5354445	CMP	0.813	scImpute		SRR6358656	Naive_T_cell	0.403	scImpute		ATTTAGGTCGGCTATG	naive_CD4_T_cells	0.679	scImpute
				SRR1780008	GM12878	0.52	scImpute		SRR5354446	CMP	0.773	scImpute		SRR6358658	Naive_T_cell	0.423	scImpute		ATTTGCGCAATTAGGA	naive_CD4_T_cells	0.813	scImpute
				SRR1780012	GM12878	0.841	scImpute		SRR5354447	CMP	0.796	scImpute		SRR6358659	Naive_T_cell	0.557	scImpute		ATTTGCGCACTTAACG	naive_CD4_T_cells	0.853	scImpute
				SRR1780010	GM12878	0.832	scImpute		SRR5354448	CMP	0.808	scImpute		SRR6358660	Naive_T_cell	0.576	scImpute		CAAACATGTTTAACCC	naive_CD4_T_cells	0.868	scImpute
				SRR1780013	GM12878	0.505	scImpute		SRR5354449	CMP	0.722	scImpute		SRR6358662	Naive_T_cell	0.589	scImpute		CAAACCGTCAGCATTA	naive_CD4_T_cells	0.835	scImpute
				SRR1780003	GM12878	0.516	scImpute		SRR5354451	CMP	0.799	scImpute		SRR6358663	Naive_T_cell	0.785	scImpute		CAAACCGTCATCACTT	naive_CD4_T_cells	0.881	scImpute
				SRR1780007	GM12878	0.834	scImpute		SRR5354452	CMP	0.801	scImpute		SRR6358664	Naive_T_cell	0.796	scImpute		CAAACCGTCGATTATG	naive_CD4_T_cells	0.843	scImpute
				SRR1780015	GM12878	0.428	scImpute		SRR5354453	CMP	0.79	scImpute		SRR6358665	Naive_T_cell	0.625	scImpute		CAAACGCGTATTACCC	naive_CD4_T_cells	0.872	scImpute
				SRR1780016	GM12878	0.43	scImpute		SRR5354454	CMP	0.799	scImpute		SRR6358666	Naive_T_cell	0.764	scImpute		CAAACGCGTTGGATCA	naive_CD4_T_cells	0.864	scImpute
				SRR1780017	GM12878	0.811	scImpute		SRR5354455	CMP	0.798	scImpute		SRR6358669	Naive_T_cell	0.636	scImpute		CAAATCATCCGCTAGA	naive_CD4_T_cells	0.869	scImpute
				SRR1780018	GM12878	0.482	scImpute		SRR5354456	CMP	0.799	scImpute		SRR6358670	Naive_T_cell	0.768	scImpute		CAAATCATCTTAGTCT	naive_CD4_T_cells	0.857	scImpute
				SRR1780014	GM12878	0.825	scImpute		SRR5354457	CMP	0.802	scImpute		SRR6358671	Naive_T_cell	0.805	scImpute		CAACAATGTGGACCTG	naive_CD4_T_cells	0.84	scImpute
				SRR1780020	GM12878	0.828	scImpute		SRR5354458	CMP	0.785	scImpute		SRR6358672	Naive_T_cell	0.772	scImpute		CAACAATGTTGCGCGA	naive_CD4_T_cells	0.866	scImpute
				SRR1780021	GM12878	0.498	scImpute		SRR5354459	CMP	0.796	scImpute		SRR6358673	Naive_T_cell	0.607	scImpute		CAACAGGCACAAAGGT	naive_CD4_T_cells	0.866	scImpute
				SRR1780022	GM12878	0.446	scImpute		SRR5354460	CMP	0.775	scImpute		SRR6358674	Naive_T_cell	0.506	scImpute		CAACAGGCAGGCCAAA	naive_CD4_T_cells	0.867	scImpute
				SRR1780024	GM12878	0.466	scImpute		SRR5354461	CMP	0.797	scImpute		SRR6358676	Naive_T_cell	0.689	scImpute		CAACCCGCATAATGTC	naive_CD4_T_cells	0.728	scImpute
				SRR1780023	GM12878	0.444	scImpute		SRR5354462	CMP	0.713	scImpute		SRR6358677	Naive_T_cell	0.527	scImpute		CAACCCTTCCGGTTGA	naive_CD4_T_cells	0.832	scImpute
				SRR1780027	GM12878	0.529	scImpute		SRR5354463	CMP	0.794	scImpute		SRR6358678	Naive_T_cell	0.783	scImpute		CAACCCTTCTCGACCT	naive_CD4_T_cells	0.873	scImpute
				SRR1780026	GM12878	0.821	scImpute		SRR5354464	CMP	0.816	scImpute		SRR6358679	Naive_T_cell	0.433	scImpute		CAACTAATCCCTGGAA	naive_CD4_T_cells	0.857	scImpute
				SRR1780029	GM12878	0.242	scImpute		SRR5354465	CMP	0.791	scImpute		SRR6358680	Naive_T_cell	0.793	scImpute		CAACTAGGTGGATTGC	naive_CD4_T_cells	0.837	scImpute
				SRR1780031	GM12878	0.819	scImpute		SRR5354466	CMP	0.805	scImpute		SRR6358682	Naive_T_cell	0.46	scImpute		CAAGAACCAGTAGCCT	naive_CD4_T_cells	0.868	scImpute
				SRR1780030	GM12878	0.243	scImpute		SRR5354467	CMP	0.795	scImpute		SRR6358683	Naive_T_cell	0.779	scImpute		CAAGGGAGTTCGCTCA	naive_CD4_T_cells	0.857	scImpute
				SRR1780025	GM12878	0.83	scImpute		SRR5354468	CMP	0.792	scImpute		SRR6358684	Naive_T_cell	0.64	scImpute		CAAGGTAAGGCGCACT	naive_CD4_T_cells	0.802	scImpute
				SRR1780028	GM12878	0.833	scImpute		SRR5354469	CMP	0.795	scImpute		SRR6358685	Naive_T_cell	0.489	scImpute		CAAGTGAAGCGTGCAC	naive_CD4_T_cells	0.676	scImpute
				SRR1780034	GM12878	0.465	scImpute		SRR5354470	CMP	0.791	scImpute		SRR6358686	Naive_T_cell	0.66	scImpute		CAAGTGAAGGTGCTGC	naive_CD4_T_cells	0.875	scImpute
				SRR1780033	GM12878	0.814	scImpute		SRR5354472	CMP	0.807	scImpute		SRR6358687	Naive_T_cell	0.468	scImpute		CAATAAGCAAGCCAGA	naive_CD4_T_cells	0.856	scImpute
				SRR1780032	GM12878	0.825	scImpute		SRR5354473	CMP	0.798	scImpute		SRR6358688	Naive_T_cell	0.723	scImpute		CAATAAGCACCAACCG	naive_CD4_T_cells	0.874	scImpute
				SRR1780037	GM12878	0.815	scImpute		SRR5354474	CMP	0.804	scImpute		SRR6358689	Naive_T_cell	0.588	scImpute		CAATAGCTCCTGGTGA	naive_CD4_T_cells	0.869	scImpute
				SRR1780038	GM12878	0.819	scImpute		SRR5354475	CMP	0.797	scImpute		SRR6358690	Naive_T_cell	0.468	scImpute		CAATCCCTCTAGCGAT	naive_CD4_T_cells	0.859	scImpute
				SRR1780035	GM12878	0.465	scImpute		SRR5354476	CMP	0.769	scImpute		SRR6358691	Naive_T_cell	0.612	scImpute		CAATCTAAGCTAAGTC	naive_CD4_T_cells	0.853	scImpute
				SRR1780036	GM12878	0.433	scImpute		SRR5354477	CMP	0.786	scImpute		SRR6358692	Naive_T_cell	0.589	scImpute		CAATCTAAGGTGTTAC	naive_CD4_T_cells	0.868	scImpute
				SRR1780040	GM12878	0.818	scImpute		SRR5354478	CMP	0.806	scImpute		SRR6358693	Naive_T_cell	0.461	scImpute		CAATGACTCTTGGATA	naive_CD4_T_cells	0.86	scImpute
				SRR1780041	GM12878	0.788	scImpute		SRR5354479	CMP	0.796	scImpute		SRR6358694	Naive_T_cell	0.586	scImpute		CACAATATCTCAATAG	naive_CD4_T_cells	0.803	scImpute
				SRR1780019	GM12878	0.82	scImpute		SRR5354480	CMP	0.804	scImpute		SRR6358695	Naive_T_cell	0.497	scImpute		CACATAATCATTGTTC	naive_CD4_T_cells	0.845	scImpute
				SRR1780039	GM12878	0.8	scImpute		SRR5354481	CMP	0.788	scImpute		SRR6358696	Naive_T_cell	0.779	scImpute		CACATACAGAAAGGAA	naive_CD4_T_cells	0.831	scImpute
				SRR1780042	GM12878	0.797	scImpute		SRR5354482	CMP	0.798	scImpute		SRR6358697	Naive_T_cell	0.588	scImpute		CACATACAGAACCTGT	naive_CD4_T_cells	0.863	scImpute
				SRR1780043	GM12878	0.498	scImpute		SRR5354483	CMP	0.81	scImpute		SRR6358698	Naive_T_cell	0.55	scImpute		CACCTCAGTATTGTGG	naive_CD4_T_cells	0.855	scImpute
				SRR1780044	GM12878	0.428	scImpute		SRR5354484	CMP	0.791	scImpute		SRR6358699	Naive_T_cell	0.587	scImpute		CACCTCAGTTCGGGAT	naive_CD4_T_cells	0.84	scImpute
				SRR1780045	GM12878	0.787	scImpute		SRR5354485	CMP	0.796	scImpute		SRR6358700	Naive_T_cell	0.781	scImpute		CACTAAGGTCCGCTGT	naive_CD4_T_cells	0.868	scImpute
				SRR1780046	GM12878	0.472	scImpute		SRR5354486	CMP	0.801	scImpute		SRR6358701	Naive_T_cell	0.792	scImpute		CACTAGCCAGCAACCT	naive_CD4_T_cells	0.877	scImpute
				SRR1780048	GM12878	0.498	scImpute		SRR5354487	CMP	0.797	scImpute		SRR6358702	Naive_T_cell	0.783	scImpute		CACTTAAAGCACAGAA	naive_CD4_T_cells	0.843	scImpute
				SRR1780049	GM12878	0.832	scImpute		SRR5354488	CMP	0.8	scImpute		SRR6358703	Naive_T_cell	0.708	scImpute		CAGAACCGTGCAATAT	naive_CD4_T_cells	0.73	scImpute
				SRR1780050	GM12878	0.502	scImpute		SRR5354489	CMP	0.774	scImpute		SRR6358704	Naive_T_cell	0.783	scImpute		CAGAACCGTTAGCCAA	naive_CD4_T_cells	0.837	scImpute
				SRR1780047	GM12878	0.474	scImpute		SRR5354490	CMP	0.63	scImpute		SRR6358705	Naive_T_cell	0.8	scImpute		CAGAATCTCAGGAAGC	naive_CD4_T_cells	0.835	scImpute
				SRR1780053	GM12878	0.794	scImpute		SRR5354491	CMP	0.637	scImpute		SRR6358706	Naive_T_cell	0.465	scImpute		CAGAATCTCTCCATGC	naive_CD4_T_cells	0.859	scImpute
				SRR1780054	GM12878	0.792	scImpute		SRR5354492	CMP	0.795	scImpute		SRR6358707	Naive_T_cell	0.452	scImpute		CAGCATGTCATAACCA	naive_CD4_T_cells	0.874	scImpute
				SRR1780055	GM12878	0.804	scImpute		SRR5354493	CMP	0.783	scImpute		SRR6358708	Naive_T_cell	0.424	scImpute		CAGCATTAGTGAACCT	naive_CD4_T_cells	0.834	scImpute
				SRR1780051	GM12878	0.833	scImpute		SRR5354494	CMP	0.807	scImpute		SRR6358709	Naive_T_cell	0.77	scImpute		CAGCCTTTCATGAGCT	naive_CD4_T_cells	0.67	scImpute
				SRR1780052	GM12878	0.8	scImpute		SRR5354495	CMP	0.806	scImpute		SRR6358710	Naive_T_cell	0.785	scImpute		CAGGAAGGTCATCAAG	naive_CD4_T_cells	0.864	scImpute
				SRR1780059	GM12878	0.528	scImpute		SRR5354496	CMP	0.695	scImpute		SRR6358711	Naive_T_cell	0.453	scImpute		CAGGACACAGGGAGGA	naive_CD4_T_cells	0.873	scImpute
				SRR1780060	GM12878	0.82	scImpute		SRR5354497	CMP	0.79	scImpute		SRR6358713	Naive_T_cell	0.789	scImpute		CAGGACCTCACGTTAA	naive_CD4_T_cells	0.86	scImpute
				SRR1780056	GM12878	0.817	scImpute		SRR5354498	CMP	0.627	scImpute		SRR6358714	Naive_T_cell	0.545	scImpute		CAGGATGCAGAAATTG	naive_CD4_T_cells	0.855	scImpute
				SRR1780057	GM12878	0.845	scImpute		SRR5354499	CMP	0.786	scImpute		SRR6358715	Naive_T_cell	0.61	scImpute		CAGGCTATCAGGAACA	naive_CD4_T_cells	0.859	scImpute
				SRR1780058	GM12878	0.812	scImpute		SRR5354500	CMP	0.796	scImpute		SRR6358716	Naive_T_cell	0.459	scImpute		CAGGCTGGTTTGTCTA	naive_CD4_T_cells	0.867	scImpute
				SRR1780063	GM12878	0.829	scImpute		SRR5354501	CMP	0.602	scImpute		SRR6358717	Naive_T_cell	0.625	scImpute		CAGGGCTTCCAATTAG	naive_CD4_T_cells	0.878	scImpute
				SRR1780065	GM12878	0.798	scImpute		SRR5354502	CMP	0.809	scImpute		SRR6358718	Naive_T_cell	0.606	scImpute		CAGGTGGAGGACAACA	naive_CD4_T_cells	0.876	scImpute
				SRR1780062	GM12878	0.842	scImpute		SRR5354503	CMP	0.793	scImpute		SRR6358719	Naive_T_cell	0.792	scImpute		CAGGTTTAGTTGTCCC	naive_CD4_T_cells	0.747	scImpute
				SRR1780066	GM12878	0.521	scImpute		SRR5354504	CMP	0.792	scImpute		SRR6358720	Naive_T_cell	0.784	scImpute		CATAAGCTCTAGCGTG	naive_CD4_T_cells	0.857	scImpute
				SRR1779587	H1ESC	0.699	scImpute		SRR5354505	CMP	0.782	scImpute		SRR6358721	Naive_T_cell	0.479	scImpute		CATAAGCTCTTAATGG	naive_CD4_T_cells	0.864	scImpute
				SRR1779588	H1ESC	0.24	scImpute		SRR5354506	CMP	0.791	scImpute		SRR6358722	Naive_T_cell	0.552	scImpute		CATAAGCTCTTGGACG	naive_CD4_T_cells	0.872	scImpute
				SRR1779589	H1ESC	0.339	scImpute		SRR5354507	CMP	0.616	scImpute		SRR6358723	Naive_T_cell	0.596	scImpute		CATAATCCAATTATGC	naive_CD4_T_cells	0.852	scImpute
				SRR1779590	H1ESC	0.704	scImpute		SRR5354508	CMP	0.81	scImpute		SRR6358724	Naive_T_cell	0.787	scImpute		CATAGCTAGTATCGCG	naive_CD4_T_cells	0.853	scImpute
				SRR1779591	H1ESC	0.255	scImpute		SRR5354509	CMP	0.785	scImpute		SRR6358725	Naive_T_cell	0.425	scImpute		CATAGGCGTATTGTGG	naive_CD4_T_cells	0.852	scImpute
				SRR1779592	H1ESC	0.701	scImpute		SRR5354510	CMP	0.787	scImpute		SRR6358726	Naive_T_cell	0.802	scImpute		CATAGGCGTGATGATT	naive_CD4_T_cells	0.882	scImpute
				SRR1779593	H1ESC	0.74	scImpute		SRR5354511	CMP	0.772	scImpute		SRR6358727	Naive_T_cell	0.561	scImpute		CATATCGCATGCTCCC	naive_CD4_T_cells	0.669	scImpute
				SRR1779594	H1ESC	0.662	scImpute		SRR5354512	CMP	0.806	scImpute		SRR6358728	Naive_T_cell	0.603	scImpute		CATCAATCAATGAATG	naive_CD4_T_cells	0.863	scImpute
				SRR1779595	H1ESC	0.292	scImpute		SRR5354513	CMP	0.817	scImpute		SRR6358729	Naive_T_cell	0.783	scImpute		CATCAATCACTAAATC	naive_CD4_T_cells	0.857	scImpute
				SRR1779596	H1ESC	0.716	scImpute		SRR5354514	CMP	0.799	scImpute		SRR6358730	Naive_T_cell	0.47	scImpute		CATCAGCCATTAAGTC	naive_CD4_T_cells	0.773	scImpute
				SRR1779597	H1ESC	0.269	scImpute		SRR5354515	CMP	0.778	scImpute		SRR6358731	Naive_T_cell	0.783	scImpute		CATCATAAGCATTTCT	naive_CD4_T_cells	0.864	scImpute
				SRR1779598	H1ESC	0.722	scImpute		SRR5354516	CMP	0.807	scImpute		SRR6358732	Naive_T_cell	0.796	scImpute		CATCATGCAAGCTTTG	naive_CD4_T_cells	0.839	scImpute
				SRR1779599	H1ESC	0.297	scImpute		SRR5354517	CMP	0.794	scImpute		SRR6358733	Naive_T_cell	0.79	scImpute		CATCCTTCATCCAGGT	naive_CD4_T_cells	0.675	scImpute
				SRR1779601	H1ESC	0.24	scImpute		SRR5354518	CMP	0.576	scImpute		SRR6358735	Naive_T_cell	0.524	scImpute		CATCGCTTCGTAACGT	naive_CD4_T_cells	0.865	scImpute
				SRR1779600	H1ESC	0.718	scImpute		SRR5354519	CMP	0.783	scImpute		SRR6358736	Naive_T_cell	0.774	scImpute		CATGAGGCATTGTGCA	naive_CD4_T_cells	0.858	scImpute
				SRR1779602	H1ESC	0.717	scImpute		SRR5354520	CMP	0.8	scImpute		SRR6358739	Naive_T_cell	0.797	scImpute		CATGCAAGTTTATCTG	naive_CD4_T_cells	0.857	scImpute
				SRR1779604	H1ESC	0.733	scImpute		SRR5354521	CMP	0.786	scImpute		SRR6358740	Naive_T_cell	0.591	scImpute		CATGCATAGGGCTTTG	naive_CD4_T_cells	0.88	scImpute
				SRR1779605	H1ESC	0.27	scImpute		SRR5354522	CMP	0.628	scImpute		SRR6358741	Naive_T_cell	0.794	scImpute		CATGCATAGGTGAAAT	naive_CD4_T_cells	0.869	scImpute
				SRR1779603	H1ESC	0.729	scImpute		SRR5354523	CMP	0.758	scImpute		SRR6358743	Naive_T_cell	0.783	scImpute		CATGCATAGTGGCGGA	naive_CD4_T_cells	0.863	scImpute
				SRR1779606	H1ESC	0.255	scImpute		SRR5354524	CMP	0.627	scImpute		SRR6358744	Naive_T_cell	0.423	scImpute		CATGCGCAGCGTGCGT	naive_CD4_T_cells	0.835	scImpute
				SRR1779607	H1ESC	0.711	scImpute		SRR5354525	CMP	0.762	scImpute		SRR6358745	Naive_T_cell	0.44	scImpute		CATGCGGGTGCTGGTG	naive_CD4_T_cells	0.853	scImpute
				SRR1779608	H1ESC	0.723	scImpute		SRR5354526	CMP	0.789	scImpute		SRR6358748	Naive_T_cell	0.781	scImpute		CATGGCGGTAGTTACG	naive_CD4_T_cells	0.685	scImpute
				SRR1779610	H1ESC	0.31	scImpute		SRR5354527	CMP	0.62	scImpute		SRR6358749	Naive_T_cell	0.788	scImpute		CATTATCTCAATCTCT	naive_CD4_T_cells	0.865	scImpute
				SRR1779612	H1ESC	0.714	scImpute		SRR5354528	CMP	0.802	scImpute		SRR6358750	Naive_T_cell	0.583	scImpute		CATTCCTCAACAGGTG	naive_CD4_T_cells	0.87	scImpute
				SRR1779609	H1ESC	0.652	scImpute		SRR5354529	CMP	0.78	scImpute		SRR6358753	Naive_T_cell	0.612	scImpute		CATTCCTCAGCTAATT	naive_CD4_T_cells	0.871	scImpute
				SRR1779611	H1ESC	0.723	scImpute		SRR5354531	CMP	0.798	scImpute		SRR6358754	Naive_T_cell	0.769	scImpute		CATTGCGAGACTTATG	naive_CD4_T_cells	0.877	scImpute
				SRR1779613	H1ESC	0.688	scImpute		SRR5354532	CMP	0.78	scImpute		SRR6358755	Naive_T_cell	0.782	scImpute		CATTGCGAGGCGAAAC	naive_CD4_T_cells	0.864	scImpute
				SRR1779614	H1ESC	0.711	scImpute		SRR5354533	CMP	0.803	scImpute		SRR6358758	Naive_T_cell	0.769	scImpute		CATTGTAAGCCAGTAT	naive_CD4_T_cells	0.862	scImpute
				SRR1779615	H1ESC	0.718	scImpute		SRR5354534	CMP	0.785	scImpute		SRR6358759	Naive_T_cell	0.424	scImpute		CATTGTGCAGTCTAAT	naive_CD4_T_cells	0.866	scImpute
				SRR1779616	H1ESC	0.725	scImpute		SRR5354535	CMP	0.77	scImpute		SRR6358760	Naive_T_cell	0.784	scImpute		CATTTGTTCGCACACA	naive_CD4_T_cells	0.864	scImpute
				SRR1779618	H1ESC	0.696	scImpute		SRR5354536	CMP	0.784	scImpute		SRR6358761	Naive_T_cell	0.411	scImpute		CATTTGTTCGGGACCT	naive_CD4_T_cells	0.873	scImpute
				SRR1779619	H1ESC	0.731	scImpute		SRR5354537	CMP	0.787	scImpute		SRR6358762	Naive_T_cell	0.362	scImpute		CATTTGTTCTTGAGGT	naive_CD4_T_cells	0.861	scImpute
				SRR1779621	H1ESC	0.712	scImpute		SRR5354538	CMP	0.794	scImpute		SRR6358765	Naive_T_cell	0.589	scImpute		CATTTGTTCTTGTCCA	naive_CD4_T_cells	0.867	scImpute
				SRR1779622	H1ESC	0.304	scImpute		SRR5354539	CMP	0.806	scImpute		SRR6358766	Naive_T_cell	0.784	scImpute		CCAAACCCACCCACAG	naive_CD4_T_cells	0.855	scImpute
				SRR1779624	H1ESC	0.27	scImpute		SRR5354540	CMP	0.796	scImpute		SRR6358767	Naive_T_cell	0.778	scImpute		CCAAACCCAGGCTAAG	naive_CD4_T_cells	0.867	scImpute
				SRR1779617	H1ESC	0.664	scImpute		SRR5354541	CMP	0.786	scImpute		SRR6358769	Naive_T_cell	0.571	scImpute		CCAAACTAGGTCATTA	naive_CD4_T_cells	0.733	scImpute
				SRR1779625	H1ESC	0.664	scImpute		SRR5354542	CMP	0.73	scImpute		SRR6358770	Naive_T_cell	0.787	scImpute		CCAAATCAGCCGCTTT	naive_CD4_T_cells	0.779	scImpute
				SRR1779620	H1ESC	0.72	scImpute		SRR5354543	CMP	0.779	scImpute		SRR6358771	Naive_T_cell	0.612	scImpute		CCAACATAGTTTAACG	naive_CD4_T_cells	0.862	scImpute
				SRR1779623	H1ESC	0.701	scImpute		SRR5354544	CMP	0.782	scImpute		SRR6358773	Naive_T_cell	0.787	scImpute		CCAACCCGTTGTAAAC	naive_CD4_T_cells	0.86	scImpute
				SRR1779626	H1ESC	0.683	scImpute		SRR5354545	CMP	0.805	scImpute		SRR6358777	Naive_T_cell	0.783	scImpute		CCAAGGCTCATAACGC	naive_CD4_T_cells	0.698	scImpute
				SRR1779627	H1ESC	0.716	scImpute		SRR5354546	CMP	0.777	scImpute		SRR6358778	Naive_T_cell	0.802	scImpute		CCAAGTTAGTTCCTGC	naive_CD4_T_cells	0.858	scImpute
				SRR1779628	H1ESC	0.707	scImpute		SRR5354547	CMP	0.696	scImpute		SRR6358779	Naive_T_cell	0.773	scImpute		CCAATATCATTATGAC	naive_CD4_T_cells	0.721	scImpute
				SRR1779629	H1ESC	0.703	scImpute		SRR5354548	CMP	0.812	scImpute		SRR6358781	Naive_T_cell	0.764	scImpute		CCACAGGGTGTGTGGT	naive_CD4_T_cells	0.881	scImpute
				SRR1779630	H1ESC	0.714	scImpute		SRR5354549	CMP	0.762	scImpute		SRR6358782	Naive_T_cell	0.514	scImpute		CCAGCCTGTTGTGATG	naive_CD4_T_cells	0.854	scImpute
				SRR1779631	H1ESC	0.672	scImpute		SRR5354550	CMP	0.633	scImpute		SRR6358783	Naive_T_cell	0.763	scImpute		CCAGGATGTCCGTAGG	naive_CD4_T_cells	0.861	scImpute
				SRR1779632	H1ESC	0.719	scImpute		SRR5354551	CMP	0.629	scImpute		SRR6358784	Naive_T_cell	0.775	scImpute		CCAGGATGTTAACACG	naive_CD4_T_cells	0.873	scImpute
				SRR1779633	H1ESC	0.257	scImpute		SRR5354552	CMP	0.784	scImpute		SRR6358785	Naive_T_cell	0.578	scImpute		CCATAATCAAACCTAT	naive_CD4_T_cells	0.833	scImpute
				SRR1779634	H1ESC	0.72	scImpute		SRR5354553	CMP	0.6	scImpute		SRR6358786	Naive_T_cell	0.515	scImpute		CCATAGCCATGGCCTG	naive_CD4_T_cells	0.86	scImpute
				SRR1779635	H1ESC	0.356	scImpute		SRR5354554	CMP	0.788	scImpute		SRR6358787	Naive_T_cell	0.776	scImpute		CCATCATGTCCGTAGG	naive_CD4_T_cells	0.843	scImpute
				SRR1779636	H1ESC	0.135	scImpute		SRR5354555	CMP	0.791	scImpute		SRR6358789	Naive_T_cell	0.791	scImpute		CCATCATGTGGTTCCC	naive_CD4_T_cells	0.728	scImpute
				SRR1779637	H1ESC	0.728	scImpute		SRR5354556	CMP	0.727	scImpute		SRR6358791	Naive_T_cell	0.62	scImpute		CCATTGTGTGCTTAGA	naive_CD4_T_cells	0.862	scImpute
				SRR1779638	H1ESC	0.734	scImpute		SRR5354557	CMP	0.775	scImpute		SRR6358792	Naive_T_cell	0.786	scImpute		CCATTGTGTTAAGTGT	naive_CD4_T_cells	0.854	scImpute
				SRR1779639	H1ESC	0.683	scImpute		SRR5354558	CMP	0.776	scImpute		SRR6358794	Naive_T_cell	0.789	scImpute		CCATTGTGTTTCGCCA	naive_CD4_T_cells	0.747	scImpute
				SRR1779640	H1ESC	0.714	scImpute		SRR5354559	CMP	0.589	scImpute		SRR6358795	Naive_T_cell	0.768	scImpute		CCCAAATAGTTAGTTG	naive_CD4_T_cells	0.861	scImpute
				SRR1779641	H1ESC	0.136	scImpute		SRR5354560	CMP	0.633	scImpute		SRR6358157	Memory_T_cell	0.655	scImpute		CCCAATTGTGGAAGGC	naive_CD4_T_cells	0.868	scImpute
				SRR1779642	H1ESC	0.701	scImpute		SRR5354561	CMP	0.58	scImpute		SRR6358159	Memory_T_cell	0.628	scImpute		CCCAATTGTTCACTGT	naive_CD4_T_cells	0.864	scImpute
				SRR1779643	H1ESC	0.136	scImpute		SRR5354562	CMP	0.79	scImpute		SRR6358161	Memory_T_cell	0.657	scImpute		CCCATAACAACAGCCT	naive_CD4_T_cells	0.681	scImpute
				SRR1779644	H1ESC	0.316	scImpute		SRR5354563	CMP	0.745	scImpute		SRR6358164	Memory_T_cell	0.636	scImpute		CCCATAACAGCATGAG	naive_CD4_T_cells	0.68	scImpute
				SRR1779645	H1ESC	0.262	scImpute		SRR5354564	CMP	0.777	scImpute		SRR6358166	Memory_T_cell	0.577	scImpute		CCCGCAACAAATTGCT	naive_CD4_T_cells	0.855	scImpute
				SRR1779646	H1ESC	0.701	scImpute		SRR5354565	CMP	0.616	scImpute		SRR6358169	Memory_T_cell	0.648	scImpute		CCCTCACCACTAAGCC	naive_CD4_T_cells	0.854	scImpute
				SRR1779647	H1ESC	0.733	scImpute		SRR5354566	CMP	0.556	scImpute		SRR6358170	Memory_T_cell	0.657	scImpute		CCCTCAGTCTGGCAAT	naive_CD4_T_cells	0.857	scImpute
				SRR1779648	H1ESC	0.26	scImpute		SRR5354567	CMP	0.591	scImpute		SRR6358171	Memory_T_cell	0.624	scImpute		CCCTGTTAGGTTACGT	naive_CD4_T_cells	0.783	scImpute
				SRR1779650	H1ESC	0.694	scImpute		SRR5354568	CMP	0.805	scImpute		SRR6358172	Memory_T_cell	0.637	scImpute		CCGACAGGTTCAAGAT	naive_CD4_T_cells	0.864	scImpute
				SRR1779649	H1ESC	0.725	scImpute		SRR5354569	CMP	0.786	scImpute		SRR6358173	Memory_T_cell	0.416	scImpute		CCGATGCAGACAGGCG	naive_CD4_T_cells	0.886	scImpute
				SRR1779652	H1ESC	0.276	scImpute		SRR5354570	CMP	0.773	scImpute		SRR6358174	Memory_T_cell	0.395	scImpute		CCGATGCAGGCCATCA	naive_CD4_T_cells	0.859	scImpute
				SRR1779651	H1ESC	0.259	scImpute		SRR5354571	CMP	0.795	scImpute		SRR6358176	Memory_T_cell	0.633	scImpute		CCGCAAATCCTAATGA	naive_CD4_T_cells	0.874	scImpute
				SRR1779653	H1ESC	0.719	scImpute		SRR5354572	CMP	0.772	scImpute		SRR6358177	Memory_T_cell	0.477	scImpute		CCGCAAGGTCCAAATG	naive_CD4_T_cells	0.75	scImpute
				SRR1779655	H1ESC	0.727	scImpute		SRR5354573	CMP	0.797	scImpute		SRR6358178	Memory_T_cell	0.623	scImpute		CCGCAAGGTGGTGAGA	naive_CD4_T_cells	0.858	scImpute
				SRR1779654	H1ESC	0.718	scImpute		SRR5354574	CMP	0.783	scImpute		SRR6358179	Memory_T_cell	0.609	scImpute		CCGCCAACAGTGAACG	naive_CD4_T_cells	0.857	scImpute
				SRR1779656	H1ESC	0.341	scImpute		SRR5354575	CMP	0.784	scImpute		SRR6358180	Memory_T_cell	0.642	scImpute		CCGCTAAAGCAATAGG	naive_CD4_T_cells	0.857	scImpute
				SRR1779658	H1ESC	0.249	scImpute		SRR5354576	CMP	0.774	scImpute		SRR6358181	Memory_T_cell	0.632	scImpute		CCGCTAAAGCAGGCCT	naive_CD4_T_cells	0.862	scImpute
				SRR1779657	H1ESC	0.728	scImpute		SRR5354577	CMP	0.793	scImpute		SRR6358182	Memory_T_cell	0.659	scImpute		CCGCTAGCACCGGTAT	naive_CD4_T_cells	0.879	scImpute
				SRR1779660	H1ESC	0.716	scImpute		SRR5354578	CMP	0.79	scImpute		SRR6358184	Memory_T_cell	0.634	scImpute		CCGCTTAGTTACAACG	naive_CD4_T_cells	0.828	scImpute
				SRR1779662	H1ESC	0.725	scImpute		SRR5354579	CMP	0.766	scImpute		SRR6358186	Memory_T_cell	0.658	scImpute		CCGCTTAGTTGCATCT	naive_CD4_T_cells	0.881	scImpute
				SRR1779661	H1ESC	0.68	scImpute		SRR5354580	CMP	0.743	scImpute		SRR6358187	Memory_T_cell	0.436	scImpute		CCGGTAGGTGCACGCA	naive_CD4_T_cells	0.861	scImpute
				SRR1779663	H1ESC	0.414	scImpute		SRR5354581	CMP	0.779	scImpute		SRR6358317	Memory_T_cell	0.64	scImpute		CCGGTTAAGGAGCATA	naive_CD4_T_cells	0.878	scImpute
				SRR1779665	H1ESC	0.328	scImpute		SRR5354582	CMP	0.791	scImpute		SRR6358318	Memory_T_cell	0.665	scImpute		CCGTTACTCTTAGTCT	naive_CD4_T_cells	0.861	scImpute
				SRR1779664	H1ESC	0.725	scImpute		SRR5354583	CMP	0.789	scImpute		SRR6358319	Memory_T_cell	0.308	scImpute		CCGTTATGTGCAATGC	naive_CD4_T_cells	0.871	scImpute
				SRR1779666	H1ESC	0.687	scImpute		SRR5354584	CMP	0.803	scImpute		SRR6358320	Memory_T_cell	0.618	scImpute		CCGTTGCGTGGATTCA	naive_CD4_T_cells	0.815	scImpute
				SRR1779667	H1ESC	0.702	scImpute		SRR5354585	CMP	0.787	scImpute		SRR6358321	Memory_T_cell	0.436	scImpute		CCGTTGCGTTTGTCTA	naive_CD4_T_cells	0.841	scImpute
				SRR1779668	H1ESC	0.287	scImpute		SRR5354586	CMP	0.791	scImpute		SRR6358323	Memory_T_cell	0.407	scImpute		CCGTTTGGTCATGCAA	naive_CD4_T_cells	0.867	scImpute
				SRR1779669	H1ESC	0.71	scImpute		SRR5354587	CMP	0.793	scImpute		SRR6358324	Memory_T_cell	0.633	scImpute		CCGTTTGGTTTGCAGA	naive_CD4_T_cells	0.845	scImpute
				SRR1779671	H1ESC	0.267	scImpute		SRR5354588	CMP	0.787	scImpute		SRR6358325	Memory_T_cell	0.623	scImpute		CCTAAATCAAGGTAAC	naive_CD4_T_cells	0.831	scImpute
				SRR1779670	H1ESC	0.703	scImpute		SRR5354589	CMP	0.792	scImpute		SRR6358327	Memory_T_cell	0.583	scImpute		CCTAAGCCAAATGCCC	naive_CD4_T_cells	0.859	scImpute
				SRR1779672	H1ESC	0.267	scImpute		SRR5354590	CMP	0.788	scImpute		SRR6358328	Memory_T_cell	0.645	scImpute		CCTAAGTAGCCTAATA	naive_CD4_T_cells	0.88	scImpute
				SRR1779673	H1ESC	0.673	scImpute		SRR5354591	CMP	0.61	scImpute		SRR6358329	Memory_T_cell	0.445	scImpute		CCTAAGTAGGCTACAT	naive_CD4_T_cells	0.871	scImpute
				SRR1779674	H1ESC	0.722	scImpute		SRR5354592	CMP	0.793	scImpute		SRR6358331	Memory_T_cell	0.433	scImpute		CCTAATCGTCATCAAG	naive_CD4_T_cells	0.84	scImpute
				SRR1779675	H1ESC	0.678	scImpute		SRR5354593	CMP	0.791	scImpute		SRR6358332	Memory_T_cell	0.435	scImpute		CCTATAGCAGTTGCGT	naive_CD4_T_cells	0.865	scImpute
				SRR1779676	H1ESC	0.417	scImpute		SRR5354594	CMP	0.773	scImpute		SRR6358333	Memory_T_cell	0.603	scImpute		CCTATATTCCGGTTGA	naive_CD4_T_cells	0.864	scImpute
				SRR1779677	H1ESC	0.266	scImpute		SRR5354595	CMP	0.789	scImpute		SRR6358334	Memory_T_cell	0.259	scImpute		CCTATATTCCTTAGGG	naive_CD4_T_cells	0.878	scImpute
				SRR1779678	H1ESC	0.686	scImpute		SRR5354596	CMP	0.796	scImpute		SRR6358335	Memory_T_cell	0.389	scImpute		CCTCAAACAGTTTACG	naive_CD4_T_cells	0.872	scImpute
				SRR1779679	H1ESC	0.7	scImpute		SRR5354597	CMP	0.8	scImpute		SRR6358336	Memory_T_cell	0.457	scImpute		CCTCAGTTCCGGTTGA	naive_CD4_T_cells	0.837	scImpute
				SRR1779680	H1ESC	0.71	scImpute		SRR5354598	CMP	0.773	scImpute		SRR6358338	Memory_T_cell	0.609	scImpute		CCTCCTCTCATCCTCA	naive_CD4_T_cells	0.88	scImpute
				SRR1779681	H1ESC	0.701	scImpute		SRR5354599	CMP	0.793	scImpute		SRR6358340	Memory_T_cell	0.649	scImpute		CCTGACTTCATTAGGC	naive_CD4_T_cells	0.674	scImpute
				SRR1779682	H1ESC	0.68	scImpute		SRR5354600	CMP	0.756	scImpute		SRR6358341	Memory_T_cell	0.438	scImpute		CCTGAGTCAGCGCTTG	naive_CD4_T_cells	0.866	scImpute
				SRR1781123	HL60	0.279	scImpute		SRR5354601	CMP	0.798	scImpute		SRR6358342	Memory_T_cell	0.661	scImpute		CCTGAGTCATCGCTCC	naive_CD4_T_cells	0.809	scImpute
				SRR1781124	HL60	0.514	scImpute		SRR5354602	CMP	0.799	scImpute		SRR6358343	Memory_T_cell	0.61	scImpute		CCTGGATCAGTTTGGC	naive_CD4_T_cells	0.855	scImpute
				SRR1781125	HL60	0.564	scImpute		SRR5354603	CMP	0.638	scImpute		SRR6358344	Memory_T_cell	0.403	scImpute		CCTGGATCATTGTGTG	naive_CD4_T_cells	0.862	scImpute
				SRR1781127	HL60	0.579	scImpute		SRR5354604	CMP	0.789	scImpute		SRR6358346	Memory_T_cell	0.631	scImpute		CCTGTTGGTCAATGTG	naive_CD4_T_cells	0.846	scImpute
				SRR1781126	HL60	0.459	scImpute		SRR5354605	CMP	0.793	scImpute		SRR6358347	Memory_T_cell	0.415	scImpute		CCTTAACGTCAATAGT	naive_CD4_T_cells	0.861	scImpute
				SRR1781129	HL60	0.25	scImpute		SRR5354606	CMP	0.771	scImpute		SRR6358188	Memory_T_cell	0.605	scImpute		CCTTACTCAGCCAGAA	naive_CD4_T_cells	0.874	scImpute
				SRR1781128	HL60	0.558	scImpute		SRR5354607	CMP	0.788	scImpute		SRR6358189	Memory_T_cell	0.354	scImpute		CCTTATGTCCTTGCAC	naive_CD4_T_cells	0.858	scImpute
				SRR1781130	HL60	0.594	scImpute		SRR5354608	CMP	0.775	scImpute		SRR6358190	Memory_T_cell	0.618	scImpute		CCTTCAATCCTTAGGG	naive_CD4_T_cells	0.854	scImpute
				SRR1781131	HL60	0.57	scImpute		SRR5354609	CMP	0.786	scImpute		SRR6358192	Memory_T_cell	0.602	scImpute		CCTTCAGGTTGAGGTC	naive_CD4_T_cells	0.862	scImpute
				SRR1781132	HL60	0.555	scImpute		SRR5354610	CMP	0.784	scImpute		SRR6358195	Memory_T_cell	0.4	scImpute		CCTTCGGTCAAGCCTG	naive_CD4_T_cells	0.73	scImpute
				SRR1781133	HL60	0.562	scImpute		SRR5354611	CMP	0.795	scImpute		SRR6358196	Memory_T_cell	0.4	scImpute		CCTTCGTAGTTAGTTG	naive_CD4_T_cells	0.858	scImpute
				SRR1781135	HL60	0.45	scImpute		SRR5354612	CMP	0.791	scImpute		SRR6358197	Memory_T_cell	0.65	scImpute		CCTTGCGTCGCTAGTG	naive_CD4_T_cells	0.862	scImpute
				SRR1781134	HL60	0.624	scImpute		SRR5354613	CMP	0.801	scImpute		SRR6358198	Memory_T_cell	0.613	scImpute		CCTTGCGTCTTAGGGT	naive_CD4_T_cells	0.88	scImpute
				SRR1781137	HL60	0.594	scImpute		SRR5354614	CMP	0.791	scImpute		SRR6358200	Memory_T_cell	0.439	scImpute		CGAAATGAGATTGAGG	naive_CD4_T_cells	0.867	scImpute
				SRR1781136	HL60	0.57	scImpute		SRR5354615	CMP	0.789	scImpute		SRR6358204	Memory_T_cell	0.646	scImpute		CGAAATGAGTGAGCAA	naive_CD4_T_cells	0.879	scImpute
				SRR1781138	HL60	0.536	scImpute		SRR5354616	CMP	0.777	scImpute		SRR6358205	Memory_T_cell	0.621	scImpute		CGAACAAAGCCTAATA	naive_CD4_T_cells	0.79	scImpute
				SRR1781140	HL60	0.586	scImpute		SRR5354617	CMP	0.737	scImpute		SRR6358207	Memory_T_cell	0.629	scImpute		CGAACCGGTTCAAGCA	naive_CD4_T_cells	0.873	scImpute
				SRR1781141	HL60	0.595	scImpute		SRR5354618	CMP	0.721	scImpute		SRR6358208	Memory_T_cell	0.642	scImpute		CGAAGCGAGGCGCTAC	naive_CD4_T_cells	0.862	scImpute
				SRR1781139	HL60	0.281	scImpute		SRR5354619	CMP	0.805	scImpute		SRR6358210	Memory_T_cell	0.573	scImpute		CGAAGGCCACGCAACT	naive_CD4_T_cells	0.873	scImpute
				SRR1781143	HL60	0.565	scImpute		SRR5354620	CMP	0.69	scImpute		SRR6358211	Memory_T_cell	0.625	scImpute		CGAATATGTCAGTAAT	naive_CD4_T_cells	0.873	scImpute
				SRR1781145	HL60	0.589	scImpute		SRR5354621	CMP	0.78	scImpute		SRR6358212	Memory_T_cell	0.42	scImpute		CGAATATGTGCAACTA	naive_CD4_T_cells	0.867	scImpute
				SRR1781146	HL60	0.562	scImpute		SRR5354622	CMP	0.66	scImpute		SRR6358213	Memory_T_cell	0.638	scImpute		CGACAAGCAAGCTAAA	naive_CD4_T_cells	0.842	scImpute
				SRR1781147	HL60	0.587	scImpute		SRR5354623	CMP	0.621	scImpute		SRR6358214	Memory_T_cell	0.624	scImpute		CGACCTGCATAAAGCA	naive_CD4_T_cells	0.875	scImpute
				SRR1781148	HL60	0.541	scImpute		SRR5354624	CMP	0.783	scImpute		SRR6358215	Memory_T_cell	0.331	scImpute		CGACTAAGTTTGGGCG	naive_CD4_T_cells	0.851	scImpute
				SRR1781149	HL60	0.315	scImpute		SRR5354625	CMP	0.788	scImpute		SRR6358216	Memory_T_cell	0.643	scImpute		CGAGCGAAGTAAGTGG	naive_CD4_T_cells	0.887	scImpute
				SRR1781142	HL60	0.279	scImpute		SRR5354626	CMP	0.771	scImpute		SRR6358218	Memory_T_cell	0.644	scImpute		CGAGGCAAGTGATTCA	naive_CD4_T_cells	0.859	scImpute
				SRR1781144	HL60	0.568	scImpute		SRR5354627	CMP	0.768	scImpute		SRR6358219	Memory_T_cell	0.453	scImpute		CGAGGCAAGTTAGTGC	naive_CD4_T_cells	0.867	scImpute
				SRR1781150	HL60	0.557	scImpute		SRR5354628	CMP	0.779	scImpute		SRR6358220	Memory_T_cell	0.639	scImpute		CGAGGTGAGGACCTCA	naive_CD4_T_cells	0.759	scImpute
				SRR1781151	HL60	0.569	scImpute		SRR5354629	CMP	0.806	scImpute		SRR6358221	Memory_T_cell	0.247	scImpute		CGATATTCATGTCAAT	naive_CD4_T_cells	0.87	scImpute
				SRR1781153	HL60	0.21	scImpute		SRR5354630	CMP	0.803	scImpute		SRR6358222	Memory_T_cell	0.616	scImpute		CGATCCTTCTCTAGCC	naive_CD4_T_cells	0.86	scImpute
				SRR1781155	HL60	0.544	scImpute		SRR5354631	CMP	0.809	scImpute		SRR6358223	Memory_T_cell	0.644	scImpute		CGATTGAGTTAAGGTT	naive_CD4_T_cells	0.861	scImpute
				SRR1781152	HL60	0.208	scImpute		SRR5354634	CMP	0.79	scImpute		SRR6358224	Memory_T_cell	0.618	scImpute		CGATTTGCATTGCGTA	naive_CD4_T_cells	0.843	scImpute
				SRR1781156	HL60	0.564	scImpute		SRR5354636	CMP	0.773	scImpute		SRR6358225	Memory_T_cell	0.64	scImpute		CGCAATCCAGGCTAGA	naive_CD4_T_cells	0.844	scImpute
				SRR1781154	HL60	0.317	scImpute		SRR5354638	CMP	0.787	scImpute		SRR6358226	Memory_T_cell	0.633	scImpute		CGCAATCCAGTATGTT	naive_CD4_T_cells	0.866	scImpute
				SRR1781158	HL60	0.559	scImpute		SRR5354641	CMP	0.784	scImpute		SRR6358227	Memory_T_cell	0.45	scImpute		CGCAATGTCATTACTC	naive_CD4_T_cells	0.859	scImpute
				SRR1781157	HL60	0.521	scImpute		SRR5354642	CMP	0.789	scImpute		SRR6358228	Memory_T_cell	0.416	scImpute		CGCAATTAGGTGAAAT	naive_CD4_T_cells	0.842	scImpute
				SRR1781159	HL60	0.563	scImpute		SRR5354644	CMP	0.758	scImpute		SRR6358229	Memory_T_cell	0.597	scImpute		CGCACACAGAGGAAGG	naive_CD4_T_cells	0.838	scImpute
				SRR1781161	HL60	0.523	scImpute		SRR5354646	CMP	0.8	scImpute		SRR6358230	Memory_T_cell	0.441	scImpute		CGCATATAGCTTAGTA	naive_CD4_T_cells	0.866	scImpute
				SRR1781160	HL60	0.545	scImpute		SRR5354647	CMP	0.799	scImpute		SRR6358231	Memory_T_cell	0.608	scImpute		CGCATATAGTATTGCA	naive_CD4_T_cells	0.858	scImpute
				SRR1781162	HL60	0.553	scImpute		SRR5354648	CMP	0.803	scImpute		SRR6358234	Memory_T_cell	0.639	scImpute		CGCATTACACATAACT	naive_CD4_T_cells	0.848	scImpute
				SRR1781163	HL60	0.534	scImpute		SRR5354650	CMP	0.811	scImpute		SRR6358235	Memory_T_cell	0.456	scImpute		CGCATTACACCTAATG	naive_CD4_T_cells	0.861	scImpute
				SRR1781164	HL60	0.151	scImpute		SRR5354651	CMP	0.773	scImpute		SRR6358236	Memory_T_cell	0.394	scImpute		CGCATTTGTTCCGGGA	naive_CD4_T_cells	0.868	scImpute
				SRR1781165	HL60	0.58	scImpute		SRR5354652	CMP	0.797	scImpute		SRR6358237	Memory_T_cell	0.637	scImpute		CGCCAAATCGGTCATG	naive_CD4_T_cells	0.668	scImpute
				SRR1781166	HL60	0.578	scImpute		SRR5354653	CMP	0.748	scImpute		SRR6358239	Memory_T_cell	0.443	scImpute		CGCCACACAACCTGGT	naive_CD4_T_cells	0.832	scImpute
				SRR1781168	HL60	0.545	scImpute		SRR5354654	CMP	0.807	scImpute		SRR6358240	Memory_T_cell	0.337	scImpute		CGCCACACACCTAAGC	naive_CD4_T_cells	0.841	scImpute
				SRR1781167	HL60	0.529	scImpute		SRR5354656	CMP	0.775	scImpute		SRR6358242	Memory_T_cell	0.636	scImpute		CGCCTCATCGAGCAAA	naive_CD4_T_cells	0.882	scImpute
				SRR1781169	HL60	0.55	scImpute		SRR5354657	CMP	0.8	scImpute		SRR6358244	Memory_T_cell	0.651	scImpute		CGCCTCATCTCGCCCA	naive_CD4_T_cells	0.679	scImpute
				SRR1781170	HL60	0.548	scImpute		SRR5354658	CMP	0.696	scImpute		SRR6358245	Memory_T_cell	0.619	scImpute		CGCCTGTGTCCGTAGG	naive_CD4_T_cells	0.877	scImpute
				SRR1781172	HL60	0.515	scImpute		SRR5354659	CMP	0.67	scImpute		SRR6358247	Memory_T_cell	0.639	scImpute		CGCGATTCACATTAAC	naive_CD4_T_cells	0.862	scImpute
				SRR1781174	HL60	0.252	scImpute		SRR5354660	CMP	0.782	scImpute		SRR6358248	Memory_T_cell	0.302	scImpute		CGCGGATTCCAACTGG	naive_CD4_T_cells	0.878	scImpute
				SRR1781171	HL60	0.605	scImpute		SRR5354661	CMP	0.779	scImpute		SRR6358249	Memory_T_cell	0.458	scImpute		CGCTAACCAGCTAACC	naive_CD4_T_cells	0.878	scImpute
				SRR1781173	HL60	0.074	scImpute		SRR5354663	CMP	0.803	scImpute		SRR6358250	Memory_T_cell	0.626	scImpute		CGCTACTTCCCTGATC	naive_CD4_T_cells	0.874	scImpute
				SRR1781175	HL60	0.579	scImpute		SRR5354664	CMP	0.81	scImpute		SRR6358253	Memory_T_cell	0.377	scImpute		CGCTCCATCGGGACCT	naive_CD4_T_cells	0.86	scImpute
				SRR1781176	HL60	0.555	scImpute		SRR5354665	CMP	0.757	scImpute		SRR6358254	Memory_T_cell	0.635	scImpute		CGCTTCTAGGTTTGCG	naive_CD4_T_cells	0.873	scImpute
				SRR1781178	HL60	0.313	scImpute		SRR5354666	CMP	0.809	scImpute		SRR6358255	Memory_T_cell	0.646	scImpute		CGGAATCGTGGAAACG	naive_CD4_T_cells	0.834	scImpute
				SRR1781177	HL60	0.546	scImpute		SRR5354667	CMP	0.783	scImpute		SRR6358256	Memory_T_cell	0.427	scImpute		CGGAATCGTTCACCCA	naive_CD4_T_cells	0.863	scImpute
				SRR1781180	HL60	0.577	scImpute		SRR5354669	CMP	0.61	scImpute		SRR6358257	Memory_T_cell	0.411	scImpute		CGGACAACATTCCTCG	naive_CD4_T_cells	0.814	scImpute
				SRR1781179	HL60	0.589	scImpute		SRR5354670	CMP	0.754	scImpute		SRR6358262	Memory_T_cell	0.648	scImpute		CGGAGCAAGCCTTAAA	naive_CD4_T_cells	0.881	scImpute
				SRR1781181	HL60	0.292	scImpute		SRR5354671	CMP	0.804	scImpute		SRR6358263	Memory_T_cell	0.652	scImpute		CGGAGTCTCAGTTCCC	naive_CD4_T_cells	0.854	scImpute
				SRR1781182	HL60	0.333	scImpute		SRR5354672	CMP	0.791	scImpute		SRR6358264	Memory_T_cell	0.416	scImpute		CGGATAAAGAGAGGCT	naive_CD4_T_cells	0.732	scImpute
				SRR1781183	HL60	0.312	scImpute		SRR5354673	CMP	0.768	scImpute		SRR6358265	Memory_T_cell	0.434	scImpute		CGGCAATGTCGCGCAA	naive_CD4_T_cells	0.834	scImpute
				SRR1781184	HL60	0.55	scImpute		SRR5354674	CMP	0.81	scImpute		SRR6358266	Memory_T_cell	0.462	scImpute		CGGCCATAGCATCCAG	naive_CD4_T_cells	0.849	scImpute
				SRR1781185	HL60	0.588	scImpute		SRR5354675	CMP	0.789	scImpute		SRR6358267	Memory_T_cell	0.618	scImpute		CGGGCTTAGACTCGCA	naive_CD4_T_cells	0.861	scImpute
				SRR1781188	HL60	0.189	scImpute		SRR5354676	CMP	0.621	scImpute		SRR6358270	Memory_T_cell	0.653	scImpute		CGGGCTTAGTATTGTG	naive_CD4_T_cells	0.768	scImpute
				SRR1781187	HL60	0.592	scImpute		SRR5354677	CMP	0.768	scImpute		SRR6358272	Memory_T_cell	0.631	scImpute		CGGGTATGTGATTACG	naive_CD4_T_cells	0.842	scImpute
				SRR1781186	HL60	0.277	scImpute		SRR5354678	CMP	0.787	scImpute		SRR6358273	Memory_T_cell	0.644	scImpute		CGGGTCTAGTAACGGA	naive_CD4_T_cells	0.871	scImpute
				SRR1781189	HL60	0.301	scImpute		SRR5354679	CMP	0.812	scImpute		SRR6358274	Memory_T_cell	0.649	scImpute		CGGTAACGTTACTAGG	naive_CD4_T_cells	0.858	scImpute
				SRR1781190	HL60	0.565	scImpute		SRR5354680	CMP	0.797	scImpute		SRR6358275	Memory_T_cell	0.594	scImpute		CGGTAACGTTAGACCA	naive_CD4_T_cells	0.859	scImpute
				SRR1781191	HL60	0.564	scImpute		SRR5354681	CMP	0.797	scImpute		SRR6358276	Memory_T_cell	0.33	scImpute		CGGTAACGTTTACTTG	naive_CD4_T_cells	0.87	scImpute
				SRR1781192	HL60	0.532	scImpute		SRR5354682	CMP	0.75	scImpute		SRR6358278	Memory_T_cell	0.638	scImpute		CGGTAACGTTTCCTCC	naive_CD4_T_cells	0.884	scImpute
				SRR1781194	HL60	0.552	scImpute		SRR5354683	CMP	0.795	scImpute		SRR6358279	Memory_T_cell	0.434	scImpute		CGGTGAACAGTTTGTG	naive_CD4_T_cells	0.866	scImpute
				SRR1781193	HL60	0.588	scImpute		SRR5354684	CMP	0.791	scImpute		SRR6358280	Memory_T_cell	0.598	scImpute		CGGTGAGAGGCCATCA	naive_CD4_T_cells	0.85	scImpute
				SRR1781196	HL60	0.576	scImpute		SRR5354685	CMP	0.806	scImpute		SRR6358281	Memory_T_cell	0.65	scImpute		CGGTGAGAGGTTTACA	naive_CD4_T_cells	0.884	scImpute
				SRR1781195	HL60	0.553	scImpute		SRR5354686	CMP	0.764	scImpute		SRR6358283	Memory_T_cell	0.646	scImpute		CGGTTATAGATAGACG	naive_CD4_T_cells	0.844	scImpute
				SRR1781197	HL60	0.576	scImpute		SRR5354687	CMP	0.717	scImpute		SRR6358285	Memory_T_cell	0.639	scImpute		CGGTTCCGTTAACACG	naive_CD4_T_cells	0.859	scImpute
				SRR1781198	HL60	0.51	scImpute		SRR5354688	CMP	0.787	scImpute		SRR6358286	Memory_T_cell	0.638	scImpute		CGGTTGGGTGGACATC	naive_CD4_T_cells	0.83	scImpute
				SRR1781200	HL60	0.193	scImpute		SRR5354689	CMP	0.784	scImpute		SRR6358288	Memory_T_cell	0.641	scImpute		CGGTTTCTCCTTAATC	naive_CD4_T_cells	0.679	scImpute
				SRR1781201	HL60	0.554	scImpute		SRR5354690	CMP	0.614	scImpute		SRR6358289	Memory_T_cell	0.661	scImpute		CGGTTTGAGGAACACA	naive_CD4_T_cells	0.873	scImpute
				SRR1781203	HL60	0.331	scImpute		SRR5354691	CMP	0.707	scImpute		SRR6358290	Memory_T_cell	0.637	scImpute		CGTAACCCACCTGCTC	naive_CD4_T_cells	0.862	scImpute
				SRR1781202	HL60	0.544	scImpute		SRR5354692	CMP	0.787	scImpute		SRR6358291	Memory_T_cell	0.326	scImpute		CGTAACCCATGGCCCA	naive_CD4_T_cells	0.859	scImpute
				SRR1781199	HL60	0.55	scImpute		SRR5354693	CMP	0.713	scImpute		SRR6358293	Memory_T_cell	0.629	scImpute		CGTAACTAGGATGATG	naive_CD4_T_cells	0.858	scImpute
				SRR1781204	HL60	0.535	scImpute		SRR5354694	CMP	0.722	scImpute		SRR6358294	Memory_T_cell	0.664	scImpute		CGTACGGGTTGGCCGA	naive_CD4_T_cells	0.854	scImpute
				SRR1781207	HL60	0.587	scImpute		SRR5354695	CMP	0.799	scImpute		SRR6358296	Memory_T_cell	0.319	scImpute		CGTAGTTAGCTTGCTC	naive_CD4_T_cells	0.883	scImpute
				SRR1781208	HL60	0.074	scImpute		SRR5354696	CMP	0.816	scImpute		SRR6358299	Memory_T_cell	0.638	scImpute		CGTAGTTAGGACCTGC	naive_CD4_T_cells	0.844	scImpute
				SRR1781209	HL60	0.073	scImpute		SRR5354697	CMP	0.793	scImpute		SRR6358300	Memory_T_cell	0.421	scImpute		CGTAGTTAGGCGCTAC	naive_CD4_T_cells	0.88	scImpute
				SRR1781205	HL60	0.253	scImpute		SRR5354698	CMP	0.784	scImpute		SRR6358304	Memory_T_cell	0.606	scImpute		CGTAGTTAGGCTAGAA	naive_CD4_T_cells	0.858	scImpute
				SRR1781206	HL60	0.586	scImpute		SRR5354699	CMP	0.8	scImpute		SRR6358305	Memory_T_cell	0.644	scImpute		CGTAGTTAGGGTGAAC	naive_CD4_T_cells	0.867	scImpute
				SRR1781210	HL60	0.231	scImpute		SRR5354700	CMP	0.71	scImpute		SRR6358306	Memory_T_cell	0.591	scImpute		CGTCATTGTGGAAGGC	naive_CD4_T_cells	0.83	scImpute
				SRR1781211	HL60	0.543	scImpute		SRR5354701	CMP	0.79	scImpute		SRR6358308	Memory_T_cell	0.452	scImpute		CGTCCTAGTATTGAGT	naive_CD4_T_cells	0.857	scImpute
				SRR1781212	HL60	0.567	scImpute		SRR5354702	CMP	0.746	scImpute		SRR6358309	Memory_T_cell	0.388	scImpute		CGTCCTAGTTCGCTCA	naive_CD4_T_cells	0.856	scImpute
				SRR1781213	HL60	0.582	scImpute		SRR5354703	CMP	0.785	scImpute		SRR6358310	Memory_T_cell	0.645	scImpute		CGTGAGGAGCAGGTTT	naive_CD4_T_cells	0.863	scImpute
				SRR1781214	HL60	0.321	scImpute		SRR5354704	CMP	0.716	scImpute		SRR6358312	Memory_T_cell	0.618	scImpute		CGTGAGGAGGAGCAAC	naive_CD4_T_cells	0.861	scImpute
				SRR1781217	HL60	0.601	scImpute		SRR5354705	CMP	0.794	scImpute		SRR6358314	Memory_T_cell	0.631	scImpute		CGTGCTGCATTGGGAG	naive_CD4_T_cells	0.852	scImpute
				SRR1781216	HL60	0.58	scImpute		SRR5354706	CMP	0.781	scImpute		SRR6358315	Memory_T_cell	0.625	scImpute		CGTGCTTTCAATCTCT	naive_CD4_T_cells	0.834	scImpute
				SRR1781215	HL60	0.53	scImpute		SRR5354707	CMP	0.813	scImpute		SRR6358828	Th17_T_cell	0.388	scImpute		CGTGCTTTCTAATCAG	naive_CD4_T_cells	0.839	scImpute
				SRR1781218	HL60	0.567	scImpute		SRR5354708	CMP	0.785	scImpute		SRR6358832	Th17_T_cell	0.432	scImpute		CGTGCTTTCTCACTAT	naive_CD4_T_cells	0.815	scImpute
				SRR1780166	K562	0.637	scImpute		SRR5354709	CMP	0.731	scImpute		SRR6358836	Th17_T_cell	0.424	scImpute		CGTGGTTCAATAATGG	naive_CD4_T_cells	0.861	scImpute
				SRR1780168	K562	0.758	scImpute		SRR5354710	CMP	0.779	scImpute		SRR6358838	Th17_T_cell	0.364	scImpute		CGTGTGTCAATTGAAG	naive_CD4_T_cells	0.871	scImpute
				SRR1780170	K562	0.452	scImpute		SRR5354711	CMP	0.738	scImpute		SRR6358840	Th17_T_cell	0.443	scImpute		CGTGTGTCACAGCCTG	naive_CD4_T_cells	0.869	scImpute
				SRR1780172	K562	0.651	scImpute		SRR5354712	CMP	0.807	scImpute		SRR6358842	Th17_T_cell	0.331	scImpute		CGTGTTACAATCCTGA	naive_CD4_T_cells	0.862	scImpute
				SRR1780174	K562	0.651	scImpute		SRR5354713	CMP	0.79	scImpute		SRR6358843	Th17_T_cell	0.404	scImpute		CGTGTTACATCACAGC	naive_CD4_T_cells	0.872	scImpute
				SRR1780176	K562	0.644	scImpute		SRR5354714	CMP	0.811	scImpute		SRR6358845	Th17_T_cell	0.612	scImpute		CGTTAAATCTCCTCTT	naive_CD4_T_cells	0.85	scImpute
				SRR1780184	K562	0.772	scImpute		SRR5354716	CMP	0.803	scImpute		SRR6358847	Th17_T_cell	0.598	scImpute		CGTTAACAGCATGTTA	naive_CD4_T_cells	0.876	scImpute
				SRR1780186	K562	0.657	scImpute		SRR5354717	CMP	0.813	scImpute		SRR6358849	Th17_T_cell	0.608	scImpute		CGTTATCGTAGGTGTC	naive_CD4_T_cells	0.863	scImpute
				SRR1780178	K562	0.617	scImpute		SRR5354718	CMP	0.78	scImpute		SRR6358850	Th17_T_cell	0.417	scImpute		CGTTTCTCACGAATTT	naive_CD4_T_cells	0.878	scImpute
				SRR1780180	K562	0.764	scImpute		SRR5354719	CMP	0.795	scImpute		SRR6358853	Th17_T_cell	0.398	scImpute		CTAAAGCTCGAGGAGT	naive_CD4_T_cells	0.864	scImpute
				SRR1780182	K562	0.644	scImpute		SRR5354720	CMP	0.791	scImpute		SRR6358854	Th17_T_cell	0.397	scImpute		CTAATCGCAATAATCC	naive_CD4_T_cells	0.833	scImpute
				SRR1780188	K562	0.66	scImpute		SRR5354721	CMP	0.721	scImpute		SRR6358855	Th17_T_cell	0.418	scImpute		CTAATGTCATTAGCCA	naive_CD4_T_cells	0.804	scImpute
				SRR1780194	K562	0.658	scImpute		SRR5354722	CMP	0.804	scImpute		SRR6358857	Th17_T_cell	0.417	scImpute		CTACAACAGGAGGACT	naive_CD4_T_cells	0.76	scImpute
				SRR1780196	K562	0.455	scImpute		SRR5354723	CMP	0.793	scImpute		SRR6358858	Th17_T_cell	0.596	scImpute		CTACAACAGTTAACCA	naive_CD4_T_cells	0.858	scImpute
				SRR1780202	K562	0.447	scImpute		SRR5354724	CMP	0.807	scImpute		SRR6358859	Th17_T_cell	0.347	scImpute		CTACCTCAGGTACCGC	naive_CD4_T_cells	0.839	scImpute
				SRR1780198	K562	0.642	scImpute		SRR5354725	CMP	0.805	scImpute		SRR6358860	Th17_T_cell	0.386	scImpute		CTACTAAAGCCTTAAA	naive_CD4_T_cells	0.873	scImpute
				SRR1780200	K562	0.634	scImpute		SRR5354726	CMP	0.8	scImpute		SRR6358861	Th17_T_cell	0.445	scImpute		CTACTAAAGTGAGGGT	naive_CD4_T_cells	0.874	scImpute
				SRR1780204	K562	0.645	scImpute		SRR5354727	CMP	0.767	scImpute		SRR6358862	Th17_T_cell	0.497	scImpute		CTACTTAGTCATAGAT	naive_CD4_T_cells	0.867	scImpute
				SRR1780206	K562	0.646	scImpute		SRR5354729	CMP	0.698	scImpute		SRR6358865	Th17_T_cell	0.425	scImpute		CTAGCTGAGCAGCTAT	naive_CD4_T_cells	0.844	scImpute
				SRR1780212	K562	0.764	scImpute		SRR5354730	CMP	0.779	scImpute		SRR6358866	Th17_T_cell	0.602	scImpute		CTAGCTGAGGCGGGTA	naive_CD4_T_cells	0.865	scImpute
				SRR1780210	K562	0.632	scImpute		SRR5354731	CMP	0.77	scImpute		SRR6358869	Th17_T_cell	0.603	scImpute		CTAGGCGGTGTGCAAC	naive_CD4_T_cells	0.86	scImpute
				SRR1780208	K562	0.627	scImpute		SRR5354732	CMP	0.785	scImpute		SRR6358871	Th17_T_cell	0.606	scImpute		CTAGTAATCTCTAGCC	naive_CD4_T_cells	0.85	scImpute
				SRR1780214	K562	0.661	scImpute		SRR5354733	CMP	0.757	scImpute		SRR6358873	Th17_T_cell	0.384	scImpute		CTATAACCAGGTATTT	naive_CD4_T_cells	0.851	scImpute
				SRR1780216	K562	0.752	scImpute		SRR5354734	CMP	0.784	scImpute		SRR6358874	Th17_T_cell	0.603	scImpute		CTATGACAGTCAGTAC	naive_CD4_T_cells	0.858	scImpute
				SRR1780218	K562	0.651	scImpute		SRR5354735	CMP	0.802	scImpute		SRR6358875	Th17_T_cell	0.597	scImpute		CTATGAGGTGTTTCAC	naive_CD4_T_cells	0.85	scImpute
				SRR1780224	K562	0.657	scImpute		SRR5354738	CMP	0.798	scImpute		SRR6358879	Th17_T_cell	0.439	scImpute		CTATGATCACTAAATC	naive_CD4_T_cells	0.855	scImpute
				SRR1780222	K562	0.661	scImpute		SRR5354739	CMP	0.768	scImpute		SRR6358880	Th17_T_cell	0.388	scImpute		CTATGGCCAAGGTATA	naive_CD4_T_cells	0.775	scImpute
				SRR1780220	K562	0.758	scImpute		SRR5354741	CMP	0.775	scImpute		SRR6358885	Th17_T_cell	0.611	scImpute		CTATTACTCGTAACGT	naive_CD4_T_cells	0.872	scImpute
				SRR1780228	K562	0.77	scImpute		SRR5354742	CMP	0.782	scImpute		SRR6358887	Th17_T_cell	0.594	scImpute		CTATTCAGTGTGCACG	naive_CD4_T_cells	0.857	scImpute
				SRR1780230	K562	0.638	scImpute		SRR5354743	CMP	0.791	scImpute		SRR6358888	Th17_T_cell	0.605	scImpute		CTATTCAGTTCATCTA	naive_CD4_T_cells	0.841	scImpute
				SRR1780226	K562	0.656	scImpute		SRR5354744	CMP	0.776	scImpute		SRR6358890	Th17_T_cell	0.43	scImpute		CTATTGAAGGATCACT	naive_CD4_T_cells	0.839	scImpute
				SRR1780232	K562	0.66	scImpute		SRR5354745	CMP	0.798	scImpute		SRR6358891	Th17_T_cell	0.439	scImpute		CTCACAACACCCACAG	naive_CD4_T_cells	0.879	scImpute
				SRR1780236	K562	0.776	scImpute		SRR5354746	CMP	0.798	scImpute		SRR6358892	Th17_T_cell	0.592	scImpute		CTCACAACATCATGTG	naive_CD4_T_cells	0.855	scImpute
				SRR1780234	K562	0.643	scImpute		SRR5354747	CMP	0.701	scImpute		SRR6358895	Th17_T_cell	0.385	scImpute		CTCATCATCCAGGAAA	naive_CD4_T_cells	0.86	scImpute
				SRR1780238	K562	0.65	scImpute		SRR5354748	CMP	0.788	scImpute		SRR6358896	Th17_T_cell	0.432	scImpute		CTCATGCTCCCTGGTT	naive_CD4_T_cells	0.734	scImpute
				SRR1780240	K562	0.472	scImpute		SRR5354750	CMP	0.809	scImpute		SRR6358924	Th17_T_cell	0.382	scImpute		CTCATTAGTGAGGTAG	naive_CD4_T_cells	0.743	scImpute
				SRR1780242	K562	0.659	scImpute		SRR5354751	CMP	0.777	scImpute		SRR6358925	Th17_T_cell	0.443	scImpute		CTCATTAGTTTATCGC	naive_CD4_T_cells	0.689	scImpute
				SRR1780244	K562	0.65	scImpute		SRR5354752	CMP	0.793	scImpute		SRR6358926	Th17_T_cell	0.425	scImpute		CTCCATCAGTATTGTG	naive_CD4_T_cells	0.798	scImpute
				SRR1780250	K562	0.641	scImpute		SRR5354753	CMP	0.76	scImpute		SRR6358927	Th17_T_cell	0.424	scImpute		CTCCGGACATTCCTGT	naive_CD4_T_cells	0.84	scImpute
				SRR1780248	K562	0.65	scImpute		SRR5354754	CMP	0.8	scImpute		SRR6358928	Th17_T_cell	0.409	scImpute		CTCCTAATCTGTAATG	naive_CD4_T_cells	0.769	scImpute
				SRR1780246	K562	0.648	scImpute		SRR5354755	CMP	0.81	scImpute		SRR6358929	Th17_T_cell	0.617	scImpute		CTCCTCACAATTAAGG	naive_CD4_T_cells	0.738	scImpute
				SRR1780190	K562	0.652	scImpute		SRR5354756	CMP	0.798	scImpute		SRR6358930	Th17_T_cell	0.421	scImpute		CTCCTGAGTTTCCGGC	naive_CD4_T_cells	0.855	scImpute
				SRR1780254	K562	0.628	scImpute		SRR5354757	CMP	0.803	scImpute		SRR6358931	Th17_T_cell	0.438	scImpute		CTCGCTAGTAGCCATA	naive_CD4_T_cells	0.827	scImpute
				SRR1780252	K562	0.467	scImpute		SRR5354758	CMP	0.802	scImpute		SRR6358932	Th17_T_cell	0.465	scImpute		CTCGCTAGTAGCTGGT	naive_CD4_T_cells	0.859	scImpute
				SRR1780192	K562	0.447	scImpute		SRR5354759	CMP	0.796	scImpute		SRR6358933	Th17_T_cell	0.602	scImpute		CTCGCTCCAGTTGCGT	naive_CD4_T_cells	0.863	scImpute
				SRR1780256	K562	0.483	scImpute		SRR5354760	CMP	0.797	scImpute		SRR6358934	Th17_T_cell	0.452	scImpute		CTCTAAGCAAACGCGA	naive_CD4_T_cells	0.865	scImpute
				SRR1780262	K562	0.457	scImpute		SRR5354761	CMP	0.769	scImpute		SRR6358935	Th17_T_cell	0.45	scImpute		CTCTAAGCAATTGACT	naive_CD4_T_cells	0.858	scImpute
				SRR1780260	K562	0.775	scImpute		SRR5354762	CMP	0.797	scImpute		SRR6358936	Th17_T_cell	0.42	scImpute		CTCTATGTCCGCAAGC	naive_CD4_T_cells	0.867	scImpute
				SRR1780258	K562	0.651	scImpute		SRR5354763	CMP	0.795	scImpute		SRR6358937	Th17_T_cell	0.582	scImpute		CTCTCACAGGCCAATT	naive_CD4_T_cells	0.87	scImpute
				SRR1780264	K562	0.642	scImpute		SRR5354764	CMP	0.79	scImpute		SRR6358938	Th17_T_cell	0.397	scImpute		CTCTGTTCAGGTTCAC	naive_CD4_T_cells	0.858	scImpute
				SRR1780266	K562	0.65	scImpute		SRR5354765	CMP	0.782	scImpute		SRR6358939	Th17_T_cell	0.431	scImpute		CTCTTGATCATTTAGG	naive_CD4_T_cells	0.73	scImpute
				SRR1780270	K562	0.637	scImpute		SRR5354766	CMP	0.798	scImpute		SRR6358940	Th17_T_cell	0.425	scImpute		CTCTTGATCTATCGCC	naive_CD4_T_cells	0.856	scImpute
				SRR1780272	K562	0.667	scImpute		SRR5354767	CMP	0.805	scImpute		SRR6358941	Th17_T_cell	0.384	scImpute		CTGAAACTCATTATGG	naive_CD4_T_cells	0.858	scImpute
				SRR1780268	K562	0.667	scImpute		SRR5354768	CMP	0.775	scImpute		SRR6358942	Th17_T_cell	0.41	scImpute		CTGAATATCGCCTAAG	naive_CD4_T_cells	0.863	scImpute
				SRR1780274	K562	0.511	scImpute		SRR5354769	CMP	0.804	scImpute		SRR6358943	Th17_T_cell	0.414	scImpute		CTGAATATCTCGCCTG	naive_CD4_T_cells	0.811	scImpute
				SRR1780276	K562	0.629	scImpute		SRR5354770	CMP	0.798	scImpute		SRR6358944	Th17_T_cell	0.48	scImpute		CTGACCAAGTACTGGT	naive_CD4_T_cells	0.866	scImpute
				SRR1780278	K562	0.766	scImpute		SRR5354771	CMP	0.803	scImpute		SRR6358945	Th17_T_cell	0.425	scImpute		CTGGATGTCCATAATG	naive_CD4_T_cells	0.838	scImpute
				SRR1780280	K562	0.643	scImpute		SRR5354772	CMP	0.794	scImpute		SRR6358946	Th17_T_cell	0.425	scImpute		CTGGATGTCGGTCAAT	naive_CD4_T_cells	0.844	scImpute
				SRR1780282	K562	0.763	scImpute		SRR5354773	CMP	0.778	scImpute		SRR6358947	Th17_T_cell	0.307	scImpute		CTGGCTAAGGCTGTCA	naive_CD4_T_cells	0.868	scImpute
				SRR1780284	K562	0.754	scImpute		SRR5354774	CMP	0.594	scImpute		SRR6358948	Th17_T_cell	0.446	scImpute		CTGGTCAAGCTCAATA	naive_CD4_T_cells	0.875	scImpute
				SRR1780288	K562	0.627	scImpute		SRR5354775	CMP	0.803	scImpute		SRR6358949	Th17_T_cell	0.415	scImpute		CTGGTCAAGTGAGCGG	naive_CD4_T_cells	0.869	scImpute
				SRR1780286	K562	0.661	scImpute		SRR5354776	CMP	0.784	scImpute		SRR6358950	Th17_T_cell	0.399	scImpute		CTGGTCAAGTTATGGC	naive_CD4_T_cells	0.859	scImpute
				SRR1780292	K562	0.767	scImpute		SRR5354777	CMP	0.8	scImpute		SRR6358951	Th17_T_cell	0.409	scImpute		CTGGTTACAATCTCTC	naive_CD4_T_cells	0.864	scImpute
				SRR1780294	K562	0.651	scImpute		SRR5354778	CMP	0.774	scImpute		SRR6358952	Th17_T_cell	0.609	scImpute		CTGGTTACAGGCGAGT	naive_CD4_T_cells	0.869	scImpute
				SRR1780296	K562	0.658	scImpute		SRR5354779	CMP	0.808	scImpute		SRR6358953	Th17_T_cell	0.419	scImpute		CTGTAACAGCCACATG	naive_CD4_T_cells	0.866	scImpute
				SRR1780298	K562	0.659	scImpute		SRR5354780	CMP	0.789	scImpute		SRR6358954	Th17_T_cell	0.414	scImpute		CTGTATTTCCTAATTC	naive_CD4_T_cells	0.859	scImpute
				SRR1780290	K562	0.651	scImpute		SRR5354781	CMP	0.801	scImpute		SRR6358955	Th17_T_cell	0.446	scImpute		CTGTGTGAGACTTACA	naive_CD4_T_cells	0.855	scImpute
				SRR1780300	K562	0.641	scImpute		SRR5354782	CMP	0.781	scImpute		SRR6358956	Th17_T_cell	0.431	scImpute		CTGTGTGAGGACCAGG	naive_CD4_T_cells	0.668	scImpute
				SRR1780302	K562	0.776	scImpute		SRR5354783	CMP	0.798	scImpute		SRR6358957	Th17_T_cell	0.429	scImpute		CTGTGTGAGGCTTAGT	naive_CD4_T_cells	0.882	scImpute
				SRR1780304	K562	0.752	scImpute		SRR5354784	CMP	0.8	scImpute		SRR6358958	Th17_T_cell	0.318	scImpute		CTGTTAAAGCGCATTG	naive_CD4_T_cells	0.863	scImpute
				SRR1780306	K562	0.767	scImpute		SRR5354785	CMP	0.798	scImpute		SRR6358959	Th17_T_cell	0.452	scImpute		CTGTTGGAGTTCCTCA	naive_CD4_T_cells	0.855	scImpute
				SRR1780308	K562	0.776	scImpute		SRR5354786	CMP	0.793	scImpute		SRR6358960	Th17_T_cell	0.411	scImpute		CTTAACAAGCTAATTG	naive_CD4_T_cells	0.852	scImpute
				SRR1780310	K562	0.714	scImpute		SRR5354787	CMP	0.787	scImpute		SRR6358961	Th17_T_cell	0.441	scImpute		CTTAATGAGTATTGTG	naive_CD4_T_cells	0.784	scImpute
				SRR1780314	K562	0.647	scImpute		SRR5354788	CMP	0.775	scImpute		SRR6358962	Th17_T_cell	0.411	scImpute		CTTACCGGTAAACAAG	naive_CD4_T_cells	0.87	scImpute
				SRR1780312	K562	0.774	scImpute		SRR5354789	CMP	0.798	scImpute		SRR6358963	Th17_T_cell	0.431	scImpute		CTTACCGGTCACGGAT	naive_CD4_T_cells	0.685	scImpute
				SRR1780316	K562	0.629	scImpute		SRR5354790	CMP	0.796	scImpute		SRR6358964	Th17_T_cell	0.44	scImpute		CTTACCGGTTAGTACG	naive_CD4_T_cells	0.861	scImpute
				SRR1780318	K562	0.625	scImpute		SRR5354791	CMP	0.802	scImpute		SRR6358965	Th17_T_cell	0.392	scImpute		CTTACTAGTACCGTTT	naive_CD4_T_cells	0.862	scImpute
				SRR1780320	K562	0.656	scImpute		SRR5354792	CMP	0.79	scImpute		SRR6358966	Th17_T_cell	0.377	scImpute		CTTAGGAGTTTAGTCC	naive_CD4_T_cells	0.844	scImpute
				SRR1780326	K562	0.66	scImpute		SRR5354793	CMP	0.793	scImpute		SRR6358967	Th17_T_cell	0.402	scImpute		CTTATTGGTCAAACTG	naive_CD4_T_cells	0.662	scImpute
				SRR1780324	K562	0.66	scImpute		SRR5354794	CMP	0.806	scImpute		SRR6358968	Th17_T_cell	0.451	scImpute		CTTCAAGCACGCAACT	naive_CD4_T_cells	0.686	scImpute
				SRR1780328	K562	0.761	scImpute		SRR5354795	CMP	0.804	scImpute		SRR6358970	Th17_T_cell	0.417	scImpute		CTTCAATTCACGTTAA	naive_CD4_T_cells	0.866	scImpute
				SRR1780330	K562	0.664	scImpute		SRR5354796	CMP	0.8	scImpute		SRR6358971	Th17_T_cell	0.25	scImpute		CTTCAATTCCTGGCTT	naive_CD4_T_cells	0.863	scImpute
				SRR1780338	K562	0.654	scImpute		SRR5354797	CMP	0.776	scImpute		SRR6358972	Th17_T_cell	0.459	scImpute		CTTCAATTCGACAAAG	naive_CD4_T_cells	0.816	scImpute
				SRR1780334	K562	0.643	scImpute		SRR5354799	CMP	0.791	scImpute		SRR6358973	Th17_T_cell	0.602	scImpute		CTTCAGGAGATAAAGC	naive_CD4_T_cells	0.864	scImpute
				SRR1780336	K562	0.652	scImpute		SRR5354800	CMP	0.809	scImpute		SRR6358974	Th17_T_cell	0.42	scImpute		CTTCATCCAAATACCT	naive_CD4_T_cells	0.866	scImpute
				SRR1780342	K562	0.451	scImpute		SRR5354801	CMP	0.777	scImpute		SRR6358975	Th17_T_cell	0.607	scImpute		CTTCATCCAACTGGCT	naive_CD4_T_cells	0.765	scImpute
				SRR1780332	K562	0.667	scImpute		SRR5354802	CMP	0.792	scImpute		SRR6358976	Th17_T_cell	0.45	scImpute		CTTCATCCATAATCGT	naive_CD4_T_cells	0.861	scImpute
				SRR1780344	K562	0.626	scImpute		SRR5354803	CMP	0.805	scImpute		SRR6358977	Th17_T_cell	0.366	scImpute		CTTCGCGTCCCGAAGC	naive_CD4_T_cells	0.855	scImpute
				SRR1780340	K562	0.65	scImpute		SRR5354804	CMP	0.793	scImpute		SRR6358978	Th17_T_cell	0.604	scImpute		CTTCTAAGTCCTAACT	naive_CD4_T_cells	0.863	scImpute
				SRR1780354	K562	0.635	scImpute		SRR5354805	CMP	0.789	scImpute		SRR6358979	Th17_T_cell	0.395	scImpute		CTTGAATCAGGCTAGA	naive_CD4_T_cells	0.853	scImpute
				SRR1780352	K562	0.645	scImpute		SRR5354806	CMP	0.804	scImpute		SRR6358980	Th17_T_cell	0.472	scImpute		CTTGACGAGCTGGACC	naive_CD4_T_cells	0.86	scImpute
				SRR1780348	K562	0.24	scImpute		SRR5354807	CMP	0.803	scImpute		SRR6358981	Th17_T_cell	0.408	scImpute		CTTGCAACATGAGTTT	naive_CD4_T_cells	0.838	scImpute
				SRR1780358	K562	0.608	scImpute		SRR5354808	CMP	0.711	scImpute		SRR6358982	Th17_T_cell	0.432	scImpute		CTTGGACCATAATCCG	naive_CD4_T_cells	0.842	scImpute
				SRR1780356	K562	0.651	scImpute		SRR5354809	CMP	0.791	scImpute		SRR6358983	Th17_T_cell	0.558	scImpute		CTTGGACCATTGTTGG	naive_CD4_T_cells	0.867	scImpute
				SRR1780362	K562	0.609	scImpute		SRR5354810	CMP	0.773	scImpute		SRR6358984	Th17_T_cell	0.409	scImpute		CTTGTAAAGCTTACTT	naive_CD4_T_cells	0.859	scImpute
				SRR1780360	K562	0.651	scImpute		SRR5354811	CMP	0.764	scImpute		SRR6358985	Th17_T_cell	0.451	scImpute		CTTGTTTAGCAGGTTT	naive_CD4_T_cells	0.77	scImpute
				SRR1780366	K562	0.624	scImpute		SRR5354812	CMP	0.779	scImpute		SRR6358986	Th17_T_cell	0.274	scImpute		CTTTAGGCATGTTGGC	naive_CD4_T_cells	0.859	scImpute
				SRR1780370	K562	0.422	scImpute		SRR5354814	CMP	0.79	scImpute		SRR6358987	Th17_T_cell	0.444	scImpute		CTTTGAGCAAAGCGCA	naive_CD4_T_cells	0.835	scImpute
				SRR1780374	K562	0.645	scImpute		SRR5354815	CMP	0.659	scImpute		SRR6358988	Th17_T_cell	0.475	scImpute		CTTTGAGCACATAACT	naive_CD4_T_cells	0.864	scImpute
				SRR1780376	K562	0.593	scImpute		SRR5354816	CMP	0.797	scImpute		SRR6358989	Th17_T_cell	0.431	scImpute		CTTTGAGCAGGCTTCG	naive_CD4_T_cells	0.731	scImpute
				SRR1780380	K562	0.622	scImpute		SRR5355868	GMP	0.666	scImpute		SRR6358990	Th17_T_cell	0.435	scImpute		CTTTGGGAGTAACTCA	naive_CD4_T_cells	0.862	scImpute
				SRR1780386	K562	0.616	scImpute		SRR5355869	GMP	0.78	scImpute		SRR6358991	Th17_T_cell	0.44	scImpute		CTTTGTCCAATAAGCA	naive_CD4_T_cells	0.838	scImpute
				SRR1780392	K562	0.413	scImpute		SRR5355870	GMP	0.751	scImpute		SRR6358992	Th17_T_cell	0.593	scImpute		GAACACAAGCAGGCCT	naive_CD4_T_cells	0.862	scImpute
				SRR1780390	K562	0.649	scImpute		SRR5355871	GMP	0.764	scImpute		SRR6358993	Th17_T_cell	0.411	scImpute		GAACACAAGCTTAGTA	naive_CD4_T_cells	0.866	scImpute
				SRR1780396	K562	0.436	scImpute		SRR5355872	GMP	0.76	scImpute		SRR6358994	Th17_T_cell	0.463	scImpute		GAACCAAAGTTTGAGC	naive_CD4_T_cells	0.832	scImpute
				SRR1780384	K562	0.439	scImpute		SRR5355873	GMP	0.744	scImpute		SRR6358995	Th17_T_cell	0.408	scImpute		GAACCTGTCTGTGAGT	naive_CD4_T_cells	0.872	scImpute
				SRR1780402	K562	0.624	scImpute		SRR5355874	GMP	0.768	scImpute		SRR6358996	Th17_T_cell	0.288	scImpute		GAACCTTAGTTAGCTA	naive_CD4_T_cells	0.872	scImpute
				SRR1780400	K562	0.629	scImpute		SRR5355875	GMP	0.613	scImpute		SRR6358997	Th17_T_cell	0.458	scImpute		GAACGAATCATAACCA	naive_CD4_T_cells	0.858	scImpute
				SRR1780406	K562	0.65	scImpute		SRR5355876	GMP	0.618	scImpute		SRR6358998	Th17_T_cell	0.467	scImpute		GAACTTATCGGGACTC	naive_CD4_T_cells	0.879	scImpute
				SRR1780388	K562	0.625	scImpute		SRR5355877	GMP	0.752	scImpute		SRR6358999	Th17_T_cell	0.602	scImpute		GAAGCCTGTGTTGCTT	naive_CD4_T_cells	0.861	scImpute
				SRR1780410	K562	0.432	scImpute		SRR5355878	GMP	0.771	scImpute		SRR6359000	Th17_T_cell	0.457	scImpute		GAAGCTAAGCTAGAAG	naive_CD4_T_cells	0.763	scImpute
				SRR1780404	K562	0.643	scImpute		SRR5355880	GMP	0.771	scImpute		SRR6359001	Th17_T_cell	0.413	scImpute		GAAGCTAAGCTTAGCG	naive_CD4_T_cells	0.849	scImpute
				SRR1780408	K562	0.649	scImpute		SRR5355881	GMP	0.763	scImpute		SRR6359002	Th17_T_cell	0.413	scImpute		GAAGCTAAGGACCTCA	naive_CD4_T_cells	0.883	scImpute
				SRR1780416	K562	0.455	scImpute		SRR5355882	GMP	0.753	scImpute		SRR6359003	Th17_T_cell	0.429	scImpute		GAAGGAACATTGTCCT	naive_CD4_T_cells	0.795	scImpute
				SRR1780422	K562	0.66	scImpute		SRR5355883	GMP	0.764	scImpute		SRR6359004	Th17_T_cell	0.432	scImpute		GAAGGCCCACCTAATG	naive_CD4_T_cells	0.84	scImpute
				SRR1780424	K562	0.647	scImpute		SRR5355884	GMP	0.755	scImpute		SRR6359005	Th17_T_cell	0.58	scImpute		GAAGGCTAGGGACTAA	naive_CD4_T_cells	0.863	scImpute
				SRR1780428	K562	0.645	scImpute		SRR5355885	GMP	0.622	scImpute		SRR6359006	Th17_T_cell	0.463	scImpute		GAAGTATAGTTTAACG	naive_CD4_T_cells	0.851	scImpute
				SRR1780430	K562	0.641	scImpute		SRR5355886	GMP	0.767	scImpute		SRR6359007	Th17_T_cell	0.61	scImpute		GAAGTCAAGCGAGCGA	naive_CD4_T_cells	0.785	scImpute
				SRR1780420	K562	0.455	scImpute		SRR5355887	GMP	0.748	scImpute		SRR6359008	Th17_T_cell	0.425	scImpute		GAAGTCAAGTTTGTCT	naive_CD4_T_cells	0.801	scImpute
				SRR1780418	K562	0.656	scImpute		SRR5355888	GMP	0.753	scImpute		SRR6359009	Th17_T_cell	0.407	scImpute		GACAATACAATTGAGA	naive_CD4_T_cells	0.874	scImpute
				SRR1780432	K562	0.445	scImpute		SRR5355889	GMP	0.767	scImpute		SRR6359010	Th17_T_cell	0.431	scImpute		GACATAGAGGATTTGC	naive_CD4_T_cells	0.729	scImpute
				SRR1780438	K562	0.623	scImpute		SRR5355890	GMP	0.761	scImpute		SRR6359011	Th17_T_cell	0.403	scImpute		GACATTATCTTGCATT	naive_CD4_T_cells	0.743	scImpute
				SRR1780440	K562	0.633	scImpute		SRR5355891	GMP	0.751	scImpute		SRR6359012	Th17_T_cell	0.431	scImpute		GACCGAACAATGAATG	naive_CD4_T_cells	0.853	scImpute
				SRR1780448	K562	0.629	scImpute		SRR5355892	GMP	0.785	scImpute		SRR6359013	Th17_T_cell	0.322	scImpute		GACCGTTCAAACTAAG	naive_CD4_T_cells	0.861	scImpute
				SRR1780436	K562	0.632	scImpute		SRR5355893	GMP	0.783	scImpute		SRR6359014	Th17_T_cell	0.427	scImpute		GACCGTTCAAACTGTT	naive_CD4_T_cells	0.872	scImpute
				SRR1780434	K562	0.643	scImpute		SRR5355894	GMP	0.767	scImpute		SRR6359015	Th17_T_cell	0.416	scImpute		GACCTGATCGTTAACA	naive_CD4_T_cells	0.867	scImpute
				SRR1780444	K562	0.635	scImpute		SRR5355895	GMP	0.759	scImpute		SRR6359016	Th17_T_cell	0.44	scImpute		GACCTGCAGGGATTAG	naive_CD4_T_cells	0.827	scImpute
				SRR1780446	K562	0.643	scImpute		SRR5355896	GMP	0.755	scImpute		SRR6359017	Th17_T_cell	0.375	scImpute		GACGCAACACGTGCTG	naive_CD4_T_cells	0.866	scImpute
				SRR1780450	K562	0.447	scImpute		SRR5355897	GMP	0.764	scImpute		SRR6359018	Th17_T_cell	0.597	scImpute		GACGCAACAGTGAACG	naive_CD4_T_cells	0.863	scImpute
				SRR1780452	K562	0.654	scImpute		SRR5355898	GMP	0.765	scImpute		SRR6359019	Th17_T_cell	0.419	scImpute		GACGCCTAGGACCAGG	naive_CD4_T_cells	0.676	scImpute
				SRR1780458	K562	0.623	scImpute		SRR5355899	GMP	0.714	scImpute		SRR6358900	Th17_T_cell	0.598	scImpute		GACTTAGGTGCTCACC	naive_CD4_T_cells	0.87	scImpute
				SRR1780466	K562	0.65	scImpute		SRR5355900	GMP	0.739	scImpute		SRR6358901	Th17_T_cell	0.62	scImpute		GACTTGGTCCGTCCAT	naive_CD4_T_cells	0.879	scImpute
				SRR1780454	K562	0.643	scImpute		SRR5355901	GMP	0.773	scImpute		SRR6358904	Th17_T_cell	0.405	scImpute		GAGAAACGTGAATCGC	naive_CD4_T_cells	0.872	scImpute
				SRR1780456	K562	0.622	scImpute		SRR5355902	GMP	0.623	scImpute		SRR6358905	Th17_T_cell	0.591	scImpute		GAGAAACGTGCTTTAC	naive_CD4_T_cells	0.858	scImpute
				SRR1780460	K562	0.647	scImpute		SRR5355903	GMP	0.579	scImpute		SRR6358906	Th17_T_cell	0.595	scImpute		GAGAGGCGTACGTTTC	naive_CD4_T_cells	0.88	scImpute
				SRR1780462	K562	0.639	scImpute		SRR5355904	GMP	0.608	scImpute		SRR6358907	Th17_T_cell	0.612	scImpute		GAGAGGCGTCAAAGGG	naive_CD4_T_cells	0.869	scImpute
				SRR1780470	K562	0.646	scImpute		SRR5355905	GMP	0.611	scImpute		SRR6358908	Th17_T_cell	0.409	scImpute		GAGCAAGGTAACAGGG	naive_CD4_T_cells	0.862	scImpute
				SRR1780474	K562	0.642	scImpute		SRR5355906	GMP	0.63	scImpute		SRR6358911	Th17_T_cell	0.607	scImpute		GAGCAAGGTTTAAAGC	naive_CD4_T_cells	0.675	scImpute
				SRR1780472	K562	0.645	scImpute		SRR5355907	GMP	0.749	scImpute		SRR6358912	Th17_T_cell	0.349	scImpute		GAGCATGCACTTGTTC	naive_CD4_T_cells	0.8	scImpute
				SRR1780478	K562	0.633	scImpute		SRR5355908	GMP	0.772	scImpute		SRR6358913	Th17_T_cell	0.599	scImpute		GAGCATGCAGTTATGT	naive_CD4_T_cells	0.84	scImpute
				SRR1780482	K562	0.639	scImpute		SRR5355909	GMP	0.755	scImpute		SRR6358915	Th17_T_cell	0.403	scImpute		GAGCATGCATAATCAC	naive_CD4_T_cells	0.727	scImpute
				SRR1780484	K562	0.437	scImpute		SRR5355910	GMP	0.772	scImpute		SRR6358916	Th17_T_cell	0.331	scImpute		GAGCTAGCAAGACTCC	naive_CD4_T_cells	0.851	scImpute
				SRR1780496	K562	0.615	scImpute		SRR5355911	GMP	0.615	scImpute		SRR6358917	Th17_T_cell	0.344	scImpute		GAGCTAGCAGCACGTT	naive_CD4_T_cells	0.874	scImpute
				SRR1780494	K562	0.639	scImpute		SRR5355912	GMP	0.613	scImpute		SRR6358918	Th17_T_cell	0.401	scImpute		GAGCTGCTCACCTGCT	naive_CD4_T_cells	0.731	scImpute
				SRR1780498	K562	0.65	scImpute		SRR5355913	GMP	0.769	scImpute		SRR6358919	Th17_T_cell	0.601	scImpute		GAGCTGCTCATGACCG	naive_CD4_T_cells	0.841	scImpute
				SRR1780500	K562	0.45	scImpute		SRR5355914	GMP	0.763	scImpute		SRR6358920	Th17_T_cell	0.531	scImpute		GAGCTGCTCGTTACAA	naive_CD4_T_cells	0.85	scImpute
				SRR1780480	K562	0.646	scImpute		SRR5355915	GMP	0.758	scImpute		SRR6358923	Th17_T_cell	0.406	scImpute		GAGCTGCTCTTGCAGG	naive_CD4_T_cells	0.865	scImpute
				SRR1780504	K562	0.66	scImpute		SRR5355916	GMP	0.724	scImpute		SRR6357676	Jurkat_T_cell	0.842	MAGIC		GAGCTTGTCCAAGTGT	naive_CD4_T_cells	0.869	scImpute
				SRR1780502	K562	0.443	scImpute		SRR5355917	GMP	0.772	scImpute		SRR6357679	Jurkat_T_cell	0.829	MAGIC		GAGCTTGTCCTCACAC	naive_CD4_T_cells	0.875	scImpute
				SRR1780506	K562	0.632	scImpute		SRR5355918	GMP	0.756	scImpute		SRR6357683	Jurkat_T_cell	0.836	MAGIC		GAGGACTAGGTGTCCA	naive_CD4_T_cells	0.863	scImpute
				SRR1780512	K562	0.617	scImpute		SRR5355919	GMP	0.753	scImpute		SRR6357684	Jurkat_T_cell	0.799	MAGIC		GAGGCCTTCCACCTGT	naive_CD4_T_cells	0.873	scImpute
				SRR1780508	K562	0.428	scImpute		SRR5355920	GMP	0.758	scImpute		SRR6357685	Jurkat_T_cell	0.835	MAGIC		GAGGCTACATCAGCAC	naive_CD4_T_cells	0.852	scImpute
				SRR1780510	K562	0.612	scImpute		SRR5355921	GMP	0.76	scImpute		SRR6357686	Jurkat_T_cell	0.816	MAGIC		GAGGCTTGTATTGTCC	naive_CD4_T_cells	0.854	scImpute
				SRR1780518	K562	0.642	scImpute		SRR5355922	GMP	0.778	scImpute		SRR6357687	Jurkat_T_cell	0.844	MAGIC		GAGGGAGCAACCTGGT	naive_CD4_T_cells	0.861	scImpute
				SRR1780520	K562	0.637	scImpute		SRR5355923	GMP	0.753	scImpute		SRR6357689	Jurkat_T_cell	0.849	MAGIC		GAGGGAGCAGCTAACC	naive_CD4_T_cells	0.765	scImpute
				SRR1780522	K562	0.444	scImpute		SRR5355924	GMP	0.494	scImpute		SRR6357690	Jurkat_T_cell	0.836	MAGIC		GAGGGAGCATTAGGCC	naive_CD4_T_cells	0.852	scImpute
				SRR1780528	K562	0.604	scImpute		SRR5355925	GMP	0.771	scImpute		SRR6357692	Jurkat_T_cell	0.822	MAGIC		GAGGTACAGTAACAGG	naive_CD4_T_cells	0.856	scImpute
				SRR1780530	K562	0.437	scImpute		SRR5355926	GMP	0.758	scImpute		SRR6357693	Jurkat_T_cell	0.831	MAGIC		GAGGTGAGTAATGGAA	naive_CD4_T_cells	0.736	scImpute
				SRR1780536	K562	0.629	scImpute		SRR5355927	GMP	0.753	scImpute		SRR6357695	Jurkat_T_cell	0.789	MAGIC		GAGGTGAGTTGTAACG	naive_CD4_T_cells	0.875	scImpute
				SRR1780514	K562	0.629	scImpute		SRR5355928	GMP	0.772	scImpute		SRR6357696	Jurkat_T_cell	0.809	MAGIC		GAGTAACCATGAGTTT	naive_CD4_T_cells	0.867	scImpute
				SRR1780534	K562	0.433	scImpute		SRR5355929	GMP	0.765	scImpute		SRR6357698	Jurkat_T_cell	0.835	MAGIC		GAGTATCTCCTGTTCA	naive_CD4_T_cells	0.838	scImpute
				SRR1780538	K562	0.64	scImpute		SRR5355930	GMP	0.76	scImpute		SRR6357699	Jurkat_T_cell	0.843	MAGIC		GAGTCAAAGCTGTAAC	naive_CD4_T_cells	0.866	scImpute
				SRR1780544	K562	0.427	scImpute		SRR5355931	GMP	0.767	scImpute		SRR6357700	Jurkat_T_cell	0.791	MAGIC		GAGTGAGGTATTGTGG	naive_CD4_T_cells	0.849	scImpute
				SRR1780550	K562	0.64	scImpute		SRR5355932	GMP	0.731	scImpute		SRR6357701	Jurkat_T_cell	0.819	MAGIC		GAGTGATCAAAGCGGC	naive_CD4_T_cells	0.888	scImpute
				SRR1780558	K562	0.619	scImpute		SRR5355933	GMP	0.768	scImpute		SRR6357702	Jurkat_T_cell	0.823	MAGIC		GAGTGATCAAAGCTAA	naive_CD4_T_cells	0.87	scImpute
				SRR1780560	K562	0.641	scImpute		SRR5355934	GMP	0.747	scImpute		SRR6357703	Jurkat_T_cell	0.821	MAGIC		GAGTTTGGTGTTGTGA	naive_CD4_T_cells	0.855	scImpute
				SRR1780556	K562	0.65	scImpute		SRR5355935	GMP	0.552	scImpute		SRR6357707	Jurkat_T_cell	0.839	MAGIC		GATAAGCCAGCTTAGC	naive_CD4_T_cells	0.867	scImpute
				SRR1780562	K562	0.451	scImpute		SRR5355936	GMP	0.776	scImpute		SRR6357708	Jurkat_T_cell	0.845	MAGIC		GATAAGCCAGTCTAAT	naive_CD4_T_cells	0.843	scImpute
				SRR1780564	K562	0.619	scImpute		SRR5355937	GMP	0.767	scImpute		SRR6357709	Jurkat_T_cell	0.829	MAGIC		GATAATCGTGAACAAA	naive_CD4_T_cells	0.862	scImpute
				SRR1780568	K562	0.437	scImpute		SRR5355938	GMP	0.75	scImpute		SRR6357710	Jurkat_T_cell	0.819	MAGIC		GATCAAGAGGTGAAGC	naive_CD4_T_cells	0.871	scImpute
				SRR1780574	K562	0.447	scImpute		SRR5355939	GMP	0.736	scImpute		SRR6357711	Jurkat_T_cell	0.809	MAGIC		GATCAAGAGTAGCTTA	naive_CD4_T_cells	0.861	scImpute
				SRR1780570	K562	0.639	scImpute		SRR5355940	GMP	0.774	scImpute		SRR6357712	Jurkat_T_cell	0.823	MAGIC		GATCACTAGTATGTGC	naive_CD4_T_cells	0.74	scImpute
				SRR1780580	K562	0.437	scImpute		SRR5355941	GMP	0.771	scImpute		SRR6357713	Jurkat_T_cell	0.829	MAGIC		GATCAGGCACAATGCC	naive_CD4_T_cells	0.864	scImpute
				SRR1780582	K562	0.635	scImpute		SRR5355942	GMP	0.769	scImpute		SRR6357714	Jurkat_T_cell	0.826	MAGIC		GATCAGGCAGTACCGT	naive_CD4_T_cells	0.843	scImpute
				SRR1780584	K562	0.636	scImpute		SRR5355943	GMP	0.731	scImpute		SRR6357715	Jurkat_T_cell	0.818	MAGIC		GATCAGTTCCTCAGTC	naive_CD4_T_cells	0.855	scImpute
				SRR1780586	K562	0.242	scImpute		SRR5355944	GMP	0.762	scImpute		SRR6357718	Jurkat_T_cell	0.833	MAGIC		GATCGAGCAGCCAGTT	naive_CD4_T_cells	0.84	scImpute
				SRR1780552	K562	0.655	scImpute		SRR5355945	GMP	0.774	scImpute		SRR6357719	Jurkat_T_cell	0.785	MAGIC		GATCGAGCAGGTCCTG	naive_CD4_T_cells	0.867	scImpute
				SRR1780590	K562	0.44	scImpute		SRR5355946	GMP	0.775	scImpute		SRR6357720	Jurkat_T_cell	0.838	MAGIC		GATCGCTCAGTATGTT	naive_CD4_T_cells	0.866	scImpute
				SRR1780594	K562	0.651	scImpute		SRR5355947	GMP	0.762	scImpute		SRR6357722	Jurkat_T_cell	0.802	MAGIC		GATCGCTCAGTTAAAG	naive_CD4_T_cells	0.834	scImpute
				SRR1780596	K562	0.638	scImpute		SRR5355948	GMP	0.766	scImpute		SRR6357723	Jurkat_T_cell	0.774	MAGIC		GATCGCTCATAAGGAC	naive_CD4_T_cells	0.876	scImpute
				SRR1780598	K562	0.642	scImpute		SRR5355949	GMP	0.767	scImpute		SRR6357724	Jurkat_T_cell	0.797	MAGIC		GATGACTTCATTGACA	naive_CD4_T_cells	0.87	scImpute
				SRR1780572	K562	0.429	scImpute		SRR5355950	GMP	0.764	scImpute		SRR6357725	Jurkat_T_cell	0.837	MAGIC		GATGCGACAACTCGCG	naive_CD4_T_cells	0.811	scImpute
				SRR1780602	K562	0.622	scImpute		SRR5355951	GMP	0.755	scImpute		SRR6357729	Jurkat_T_cell	0.815	MAGIC		GATGGCTGTTTGCTGT	naive_CD4_T_cells	0.866	scImpute
				SRR1780604	K562	0.663	scImpute		SRR5355952	GMP	0.757	scImpute		SRR6357731	Jurkat_T_cell	0.828	MAGIC		GATTAAGCAGTAATAG	naive_CD4_T_cells	0.877	scImpute
				SRR1780566	K562	0.442	scImpute		SRR5355953	GMP	0.774	scImpute		SRR6357733	Jurkat_T_cell	0.843	MAGIC		GATTACTCATGTCAGC	naive_CD4_T_cells	0.854	scImpute
				SRR1780614	K562	0.638	scImpute		SRR5355954	GMP	0.773	scImpute		SRR6357734	Jurkat_T_cell	0.842	MAGIC		GATTAGTGTTACATCC	naive_CD4_T_cells	0.868	scImpute
				SRR1780616	K562	0.618	scImpute		SRR5355955	GMP	0.757	scImpute		SRR6357736	Jurkat_T_cell	0.845	MAGIC		GATTCCTGTCATAAGT	naive_CD4_T_cells	0.668	scImpute
				SRR1780618	K562	0.653	scImpute		SRR5355956	GMP	0.774	scImpute		SRR6357737	Jurkat_T_cell	0.827	MAGIC		GATTCGCCAGGCTTCG	naive_CD4_T_cells	0.857	scImpute
				SRR1780620	K562	0.65	scImpute		SRR5355957	GMP	0.751	scImpute		SRR6357738	Jurkat_T_cell	0.845	MAGIC		GATTGGTTCATTTGTC	naive_CD4_T_cells	0.871	scImpute
				SRR1780624	K562	0.647	scImpute		SRR5355958	GMP	0.776	scImpute		SRR6357739	Jurkat_T_cell	0.845	MAGIC		GATTGGTTCTAGCTTT	naive_CD4_T_cells	0.876	scImpute
				SRR1780630	K562	0.609	scImpute		SRR5355959	GMP	0.644	scImpute		SRR6357740	Jurkat_T_cell	0.84	MAGIC		GATTGTTCATCGCTCC	naive_CD4_T_cells	0.791	scImpute
				SRR1780634	K562	0.452	scImpute		SRR5355960	GMP	0.627	scImpute		SRR6357745	Jurkat_T_cell	0.832	MAGIC		GCAAACAAGTGAGGGT	naive_CD4_T_cells	0.837	scImpute
				SRR1780622	K562	0.446	scImpute		SRR5355961	GMP	0.592	scImpute		SRR6357746	Jurkat_T_cell	0.846	MAGIC		GCAAACCGTACTTCAC	naive_CD4_T_cells	0.873	scImpute
				SRR1780632	K562	0.441	scImpute		SRR5355962	GMP	0.76	scImpute		SRR6357748	Jurkat_T_cell	0.812	MAGIC		GCAAACCGTCTAACAG	naive_CD4_T_cells	0.862	scImpute
				SRR1780628	K562	0.638	scImpute		SRR5355963	GMP	0.758	scImpute		SRR6357749	Jurkat_T_cell	0.836	MAGIC		GCAAACCGTTCCTGAT	naive_CD4_T_cells	0.799	scImpute
				SRR1780636	K562	0.613	scImpute		SRR5355964	GMP	0.754	scImpute		SRR6357751	Jurkat_T_cell	0.839	MAGIC		GCAAGCCTCCTCACTA	naive_CD4_T_cells	0.855	scImpute
				SRR1780638	K562	0.439	scImpute		SRR5355965	GMP	0.75	scImpute		SRR6357752	Jurkat_T_cell	0.823	MAGIC		GCAAGCCTCTTTAAGG	naive_CD4_T_cells	0.844	scImpute
				SRR1780626	K562	0.633	scImpute		SRR5355966	GMP	0.748	scImpute		SRR6357753	Jurkat_T_cell	0.762	MAGIC		GCAAGTGCACGCAACT	naive_CD4_T_cells	0.775	scImpute
				SRR1780640	K562	0.627	scImpute		SRR5355967	GMP	0.755	scImpute		SRR6357755	Jurkat_T_cell	0.851	MAGIC		GCAATAGAGGCGGATG	naive_CD4_T_cells	0.865	scImpute
				SRR1780644	K562	0.655	scImpute		SRR5355968	GMP	0.616	scImpute		SRR6357756	Jurkat_T_cell	0.82	MAGIC		GCAATCTAGCCTAACG	naive_CD4_T_cells	0.856	scImpute
				SRR1780646	K562	0.643	scImpute		SRR5355969	GMP	0.705	scImpute		SRR6357758	Jurkat_T_cell	0.846	MAGIC		GCAATCTAGGATTGCT	naive_CD4_T_cells	0.827	scImpute
				SRR1780642	K562	0.632	scImpute		SRR5355970	GMP	0.722	scImpute		SRR6357759	Jurkat_T_cell	0.844	MAGIC		GCAATGTTCAAGGACA	naive_CD4_T_cells	0.864	scImpute
				SRR1780648	K562	0.652	scImpute		SRR5355971	GMP	0.73	scImpute		SRR6357760	Jurkat_T_cell	0.85	MAGIC		GCACGCTAGGGCTAAA	naive_CD4_T_cells	0.87	scImpute
				SRR1780652	K562	0.629	scImpute		SRR5355972	GMP	0.743	scImpute		SRR6357763	Jurkat_T_cell	0.811	MAGIC		GCAGCAACACTATGGC	naive_CD4_T_cells	0.869	scImpute
				SRR1780650	K562	0.433	scImpute		SRR5355973	GMP	0.61	scImpute		SRR6357764	Jurkat_T_cell	0.836	MAGIC		GCAGCCAGTCTTGCAT	naive_CD4_T_cells	0.76	scImpute
				SRR1780654	K562	0.625	scImpute		SRR5355974	GMP	0.605	scImpute		SRR6357765	Jurkat_T_cell	0.818	MAGIC		GCAGCTATCCCTGATC	naive_CD4_T_cells	0.86	scImpute
				SRR1780656	K562	0.447	scImpute		SRR5355975	GMP	0.746	scImpute		SRR6357766	Jurkat_T_cell	0.83	MAGIC		GCAGGACCATTAAACC	naive_CD4_T_cells	0.864	scImpute
				SRR1780666	K562	0.659	scImpute		SRR5355979	GMP	0.727	scImpute		SRR6357767	Jurkat_T_cell	0.842	MAGIC		GCAGGCTTCAGCACGC	naive_CD4_T_cells	0.869	scImpute
				SRR1780664	K562	0.639	scImpute		SRR5355980	GMP	0.729	scImpute		SRR6357768	Jurkat_T_cell	0.827	MAGIC		GCAGGTGAGGACTTAC	naive_CD4_T_cells	0.867	scImpute
				SRR1780668	K562	0.64	scImpute		SRR5355981	GMP	0.783	scImpute		SRR6357769	Jurkat_T_cell	0.842	MAGIC		GCAGGTTGTCACGAAC	naive_CD4_T_cells	0.747	scImpute
				SRR1780670	K562	0.637	scImpute		SRR5355985	GMP	0.764	scImpute		SRR6357774	Jurkat_T_cell	0.772	MAGIC		GCATCCTTCGGTCAGC	naive_CD4_T_cells	0.881	scImpute
				SRR1780674	K562	0.463	scImpute		SRR5355986	GMP	0.775	scImpute		SRR6357868	Jurkat_T_cell	0.823	MAGIC		GCATGAAAGAAAGCAT	naive_CD4_T_cells	0.848	scImpute
				SRR1780672	K562	0.662	scImpute		SRR5355987	GMP	0.779	scImpute		SRR6357869	Jurkat_T_cell	0.818	MAGIC		GCATTAGGTAATGGCC	naive_CD4_T_cells	0.869	scImpute
				SRR1780676	K562	0.656	scImpute		SRR5355988	GMP	0.726	scImpute		SRR6357870	Jurkat_T_cell	0.774	MAGIC		GCCAACATCAGGAAGC	naive_CD4_T_cells	0.863	scImpute
				SRR1780684	K562	0.635	scImpute		SRR5355991	GMP	0.735	scImpute		SRR6357872	Jurkat_T_cell	0.797	MAGIC		GCCAACATCTAATCAG	naive_CD4_T_cells	0.862	scImpute
				SRR1780682	K562	0.659	scImpute		SRR5355992	GMP	0.787	scImpute		SRR6357874	Jurkat_T_cell	0.838	MAGIC		GCCAATTAGGACCAGG	naive_CD4_T_cells	0.779	scImpute
				SRR1780686	K562	0.627	scImpute		SRR5355993	GMP	0.72	scImpute		SRR6357877	Jurkat_T_cell	0.827	MAGIC		GCCAATTAGTCATGCG	naive_CD4_T_cells	0.877	scImpute
				SRR1780688	K562	0.634	scImpute		SRR5355997	GMP	0.729	scImpute		SRR6357878	Jurkat_T_cell	0.767	MAGIC		GCCACAATCAGTTCCC	naive_CD4_T_cells	0.856	scImpute
				SRR1780690	K562	0.623	scImpute		SRR5355998	GMP	0.781	scImpute		SRR6357879	Jurkat_T_cell	0.826	MAGIC		GCCACAATCTAACTGA	naive_CD4_T_cells	0.811	scImpute
				SRR1780692	K562	0.653	scImpute		SRR5355999	GMP	0.771	scImpute		SRR6357880	Jurkat_T_cell	0.814	MAGIC		GCCACACAGGCAATAG	naive_CD4_T_cells	0.84	scImpute
				SRR1780694	K562	0.652	scImpute		SRR5356000	GMP	0.53	scImpute		SRR6357881	Jurkat_T_cell	0.849	MAGIC		GCCATTACACAAACTT	naive_CD4_T_cells	0.866	scImpute
				SRR1780696	K562	0.659	scImpute		SRR5356002	GMP	0.726	scImpute		SRR6357882	Jurkat_T_cell	0.823	MAGIC		GCCCGTTGTTAGCTGA	naive_CD4_T_cells	0.868	scImpute
				SRR1780700	K562	0.608	scImpute		SRR5356003	GMP	0.76	scImpute		SRR6357884	Jurkat_T_cell	0.804	MAGIC		GCCCGTTGTTTCCGGC	naive_CD4_T_cells	0.876	scImpute
				SRR1780702	K562	0.438	scImpute		SRR5356004	GMP	0.768	scImpute		SRR6357885	Jurkat_T_cell	0.824	MAGIC		GCCCTCATCCCGAACA	naive_CD4_T_cells	0.667	scImpute
				SRR1780698	K562	0.628	scImpute		SRR5356005	GMP	0.731	scImpute		SRR6357886	Jurkat_T_cell	0.808	MAGIC		GCCCTCATCGCACACA	naive_CD4_T_cells	0.756	scImpute
				SRR1780704	K562	0.646	scImpute		SRR5356007	GMP	0.765	scImpute		SRR6357887	Jurkat_T_cell	0.812	MAGIC		GCCTAATAGCTTGCTC	naive_CD4_T_cells	0.869	scImpute
				SRR1780708	K562	0.442	scImpute		SRR5356009	GMP	0.773	scImpute		SRR6357889	Jurkat_T_cell	0.813	MAGIC		GCCTGACAGCCAAATC	naive_CD4_T_cells	0.829	scImpute
				SRR1780712	K562	0.454	scImpute		SRR5356010	GMP	0.774	scImpute		SRR6357890	Jurkat_T_cell	0.818	MAGIC		GCCTGACAGCCGCAGT	naive_CD4_T_cells	0.869	scImpute
				SRR1780714	K562	0.651	scImpute		SRR5356012	GMP	0.776	scImpute		SRR6357891	Jurkat_T_cell	0.823	MAGIC		GCCTGCTGTAGCCTAA	naive_CD4_T_cells	0.685	scImpute
				SRR1780718	K562	0.434	scImpute		SRR5356013	GMP	0.77	scImpute		SRR6357893	Jurkat_T_cell	0.843	MAGIC		GCCTGCTGTATTGGAT	naive_CD4_T_cells	0.733	scImpute
				SRR1780726	K562	0.44	scImpute		SRR5356014	GMP	0.734	scImpute		SRR6357894	Jurkat_T_cell	0.805	MAGIC		GCCTTAACAACCCTAA	naive_CD4_T_cells	0.845	scImpute
				SRR1780730	K562	0.628	scImpute		SRR5356015	GMP	0.58	scImpute		SRR6357895	Jurkat_T_cell	0.822	MAGIC		GCCTTAACATGCATAT	naive_CD4_T_cells	0.841	scImpute
				SRR1780732	K562	0.431	scImpute		SRR5356016	GMP	0.773	scImpute		SRR6357896	Jurkat_T_cell	0.826	MAGIC		GCCTTACTCCTGGTGA	naive_CD4_T_cells	0.855	scImpute
				SRR1780736	K562	0.624	scImpute		SRR5356017	GMP	0.774	scImpute		SRR6357897	Jurkat_T_cell	0.817	MAGIC		GCCTTAGAGCATGGTT	naive_CD4_T_cells	0.843	scImpute
				SRR1780738	K562	0.658	scImpute		SRR5356018	GMP	0.762	scImpute		SRR6357898	Jurkat_T_cell	0.827	MAGIC		GCCTTAGAGGTCCTGA	naive_CD4_T_cells	0.87	scImpute
				SRR5584213	K562	0.726	scImpute		SRR5356020	GMP	0.724	scImpute		SRR6357899	Jurkat_T_cell	0.819	MAGIC		GCCTTTGGTGCCTCAC	naive_CD4_T_cells	0.769	scImpute
				SRR5584214	K562	0.463	scImpute		SRR5356021	GMP	0.734	scImpute		SRR6357901	Jurkat_T_cell	0.829	MAGIC		GCCTTTGGTTGGTTAG	naive_CD4_T_cells	0.861	scImpute
				SRR5584193	K562	0.736	scImpute		SRR5356022	GMP	0.755	scImpute		SRR6357902	Jurkat_T_cell	0.836	MAGIC		GCGAAGTAGTGATTCA	naive_CD4_T_cells	0.864	scImpute
				SRR5584194	K562	0.764	scImpute		SRR5356023	GMP	0.757	scImpute		SRR6357903	Jurkat_T_cell	0.83	MAGIC		GCGATTAGTGGATTCA	naive_CD4_T_cells	0.837	scImpute
				SRR5584196	K562	0.765	scImpute		SRR5356024	GMP	0.733	scImpute		SRR6357904	Jurkat_T_cell	0.803	MAGIC		GCGCAAACAATGCCCG	naive_CD4_T_cells	0.882	scImpute
				SRR5584198	K562	0.758	scImpute		SRR5356025	GMP	0.764	scImpute		SRR6357905	Jurkat_T_cell	0.778	MAGIC		GCGCAATGTCCACAAA	naive_CD4_T_cells	0.671	scImpute
				SRR5584199	K562	0.742	scImpute		SRR5356026	GMP	0.742	scImpute		SRR6357906	Jurkat_T_cell	0.823	MAGIC		GCGCGATTCAAGCTAC	naive_CD4_T_cells	0.859	scImpute
				SRR5584200	K562	0.773	scImpute		SRR5356027	GMP	0.764	scImpute		SRR6357776	Jurkat_T_cell	0.825	MAGIC		GCGCGATTCCGCAAGC	naive_CD4_T_cells	0.869	scImpute
				SRR5584201	K562	0.464	scImpute		SRR5356028	GMP	0.783	scImpute		SRR6357777	Jurkat_T_cell	0.827	MAGIC		GCGCTTGCACCTAAGC	naive_CD4_T_cells	0.869	scImpute
				SRR5584202	K562	0.746	scImpute		SRR5356029	GMP	0.751	scImpute		SRR6357779	Jurkat_T_cell	0.837	MAGIC		GCGGATACACGTAAGG	naive_CD4_T_cells	0.873	scImpute
				SRR5584203	K562	0.659	scImpute		SRR5356030	GMP	0.736	scImpute		SRR6357781	Jurkat_T_cell	0.775	MAGIC		GCGGTTATCCTGATGG	naive_CD4_T_cells	0.676	scImpute
				SRR5584204	K562	0.655	scImpute		SRR5356031	GMP	0.734	scImpute		SRR6357784	Jurkat_T_cell	0.825	MAGIC		GCGGTTGGTAAGGTTT	naive_CD4_T_cells	0.759	scImpute
				SRR5584205	K562	0.641	scImpute		SRR5356032	GMP	0.764	scImpute		SRR6357786	Jurkat_T_cell	0.845	MAGIC		GCGGTTGGTTCCTCCT	naive_CD4_T_cells	0.749	scImpute
				SRR5584206	K562	0.769	scImpute		SRR5356033	GMP	0.764	scImpute		SRR6357787	Jurkat_T_cell	0.826	MAGIC		GCGTAACGTGATTTGG	naive_CD4_T_cells	0.87	scImpute
				SRR5584207	K562	0.754	scImpute		SRR5356034	GMP	0.787	scImpute		SRR6357788	Jurkat_T_cell	0.83	MAGIC		GCGTAACGTTCACTGT	naive_CD4_T_cells	0.871	scImpute
				SRR5584209	K562	0.386	scImpute		SRR5356035	GMP	0.79	scImpute		SRR6357789	Jurkat_T_cell	0.834	MAGIC		GCGTGCTAGGGTGAGT	naive_CD4_T_cells	0.831	scImpute
				SRR5584210	K562	0.757	scImpute		SRR5356036	GMP	0.751	scImpute		SRR6357790	Jurkat_T_cell	0.768	MAGIC		GCTAACAGTAGGTTAT	naive_CD4_T_cells	0.834	scImpute
				SRR5584212	K562	0.486	scImpute		SRR5356037	GMP	0.573	scImpute		SRR6357791	Jurkat_T_cell	0.752	MAGIC		GCTAAGCGTCAGGAAG	naive_CD4_T_cells	0.84	scImpute
				SRR5584211	K562	0.774	scImpute		SRR5356038	GMP	0.583	scImpute		SRR6357792	Jurkat_T_cell	0.808	MAGIC		GCTAGCGGTAGTAAGA	naive_CD4_T_cells	0.843	scImpute
				SRR5584215	K562	0.396	scImpute		SRR5356039	GMP	0.77	scImpute		SRR6357793	Jurkat_T_cell	0.803	MAGIC		GCTAGCGGTTGACTTC	naive_CD4_T_cells	0.768	scImpute
				SRR5584216	K562	0.749	scImpute		SRR5356040	GMP	0.789	scImpute		SRR6357794	Jurkat_T_cell	0.75	MAGIC		GCTAGCGGTTTATGGG	naive_CD4_T_cells	0.842	scImpute
				SRR5584217	K562	0.451	scImpute		SRR5356041	GMP	0.774	scImpute		SRR6357795	Jurkat_T_cell	0.794	MAGIC		GCTAGCTCATAAGGAC	naive_CD4_T_cells	0.87	scImpute
				SRR5584218	K562	0.419	scImpute		SRR5356042	GMP	0.59	scImpute		SRR6357797	Jurkat_T_cell	0.847	MAGIC		GCTAGCTCATGTGGGA	naive_CD4_T_cells	0.862	scImpute
				SRR5584219	K562	0.753	scImpute		SRR5356043	GMP	0.591	scImpute		SRR6357799	Jurkat_T_cell	0.841	MAGIC		GCTATAGGTCACGAAC	naive_CD4_T_cells	0.828	scImpute
				SRR5584221	K562	0.768	scImpute		SRR5356044	GMP	0.596	scImpute		SRR6357800	Jurkat_T_cell	0.781	MAGIC		GCTATCCTCCTTAGTT	naive_CD4_T_cells	0.869	scImpute
				SRR5584220	K562	0.757	scImpute		SRR5356045	GMP	0.742	scImpute		SRR6357801	Jurkat_T_cell	0.794	MAGIC		GCTATTGCAATCCTGA	naive_CD4_T_cells	0.834	scImpute
				SRR5584222	K562	0.766	scImpute		SRR5356046	GMP	0.785	scImpute		SRR6357802	Jurkat_T_cell	0.788	MAGIC		GCTCACAAGATGGAGC	naive_CD4_T_cells	0.866	scImpute
				SRR5584223	K562	0.75	scImpute		SRR5356047	GMP	0.74	scImpute		SRR6357803	Jurkat_T_cell	0.822	MAGIC		GCTCGATCAAGATTCT	naive_CD4_T_cells	0.874	scImpute
				SRR5584224	K562	0.49	scImpute		SRR5356048	GMP	0.587	scImpute		SRR6357804	Jurkat_T_cell	0.828	MAGIC		GCTCGATCAGGCTAAG	naive_CD4_T_cells	0.84	scImpute
				SRR5584225	K562	0.767	scImpute		SRR5356049	GMP	0.586	scImpute		SRR6357805	Jurkat_T_cell	0.833	MAGIC		GCTCGATCATTGGGAG	naive_CD4_T_cells	0.843	scImpute
				SRR5584226	K562	0.761	scImpute		SRR5356050	GMP	0.586	scImpute		SRR6357806	Jurkat_T_cell	0.772	MAGIC		GCTCTGGCATCTTGAG	naive_CD4_T_cells	0.857	scImpute
				SRR5584227	K562	0.725	scImpute		SRR5356051	GMP	0.737	scImpute		SRR6357807	Jurkat_T_cell	0.828	MAGIC		GCTCTGTTCAAACCTA	naive_CD4_T_cells	0.865	scImpute
				SRR5584228	K562	0.732	scImpute		SRR5356052	GMP	0.768	scImpute		SRR6357808	Jurkat_T_cell	0.814	MAGIC		GCTCTGTTCCACAATA	naive_CD4_T_cells	0.681	scImpute
				SRR5584229	K562	0.784	scImpute		SRR5356053	GMP	0.736	scImpute		SRR6357809	Jurkat_T_cell	0.823	MAGIC		GCTCTGTTCCCGAACA	naive_CD4_T_cells	0.876	scImpute
				SRR5584230	K562	0.746	scImpute		SRR5356054	GMP	0.587	scImpute		SRR6357810	Jurkat_T_cell	0.821	MAGIC		GCTGACATCATGGCCA	naive_CD4_T_cells	0.69	scImpute
				SRR5584231	K562	0.506	scImpute		SRR5356055	GMP	0.6	scImpute		SRR6357811	Jurkat_T_cell	0.799	MAGIC		GCTGACCAGGAGGACT	naive_CD4_T_cells	0.869	scImpute
				SRR5584232	K562	0.758	scImpute		SRR5356056	GMP	0.587	scImpute		SRR6357812	Jurkat_T_cell	0.796	MAGIC		GCTGACCAGGCGCACT	naive_CD4_T_cells	0.858	scImpute
				SRR5584234	K562	0.746	scImpute		SRR5356057	GMP	0.689	scImpute		SRR6357813	Jurkat_T_cell	0.831	MAGIC		GCTGAGGAGGCACAGG	naive_CD4_T_cells	0.868	scImpute
				SRR5584233	K562	0.763	scImpute		SRR5356058	GMP	0.781	scImpute		SRR6357815	Jurkat_T_cell	0.83	MAGIC		GCTGAGGAGGCCCAGT	naive_CD4_T_cells	0.864	scImpute
				SRR5584235	K562	0.763	scImpute		SRR5356059	GMP	0.765	scImpute		SRR6357816	Jurkat_T_cell	0.833	MAGIC		GCTGATCCAGTTTGTG	naive_CD4_T_cells	0.86	scImpute
				SRR5584236	K562	0.462	scImpute		SRR5356060	GMP	0.768	scImpute		SRR6357817	Jurkat_T_cell	0.792	MAGIC		GCTGCAATCATCAGTA	naive_CD4_T_cells	0.868	scImpute
				SRR5584237	K562	0.762	scImpute		SRR5356061	GMP	0.705	scImpute		SRR6357818	Jurkat_T_cell	0.832	MAGIC		GCTGCAATCATGCATA	naive_CD4_T_cells	0.862	scImpute
				SRR5584238	K562	0.758	scImpute		SRR5356063	GMP	0.737	scImpute		SRR6357819	Jurkat_T_cell	0.827	MAGIC		GCTGCATCAACCCTAA	naive_CD4_T_cells	0.856	scImpute
				SRR5584239	K562	0.744	scImpute		SRR5356064	GMP	0.76	scImpute		SRR6357821	Jurkat_T_cell	0.828	MAGIC		GCTGGATGTTTACGTC	naive_CD4_T_cells	0.872	scImpute
				SRR5584240	K562	0.749	scImpute		SRR5356065	GMP	0.751	scImpute		SRR6357822	Jurkat_T_cell	0.8	MAGIC		GCTGGTTCAGGTTCAC	naive_CD4_T_cells	0.841	scImpute
				SRR5584241	K562	0.734	scImpute		SRR5356066	GMP	0.765	scImpute		SRR6357823	Jurkat_T_cell	0.829	MAGIC		GCTGTAAGTATTCGCT	naive_CD4_T_cells	0.83	scImpute
				SRR5584242	K562	0.761	scImpute		SRR5356067	GMP	0.761	scImpute		SRR6357824	Jurkat_T_cell	0.795	MAGIC		GCTGTACCACAAACTT	naive_CD4_T_cells	0.878	scImpute
				SRR5584243	K562	0.766	scImpute		SRR5356070	GMP	0.74	scImpute		SRR6357827	Jurkat_T_cell	0.839	MAGIC		GCTGTGATCTAAGTCA	naive_CD4_T_cells	0.852	scImpute
				SRR5584244	K562	0.469	scImpute		SRR5356071	GMP	0.736	scImpute		SRR6357829	Jurkat_T_cell	0.822	MAGIC		GCTGTGCAGGATTGCT	naive_CD4_T_cells	0.868	scImpute
				SRR5584246	K562	0.751	scImpute		SRR5356075	GMP	0.717	scImpute		SRR6357831	Jurkat_T_cell	0.837	MAGIC		GCTTAAATCGAAGTGA	naive_CD4_T_cells	0.855	scImpute
				SRR5584247	K562	0.745	scImpute		SRR5356078	GMP	0.751	scImpute		SRR6357832	Jurkat_T_cell	0.838	MAGIC		GCTTAACAGAAACTGG	naive_CD4_T_cells	0.853	scImpute
				SRR5584248	K562	0.752	scImpute		SRR5356080	GMP	0.738	scImpute		SRR6357833	Jurkat_T_cell	0.78	MAGIC		GCTTAGTAGTTAGCCG	naive_CD4_T_cells	0.848	scImpute
				SRR5584249	K562	0.748	scImpute		SRR5356081	GMP	0.747	scImpute		SRR6357834	Jurkat_T_cell	0.779	MAGIC		GCTTCGCGTCTAGCTT	naive_CD4_T_cells	0.682	scImpute
				SRR5584250	K562	0.764	scImpute		SRR5356083	GMP	0.75	scImpute		SRR6357835	Jurkat_T_cell	0.832	MAGIC		GCTTCGCGTTGCTGGG	naive_CD4_T_cells	0.834	scImpute
				SRR5584251	K562	0.452	scImpute		SRR5356084	GMP	0.728	scImpute		SRR6357837	Jurkat_T_cell	0.813	MAGIC		GCTTGACCACCTGCCT	naive_CD4_T_cells	0.868	scImpute
				SRR5584252	K562	0.743	scImpute		SRR5356085	GMP	0.763	scImpute		SRR6357838	Jurkat_T_cell	0.831	MAGIC		GCTTGACCAGCAACCT	naive_CD4_T_cells	0.881	scImpute
				SRR5584253	K562	0.77	scImpute		SRR5356086	GMP	0.764	scImpute		SRR6357840	Jurkat_T_cell	0.796	MAGIC		GCTTGACCATCTAGCA	naive_CD4_T_cells	0.872	scImpute
				SRR5584254	K562	0.436	scImpute		SRR5356087	GMP	0.747	scImpute		SRR6357841	Jurkat_T_cell	0.811	MAGIC		GCTTTATTCGCTAGAT	naive_CD4_T_cells	0.87	scImpute
				SRR5584255	K562	0.767	scImpute		SRR5356088	GMP	0.77	scImpute		SRR6357842	Jurkat_T_cell	0.786	MAGIC		GCTTTCATCATGTGGT	naive_CD4_T_cells	0.78	scImpute
				SRR5584256	K562	0.771	scImpute		SRR5356089	GMP	0.774	scImpute		SRR6357843	Jurkat_T_cell	0.835	MAGIC		GGAAACTCACAAGCCT	naive_CD4_T_cells	0.864	scImpute
				SRR5584259	K562	0.764	scImpute		SRR5356090	GMP	0.769	scImpute		SRR6357845	Jurkat_T_cell	0.766	MAGIC		GGAACCACAACCCTCC	naive_CD4_T_cells	0.861	scImpute
				SRR5584257	K562	0.754	scImpute		SRR5356091	GMP	0.791	scImpute		SRR6357846	Jurkat_T_cell	0.779	MAGIC		GGAACGGTCCTTGCGT	naive_CD4_T_cells	0.845	scImpute
				SRR5584258	K562	0.438	scImpute		SRR5356092	GMP	0.784	scImpute		SRR6357848	Jurkat_T_cell	0.744	MAGIC		GGAAGCTAGGGCCACT	naive_CD4_T_cells	0.868	scImpute
				SRR5584260	K562	0.394	scImpute		SRR5356093	GMP	0.733	scImpute		SRR6357849	Jurkat_T_cell	0.824	MAGIC		GGAAGTATCTGCAAAC	naive_CD4_T_cells	0.86	scImpute
				SRR5584262	K562	0.764	scImpute		SRR5356094	GMP	0.765	scImpute		SRR6357850	Jurkat_T_cell	0.817	MAGIC		GGAATCTTCACAGCGC	naive_CD4_T_cells	0.853	scImpute
				SRR5584263	K562	0.752	scImpute		SRR5356095	GMP	0.768	scImpute		SRR6357851	Jurkat_T_cell	0.781	MAGIC		GGACAGCCAGATTCAT	naive_CD4_T_cells	0.875	scImpute
				SRR5584261	K562	0.761	scImpute		SRR5356098	GMP	0.753	scImpute		SRR6357852	Jurkat_T_cell	0.802	MAGIC		GGACCGAAGACTCGCA	naive_CD4_T_cells	0.878	scImpute
				SRR5584266	K562	0.744	scImpute		SRR5356099	GMP	0.761	scImpute		SRR6357853	Jurkat_T_cell	0.828	MAGIC		GGACCGAAGTTGCGTG	naive_CD4_T_cells	0.872	scImpute
				SRR5584267	K562	0.751	scImpute		SRR5356100	GMP	0.672	scImpute		SRR6357855	Jurkat_T_cell	0.83	MAGIC		GGACTAAAGGCTTAAC	naive_CD4_T_cells	0.873	scImpute
				SRR5584269	K562	0.761	scImpute		SRR5356101	GMP	0.766	scImpute		SRR6357856	Jurkat_T_cell	0.807	MAGIC		GGAGCAAGTTATAGCG	naive_CD4_T_cells	0.866	scImpute
				SRR5584268	K562	0.732	scImpute		SRR5356102	GMP	0.704	scImpute		SRR6357857	Jurkat_T_cell	0.826	MAGIC		GGAGCGATCGATTTGA	naive_CD4_T_cells	0.864	scImpute
				SRR5584270	K562	0.65	scImpute		SRR5356103	GMP	0.746	scImpute		SRR6357859	Jurkat_T_cell	0.728	MAGIC		GGAGGTTAGCATGTTA	naive_CD4_T_cells	0.858	scImpute
				SRR5584271	K562	0.747	scImpute		SRR5356104	GMP	0.733	scImpute		SRR6357861	Jurkat_T_cell	0.831	MAGIC		GGAGTCTGTTTAGCTC	naive_CD4_T_cells	0.868	scImpute
				SRR5584273	K562	0.388	scImpute		SRR5356105	GMP	0.756	scImpute		SRR6357862	Jurkat_T_cell	0.794	MAGIC		GGATAACCACTGACTA	naive_CD4_T_cells	0.86	scImpute
				SRR5584272	K562	0.662	scImpute		SRR5356106	GMP	0.754	scImpute		SRR6357864	Jurkat_T_cell	0.826	MAGIC		GGATGAATCATGCAAC	naive_CD4_T_cells	0.835	scImpute
				SRR5584276	K562	0.768	scImpute		SRR5356107	GMP	0.749	scImpute		SRR6357865	Jurkat_T_cell	0.795	MAGIC		GGATGGCCAACCTAAT	naive_CD4_T_cells	0.868	scImpute
				SRR5584274	K562	0.737	scImpute		SRR5356108	GMP	0.767	scImpute		SRR6357866	Jurkat_T_cell	0.781	MAGIC		GGATGGCCAATTAGCT	naive_CD4_T_cells	0.864	scImpute
				SRR5584275	K562	0.656	scImpute		SRR5356109	GMP	0.765	scImpute		SRR6357867	Jurkat_T_cell	0.832	MAGIC		GGATGGCCAGTAGGTG	naive_CD4_T_cells	0.848	scImpute
				SRR5584277	K562	0.762	scImpute		SRR5356110	GMP	0.681	scImpute		SRR6357932	Jurkat_T_cell	0.804	MAGIC		GGATTATGTGCTCACC	naive_CD4_T_cells	0.863	scImpute
				SRR5584278	K562	0.755	scImpute		SRR5356111	GMP	0.769	scImpute		SRR6357933	Jurkat_T_cell	0.785	MAGIC		GGATTATGTTGCCTCA	naive_CD4_T_cells	0.742	scImpute
				SRR5584279	K562	0.768	scImpute		SRR5356112	GMP	0.774	scImpute		SRR6357935	Jurkat_T_cell	0.765	MAGIC		GGATTCAGTATTCGTC	naive_CD4_T_cells	0.802	scImpute
				SRR5584281	K562	0.466	scImpute		SRR5356113	GMP	0.778	scImpute		SRR6357938	Jurkat_T_cell	0.822	MAGIC		GGATTTATCACTAATG	naive_CD4_T_cells	0.793	scImpute
				SRR5584282	K562	0.672	scImpute		SRR5356114	GMP	0.77	scImpute		SRR6357939	Jurkat_T_cell	0.808	MAGIC		GGCAAATCAATCTCTC	naive_CD4_T_cells	0.689	scImpute
				SRR5584280	K562	0.746	scImpute		SRR5356115	GMP	0.667	scImpute		SRR6357940	Jurkat_T_cell	0.823	MAGIC		GGCAAATCACTCAACA	naive_CD4_T_cells	0.851	scImpute
				SRR5584283	K562	0.772	scImpute		SRR5356116	GMP	0.762	scImpute		SRR6357941	Jurkat_T_cell	0.802	MAGIC		GGCAAATCATTATGCG	naive_CD4_T_cells	0.868	scImpute
				SRR5584284	K562	0.768	scImpute		SRR5356117	GMP	0.775	scImpute		SRR6357942	Jurkat_T_cell	0.828	MAGIC		GGCATTAGTTGTGATG	naive_CD4_T_cells	0.876	scImpute
				SRR5584286	K562	0.761	scImpute		SRR5356118	GMP	0.729	scImpute		SRR6357943	Jurkat_T_cell	0.82	MAGIC		GGCATTGTCGTCCTTA	naive_CD4_T_cells	0.859	scImpute
				SRR5584287	K562	0.767	scImpute		SRR5356119	GMP	0.769	scImpute		SRR6357944	Jurkat_T_cell	0.777	MAGIC		GGCCATCAGGCTAGAA	naive_CD4_T_cells	0.868	scImpute
				SRR5584288	K562	0.768	scImpute		SRR5356120	GMP	0.766	scImpute		SRR6357946	Jurkat_T_cell	0.829	MAGIC		GGCCTCTGTCCTCCAA	naive_CD4_T_cells	0.843	scImpute
				SRR5584289	K562	0.478	scImpute		SRR5356121	GMP	0.767	scImpute		SRR6357948	Jurkat_T_cell	0.819	MAGIC		GGCGATACATTGCAGC	naive_CD4_T_cells	0.853	scImpute
				SRR5584291	K562	0.771	scImpute		SRR5356122	GMP	0.751	scImpute		SRR6357949	Jurkat_T_cell	0.789	MAGIC		GGCGGTAAGGGCCACT	naive_CD4_T_cells	0.87	scImpute
				SRR5584290	K562	0.648	scImpute		SRR5356123	GMP	0.772	scImpute		SRR6357950	Jurkat_T_cell	0.823	MAGIC		GGCGGTAAGTACCGCA	naive_CD4_T_cells	0.869	scImpute
				SRR5584292	K562	0.77	scImpute		SRR5356124	GMP	0.746	scImpute		SRR6357951	Jurkat_T_cell	0.846	MAGIC		GGCGGTAAGTCATTAG	naive_CD4_T_cells	0.859	scImpute
				SRR5584293	K562	0.75	scImpute		SRR5356126	GMP	0.76	scImpute		SRR6357952	Jurkat_T_cell	0.841	MAGIC		GGCGGTTTCAAACCGT	naive_CD4_T_cells	0.878	scImpute
				SRR5584294	K562	0.741	scImpute		SRR5356127	GMP	0.75	scImpute		SRR6357953	Jurkat_T_cell	0.811	MAGIC		GGCTAGTGTGAGGTAG	naive_CD4_T_cells	0.855	scImpute
				SRR5584295	K562	0.48	scImpute		SRR5356128	GMP	0.772	scImpute		SRR6357954	Jurkat_T_cell	0.807	MAGIC		GGCTAGTGTGTCCAAA	naive_CD4_T_cells	0.843	scImpute
				SRR5584296	K562	0.408	scImpute		SRR5356129	GMP	0.763	scImpute		SRR6357955	Jurkat_T_cell	0.833	MAGIC		GGCTATGTCCCGAAGC	naive_CD4_T_cells	0.808	scImpute
				SRR5584297	K562	0.749	scImpute		SRR5356130	GMP	0.782	scImpute		SRR6357956	Jurkat_T_cell	0.837	MAGIC		GGCTATGTCGCTTCTA	naive_CD4_T_cells	0.84	scImpute
				SRR5584298	K562	0.743	scImpute		SRR5356131	GMP	0.688	scImpute		SRR6357957	Jurkat_T_cell	0.834	MAGIC		GGCTATGTCTTTAGGA	naive_CD4_T_cells	0.86	scImpute
				SRR5584299	K562	0.774	scImpute		SRR5356132	GMP	0.776	scImpute		SRR6357958	Jurkat_T_cell	0.847	MAGIC		GGCTATTAGCCACAAT	naive_CD4_T_cells	0.875	scImpute
				SRR5584300	K562	0.444	scImpute		SRR5356133	GMP	0.702	scImpute		SRR6357959	Jurkat_T_cell	0.815	MAGIC		GGCTCAATCCCTCTAA	naive_CD4_T_cells	0.863	scImpute
				SRR5584301	K562	0.776	scImpute		SRR5356134	GMP	0.764	scImpute		SRR6357960	Jurkat_T_cell	0.803	MAGIC		GGCTGAGAGAAGGTGC	naive_CD4_T_cells	0.85	scImpute
				SRR5584302	K562	0.766	scImpute		SRR5356135	GMP	0.74	scImpute		SRR6357961	Jurkat_T_cell	0.814	MAGIC		GGCTGAGAGGATAAAC	naive_CD4_T_cells	0.884	scImpute
				SRR5584303	K562	0.472	scImpute		SRR5356136	GMP	0.747	scImpute		SRR6357962	Jurkat_T_cell	0.801	MAGIC		GGCTGAGAGGCATTGT	naive_CD4_T_cells	0.875	scImpute
				SRR5584304	K562	0.763	scImpute		SRR5356137	GMP	0.767	scImpute		SRR6357963	Jurkat_T_cell	0.822	MAGIC		GGCTTCAAGCTTTGTT	naive_CD4_T_cells	0.872	scImpute
				SRR5584305	K562	0.757	scImpute		SRR5356138	GMP	0.761	scImpute		SRR6357965	Jurkat_T_cell	0.734	MAGIC		GGCTTCAAGGAAGCAC	naive_CD4_T_cells	0.84	scImpute
				SRR5584306	K562	0.764	scImpute		SRR5356139	GMP	0.753	scImpute		SRR6357967	Jurkat_T_cell	0.802	MAGIC		GGGAATATCATCCTCA	naive_CD4_T_cells	0.865	scImpute
				SRR5584307	K562	0.775	scImpute		SRR5356140	GMP	0.75	scImpute		SRR6357968	Jurkat_T_cell	0.823	MAGIC		GGGAGTAGTACCCACC	naive_CD4_T_cells	0.777	scImpute
				SRR5584308	K562	0.769	scImpute		SRR5356141	GMP	0.76	scImpute		SRR6357969	Jurkat_T_cell	0.749	MAGIC		GGGATTAAGCCTCTGT	naive_CD4_T_cells	0.879	scImpute
				SRR5584310	K562	0.77	scImpute		SRR5356142	GMP	0.77	scImpute		SRR6357970	Jurkat_T_cell	0.725	MAGIC		GGGATTAAGTATTGGC	naive_CD4_T_cells	0.853	scImpute
				SRR5584309	K562	0.761	scImpute		SRR5356143	GMP	0.739	scImpute		SRR6357971	Jurkat_T_cell	0.801	MAGIC		GGGCATTGTATTCGCT	naive_CD4_T_cells	0.854	scImpute
				SRR5584312	K562	0.66	scImpute		SRR5356144	GMP	0.771	scImpute		SRR6357972	Jurkat_T_cell	0.815	MAGIC		GGGCATTGTGCATTAG	naive_CD4_T_cells	0.869	scImpute
				SRR5584311	K562	0.781	scImpute		SRR5356145	GMP	0.76	scImpute		SRR6357973	Jurkat_T_cell	0.747	MAGIC		GGGCGAATCAGGTCCA	naive_CD4_T_cells	0.857	scImpute
				SRR5584314	K562	0.47	scImpute		SRR5356146	GMP	0.708	scImpute		SRR6357974	Jurkat_T_cell	0.796	MAGIC		GGGCGAATCGGCCAGT	naive_CD4_T_cells	0.861	scImpute
				SRR5584313	K562	0.538	scImpute		SRR5356147	GMP	0.763	scImpute		SRR6357975	Jurkat_T_cell	0.755	MAGIC		GGGCTAACAACAGGTG	naive_CD4_T_cells	0.868	scImpute
				SRR5584315	K562	0.774	scImpute		SRR5356148	GMP	0.761	scImpute		SRR6357976	Jurkat_T_cell	0.757	MAGIC		GGGCTAACACAGGGAC	naive_CD4_T_cells	0.857	scImpute
				SRR5584316	K562	0.746	scImpute		SRR5356149	GMP	0.767	scImpute		SRR6357977	Jurkat_T_cell	0.822	MAGIC		GGGCTAACAGGACCAA	naive_CD4_T_cells	0.866	scImpute
				SRR5584317	K562	0.484	scImpute		SRR5356150	GMP	0.765	scImpute		SRR6357978	Jurkat_T_cell	0.806	MAGIC		GGGTCACTCCCGTTGT	naive_CD4_T_cells	0.863	scImpute
				SRR5584318	K562	0.765	scImpute		SRR5356151	GMP	0.767	scImpute		SRR6357979	Jurkat_T_cell	0.795	MAGIC		GGGTCACTCGTGCTAG	naive_CD4_T_cells	0.813	scImpute
				SRR5584320	K562	0.776	scImpute		SRR5356153	GMP	0.76	scImpute		SRR6357980	Jurkat_T_cell	0.804	MAGIC		GGGTGTTGTCCCGGAA	naive_CD4_T_cells	0.866	scImpute
				SRR5584321	K562	0.748	scImpute		SRR5356154	GMP	0.772	scImpute		SRR6357982	Jurkat_T_cell	0.761	MAGIC		GGGTTACGTTATAGCG	naive_CD4_T_cells	0.864	scImpute
				SRR5584322	K562	0.772	scImpute		SRR5356155	GMP	0.724	scImpute		SRR6357983	Jurkat_T_cell	0.743	MAGIC		GGGTTTCCAGTTTACG	naive_CD4_T_cells	0.889	scImpute
				SRR5584323	K562	0.455	scImpute		SRR5354817	GMP	0.753	scImpute		SRR6357984	Jurkat_T_cell	0.808	MAGIC		GGGTTTGTCTTGAGGT	naive_CD4_T_cells	0.859	scImpute
				SRR5584324	K562	0.748	scImpute		SRR5354818	GMP	0.769	scImpute		SRR6357985	Jurkat_T_cell	0.82	MAGIC		GGTACAAAGGCTGGCT	naive_CD4_T_cells	0.858	scImpute
				SRR5584325	K562	0.752	scImpute		SRR5354820	GMP	0.73	scImpute		SRR6357986	Jurkat_T_cell	0.797	MAGIC		GGTACAAAGTAAGTCC	naive_CD4_T_cells	0.872	scImpute
				SRR5584326	K562	0.767	scImpute		SRR5354821	GMP	0.765	scImpute		SRR6357987	Jurkat_T_cell	0.779	MAGIC		GGTACAAAGTTATCTC	naive_CD4_T_cells	0.845	scImpute
				SRR5584327	K562	0.778	scImpute		SRR5354824	GMP	0.776	scImpute		SRR6357988	Jurkat_T_cell	0.791	MAGIC		GGTATGTTCACAAGCT	naive_CD4_T_cells	0.863	scImpute
				SRR5584328	K562	0.777	scImpute		SRR5354825	GMP	0.775	scImpute		SRR6357989	Jurkat_T_cell	0.799	MAGIC		GGTATGTTCCTAAGGT	naive_CD4_T_cells	0.734	scImpute
				SRR5584329	K562	0.748	scImpute		SRR5354826	GMP	0.77	scImpute		SRR6357990	Jurkat_T_cell	0.796	MAGIC		GGTATGTTCGTTAACA	naive_CD4_T_cells	0.869	scImpute
				SRR5584331	K562	0.758	scImpute		SRR5354827	GMP	0.764	scImpute		SRR6357992	Jurkat_T_cell	0.801	MAGIC		GGTATTGGTGGGAACA	naive_CD4_T_cells	0.844	scImpute
				SRR5584330	K562	0.748	scImpute		SRR5354828	GMP	0.748	scImpute		SRR6357993	Jurkat_T_cell	0.746	MAGIC		GGTATTGGTGTGAGAG	naive_CD4_T_cells	0.868	scImpute
				SRR5584332	K562	0.775	scImpute		SRR5354830	GMP	0.755	scImpute		SRR6357994	Jurkat_T_cell	0.778	MAGIC		GGTATTTCAATAGCCC	naive_CD4_T_cells	0.863	scImpute
				SRR5584333	K562	0.784	scImpute		SRR5354831	GMP	0.752	scImpute		SRR6357995	Jurkat_T_cell	0.812	MAGIC		GGTCATTAGGCGCTTA	naive_CD4_T_cells	0.868	scImpute
				SRR5584334	K562	0.671	scImpute		SRR5354832	GMP	0.755	scImpute		SRR6357907	Jurkat_T_cell	0.794	MAGIC		GGTCCGTAGCAGGCCT	naive_CD4_T_cells	0.862	scImpute
				SRR5584335	K562	0.76	scImpute		SRR5354833	GMP	0.635	scImpute		SRR6357908	Jurkat_T_cell	0.821	MAGIC		GGTCCTGCAACATAAG	naive_CD4_T_cells	0.851	scImpute
				SRR5584336	K562	0.513	scImpute		SRR5354836	GMP	0.758	scImpute		SRR6357909	Jurkat_T_cell	0.818	MAGIC		GGTGAGTAGTAGCCAT	naive_CD4_T_cells	0.809	scImpute
				SRR5584337	K562	0.446	scImpute		SRR5354837	GMP	0.771	scImpute		SRR6357911	Jurkat_T_cell	0.834	MAGIC		GGTGAGTAGTCTTGAA	naive_CD4_T_cells	0.856	scImpute
				SRR5584338	K562	0.765	scImpute		SRR5354838	GMP	0.785	scImpute		SRR6357913	Jurkat_T_cell	0.822	MAGIC		GGTGAGTAGTGAGGGT	naive_CD4_T_cells	0.867	scImpute
				SRR5584339	K562	0.483	scImpute		SRR5354839	GMP	0.764	scImpute		SRR6357914	Jurkat_T_cell	0.823	MAGIC		GGTGATTTCAAGTGAG	naive_CD4_T_cells	0.866	scImpute
				SRR5584340	K562	0.494	scImpute		SRR5354840	GMP	0.576	scImpute		SRR6357915	Jurkat_T_cell	0.814	MAGIC		GGTGATTTCCCTGTTA	naive_CD4_T_cells	0.836	scImpute
				SRR5584342	K562	0.78	scImpute		SRR5354841	GMP	0.748	scImpute		SRR6357916	Jurkat_T_cell	0.798	MAGIC		GGTGCTGGTCGACTAA	naive_CD4_T_cells	0.868	scImpute
				SRR5584343	K562	0.776	scImpute		SRR5354842	GMP	0.773	scImpute		SRR6357917	Jurkat_T_cell	0.841	MAGIC		GGTGTCCAGTTGCCTC	naive_CD4_T_cells	0.795	scImpute
				SRR5584345	K562	0.763	scImpute		SRR5354843	GMP	0.762	scImpute		SRR6357918	Jurkat_T_cell	0.788	MAGIC		GGTGTGACAATTAACC	naive_CD4_T_cells	0.854	scImpute
				SRR5584344	K562	0.769	scImpute		SRR5354845	GMP	0.596	scImpute		SRR6357919	Jurkat_T_cell	0.819	MAGIC		GGTGTTGTCGCAATCG	naive_CD4_T_cells	0.86	scImpute
				SRR5584347	K562	0.457	scImpute		SRR5354847	GMP	0.766	scImpute		SRR6357921	Jurkat_T_cell	0.814	MAGIC		GGTTAGCGTGACCTGG	naive_CD4_T_cells	0.853	scImpute
				SRR5584348	K562	0.771	scImpute		SRR5354848	GMP	0.782	scImpute		SRR6357923	Jurkat_T_cell	0.81	MAGIC		GGTTAGCGTGCTTAGA	naive_CD4_T_cells	0.807	scImpute
				SRR5584349	K562	0.769	scImpute		SRR5354849	GMP	0.722	scImpute		SRR6357924	Jurkat_T_cell	0.813	MAGIC		GGTTAGCGTGGACATC	naive_CD4_T_cells	0.877	scImpute
				SRR5584350	K562	0.771	scImpute		SRR5354853	GMP	0.784	scImpute		SRR6357925	Jurkat_T_cell	0.838	MAGIC		GGTTATATCAAGCCTG	naive_CD4_T_cells	0.857	scImpute
				SRR5584351	K562	0.661	scImpute		SRR5354854	GMP	0.745	scImpute		SRR6357926	Jurkat_T_cell	0.81	MAGIC		GGTTATGGTTGGTTGA	naive_CD4_T_cells	0.685	scImpute
				SRR5584352	K562	0.783	scImpute		SRR5354855	GMP	0.781	scImpute		SRR6357927	Jurkat_T_cell	0.837	MAGIC		GGTTCTTGTTTAACCC	naive_CD4_T_cells	0.869	scImpute
				SRR5584354	K562	0.731	scImpute		SRR5354856	GMP	0.763	scImpute		SRR6357928	Jurkat_T_cell	0.82	MAGIC		GGTTGACGTGTCCAAA	naive_CD4_T_cells	0.744	scImpute
				SRR5584355	K562	0.775	scImpute		SRR5354857	GMP	0.734	scImpute		SRR6357929	Jurkat_T_cell	0.817	MAGIC		GGTTGAGCAGCACGAA	naive_CD4_T_cells	0.864	scImpute
				SRR5584356	K562	0.439	scImpute		SRR5354859	GMP	0.752	scImpute		SRR6357931	Jurkat_T_cell	0.784	MAGIC		GGTTGCATCTCAATTC	naive_CD4_T_cells	0.874	scImpute
				SRR5584357	K562	0.442	scImpute		SRR5354860	GMP	0.785	scImpute		SRR6357996	Jurkat_T_cell	0.834	MAGIC		GGTTGCGGTCATTAGG	naive_CD4_T_cells	0.846	scImpute
				SRR5584358	K562	0.769	scImpute		SRR5354861	GMP	0.767	scImpute		SRR6357997	Jurkat_T_cell	0.718	MAGIC		GGTTGCTCATAGCTGC	naive_CD4_T_cells	0.797	scImpute
				SRR5584359	K562	0.765	scImpute		SRR5354862	GMP	0.754	scImpute		SRR6357998	Jurkat_T_cell	0.798	MAGIC		GGTTGGTGTGGGAACA	naive_CD4_T_cells	0.877	scImpute
				SRR5584360	K562	0.46	scImpute		SRR5354863	GMP	0.754	scImpute		SRR6357999	Jurkat_T_cell	0.804	MAGIC		GGTTGGTGTTTAACGG	naive_CD4_T_cells	0.87	scImpute
				SRR5584362	K562	0.772	scImpute		SRR5354864	GMP	0.761	scImpute		SRR6358000	Jurkat_T_cell	0.821	MAGIC		GGTTTAATCACATTGA	naive_CD4_T_cells	0.863	scImpute
				SRR5584361	K562	0.774	scImpute		SRR5354865	GMP	0.763	scImpute		SRR6358002	Jurkat_T_cell	0.796	MAGIC		GGTTTAATCAGTTCCC	naive_CD4_T_cells	0.861	scImpute
				SRR5584363	K562	0.768	scImpute		SRR5354866	GMP	0.768	scImpute		SRR6358003	Jurkat_T_cell	0.764	MAGIC		GGTTTCCTCCTACCTA	naive_CD4_T_cells	0.858	scImpute
				SRR5584364	K562	0.656	scImpute		SRR5354867	GMP	0.757	scImpute		SRR6358004	Jurkat_T_cell	0.815	MAGIC		GGTTTCCTCCTTGCGT	naive_CD4_T_cells	0.871	scImpute
				SRR5584365	K562	0.45	scImpute		SRR5354868	GMP	0.787	scImpute		SRR6358005	Jurkat_T_cell	0.766	MAGIC		GGTTTGTAGGGCTAAA	naive_CD4_T_cells	0.881	scImpute
				SRR5584366	K562	0.467	scImpute		SRR5354869	GMP	0.738	scImpute		SRR6358006	Jurkat_T_cell	0.79	MAGIC		GGTTTGTAGTTGTCTT	naive_CD4_T_cells	0.793	scImpute
				SRR5584367	K562	0.755	scImpute		SRR5354871	GMP	0.744	scImpute		SRR6358007	Jurkat_T_cell	0.809	MAGIC		GTAAAGCCAATCTCTC	naive_CD4_T_cells	0.806	scImpute
				SRR5584368	K562	0.778	scImpute		SRR5354872	GMP	0.762	scImpute		SRR6358008	Jurkat_T_cell	0.778	MAGIC		GTAAAGCCATCCTGAA	naive_CD4_T_cells	0.814	scImpute
				SRR5584369	K562	0.769	scImpute		SRR5354873	GMP	0.76	scImpute		SRR6358009	Jurkat_T_cell	0.77	MAGIC		GTAAGCAAGGACCTGC	naive_CD4_T_cells	0.865	scImpute
				SRR5584370	K562	0.781	scImpute		SRR5354874	GMP	0.762	scImpute		SRR6358010	Jurkat_T_cell	0.753	MAGIC		GTAAGCAAGTGTTGTA	naive_CD4_T_cells	0.829	scImpute
				SRR5584372	K562	0.462	scImpute		SRR5354875	GMP	0.764	scImpute		SRR6358011	Jurkat_T_cell	0.784	MAGIC		GTAAGCTTCACGCCAA	naive_CD4_T_cells	0.86	scImpute
				SRR5584371	K562	0.761	scImpute		SRR5354876	GMP	0.756	scImpute		SRR6358012	Jurkat_T_cell	0.778	MAGIC		GTACAATGTTAGTACG	naive_CD4_T_cells	0.86	scImpute
				SRR5584373	K562	0.662	scImpute		SRR5354877	GMP	0.752	scImpute		SRR6358013	Jurkat_T_cell	0.784	MAGIC		GTACACCCAGTAAGTA	naive_CD4_T_cells	0.86	scImpute
				SRR5584374	K562	0.771	scImpute		SRR5354878	GMP	0.755	scImpute		SRR6358014	Jurkat_T_cell	0.764	MAGIC		GTACCGGGTCAATACG	naive_CD4_T_cells	0.862	scImpute
				SRR5584375	K562	0.768	scImpute		SRR5354879	GMP	0.749	scImpute		SRR6358015	Jurkat_T_cell	0.791	MAGIC		GTACCTTGTAACCACA	naive_CD4_T_cells	0.782	scImpute
				SRR5584376	K562	0.758	scImpute		SRR5354883	GMP	0.754	scImpute		SRR6358016	Jurkat_T_cell	0.758	MAGIC		GTACCTTGTGTGCACG	naive_CD4_T_cells	0.809	scImpute
				SRR5584377	K562	0.434	scImpute		SRR5354884	GMP	0.599	scImpute		SRR6358017	Jurkat_T_cell	0.776	MAGIC		GTACTAATCTAATTGG	naive_CD4_T_cells	0.868	scImpute
				SRR5584378	K562	0.747	scImpute		SRR5354885	GMP	0.785	scImpute		SRR6358018	Jurkat_T_cell	0.821	MAGIC		GTACTAGGTTGCATCT	naive_CD4_T_cells	0.775	scImpute
				SRR5584379	K562	0.65	scImpute		SRR5354886	GMP	0.565	scImpute		SRR6358019	Jurkat_T_cell	0.784	MAGIC		GTACTGGTCAAGCGCC	naive_CD4_T_cells	0.865	scImpute
				SRR5584380	K562	0.768	scImpute		SRR5354887	GMP	0.776	scImpute		SRR6358020	Jurkat_T_cell	0.764	MAGIC		GTACTGGTCCCGCCTA	naive_CD4_T_cells	0.879	scImpute
				SRR5584381	K562	0.453	scImpute		SRR5354888	GMP	0.772	scImpute		SRR6358021	Jurkat_T_cell	0.827	MAGIC		GTACTGGTCGCATTAA	naive_CD4_T_cells	0.87	scImpute
				SRR5584382	K562	0.766	scImpute		SRR5354889	GMP	0.782	scImpute		SRR6358022	Jurkat_T_cell	0.739	MAGIC		GTAGGATCACCTACGG	naive_CD4_T_cells	0.855	scImpute
				SRR5584383	K562	0.663	scImpute		SRR5354890	GMP	0.773	scImpute		SRR6358023	Jurkat_T_cell	0.756	MAGIC		GTAGGCGAGAGGAAGG	naive_CD4_T_cells	0.876	scImpute
				SRR5584385	K562	0.752	scImpute		SRR5354891	GMP	0.781	scImpute		SRR6358024	Jurkat_T_cell	0.759	MAGIC		GTAGGCGAGGTGAAAT	naive_CD4_T_cells	0.88	scImpute
				SRR5584387	K562	0.585	scImpute		SRR5354892	GMP	0.779	scImpute		SRR6358025	Jurkat_T_cell	0.739	MAGIC		GTAGGTGCATATAACC	naive_CD4_T_cells	0.872	scImpute
				SRR5584388	K562	0.474	scImpute		SRR5354893	GMP	0.769	scImpute		SRR6358026	Jurkat_T_cell	0.733	MAGIC		GTATCGCCACAATGTT	naive_CD4_T_cells	0.867	scImpute
				SRR5584386	K562	0.782	scImpute		SRR5354895	GMP	0.74	scImpute		SRR6358027	Jurkat_T_cell	0.771	MAGIC		GTATGTGGTCCCGAAG	naive_CD4_T_cells	0.836	scImpute
				SRR5584389	K562	0.656	scImpute		SRR5354896	GMP	0.751	scImpute		SRR6358028	Jurkat_T_cell	0.73	MAGIC		GTATGTTCAAGGGTTG	naive_CD4_T_cells	0.859	scImpute
				SRR5584390	K562	0.671	scImpute		SRR5354897	GMP	0.761	scImpute		SRR6358029	Jurkat_T_cell	0.786	MAGIC		GTATTCAAGCCTGGTA	naive_CD4_T_cells	0.866	scImpute
				SRR5584391	K562	0.766	scImpute		SRR5354899	GMP	0.762	scImpute		SRR6358030	Jurkat_T_cell	0.804	MAGIC		GTATTGATCACGTTAA	naive_CD4_T_cells	0.868	scImpute
				SRR5584392	K562	0.779	scImpute		SRR5354900	GMP	0.78	scImpute		SRR6358031	Jurkat_T_cell	0.739	MAGIC		GTATTGATCTCAATTC	naive_CD4_T_cells	0.863	scImpute
				SRR5584393	K562	0.776	scImpute		SRR5354901	GMP	0.784	scImpute		SRR6358032	Jurkat_T_cell	0.82	MAGIC		GTATTGCAGCACTAGT	naive_CD4_T_cells	0.866	scImpute
				SRR5584395	K562	0.451	scImpute		SRR5354902	GMP	0.782	scImpute		SRR6358033	Jurkat_T_cell	0.745	MAGIC		GTATTGTCACTGGCCA	naive_CD4_T_cells	0.863	scImpute
				SRR5584396	K562	0.748	scImpute		SRR5354903	GMP	0.748	scImpute		SRR6358034	Jurkat_T_cell	0.775	MAGIC		GTATTGTCATAAGGAC	naive_CD4_T_cells	0.867	scImpute
				SRR5584394	K562	0.465	scImpute		SRR5354904	GMP	0.755	scImpute		SRR6358035	Jurkat_T_cell	0.761	MAGIC		GTATTGTCATGGTTAT	naive_CD4_T_cells	0.841	scImpute
				SRR5584397	K562	0.459	scImpute		SRR5354905	GMP	0.76	scImpute		SRR6358036	Jurkat_T_cell	0.757	MAGIC		GTCAATATCATCACTT	naive_CD4_T_cells	0.871	scImpute
				SRR5584398	K562	0.452	scImpute		SRR5354907	GMP	0.775	scImpute		SRR6358038	Jurkat_T_cell	0.823	MAGIC		GTCAATATCATGCAAC	naive_CD4_T_cells	0.862	scImpute
				SRR5584399	K562	0.484	scImpute		SRR5354908	GMP	0.767	scImpute		SRR6358039	Jurkat_T_cell	0.812	MAGIC		GTCAGGCTCCAGGAAA	naive_CD4_T_cells	0.856	scImpute
				SRR5584400	K562	0.454	scImpute		SRR5354909	GMP	0.751	scImpute		SRR6358042	Jurkat_T_cell	0.773	MAGIC		GTCATCACAAGACTCC	naive_CD4_T_cells	0.855	scImpute
				SRR5584401	K562	0.496	scImpute		SRR5354910	GMP	0.59	scImpute		SRR6358043	Jurkat_T_cell	0.752	MAGIC		GTCATCACATATTGAC	naive_CD4_T_cells	0.859	scImpute
				SRR5584404	K562	0.46	scImpute		SRR5354911	GMP	0.742	scImpute		SRR6358044	Jurkat_T_cell	0.841	MAGIC		GTCATGAGTTACCTGT	naive_CD4_T_cells	0.863	scImpute
				SRR5584403	K562	0.43	scImpute		SRR5354912	GMP	0.769	scImpute		SRR6358045	Jurkat_T_cell	0.826	MAGIC		GTCATGCCAATAACGA	naive_CD4_T_cells	0.869	scImpute
				SRR5584402	K562	0.756	scImpute		SRR5354914	GMP	0.775	scImpute		SRR6358047	Jurkat_T_cell	0.791	MAGIC		GTCATTAAGTAAGTGG	naive_CD4_T_cells	0.884	scImpute
				SRR5584405	K562	0.539	scImpute		SRR5354915	GMP	0.747	scImpute		SRR6358048	Jurkat_T_cell	0.749	MAGIC		GTCCAGGGTTCGGTAA	naive_CD4_T_cells	0.852	scImpute
				SRR5584406	K562	0.504	scImpute		SRR5354916	GMP	0.747	scImpute		SRR6358049	Jurkat_T_cell	0.77	MAGIC		GTCCATTGTGTCCAGG	naive_CD4_T_cells	0.859	scImpute
				SRR5584407	K562	0.756	scImpute		SRR5354917	GMP	0.73	scImpute		SRR6358050	Jurkat_T_cell	0.816	MAGIC		GTCCTCAGTTAGAGGG	naive_CD4_T_cells	0.872	scImpute
				SRR5584408	K562	0.475	scImpute		SRR5354919	GMP	0.753	scImpute		SRR6358051	Jurkat_T_cell	0.798	MAGIC		GTCGAGGAGGGCCATC	naive_CD4_T_cells	0.878	scImpute
				SRR5584409	K562	0.475	scImpute		SRR5354920	GMP	0.739	scImpute		SRR6358052	Jurkat_T_cell	0.732	MAGIC		GTCGAGGAGTTATTCC	naive_CD4_T_cells	0.871	scImpute
				SRR5584410	K562	0.444	scImpute		SRR5354924	GMP	0.772	scImpute		SRR6358053	Jurkat_T_cell	0.808	MAGIC		GTCGGTTCAGCCAGTT	naive_CD4_T_cells	0.867	scImpute
				SRR5584411	K562	0.779	scImpute		SRR5354925	GMP	0.721	scImpute		SRR6358055	Jurkat_T_cell	0.817	MAGIC		GTCTAACAGGCCCAGT	naive_CD4_T_cells	0.857	scImpute
				SRR5584412	K562	0.471	scImpute		SRR5354926	GMP	0.756	scImpute		SRR6358056	Jurkat_T_cell	0.717	MAGIC		GTCTAACAGTGATTCA	naive_CD4_T_cells	0.869	scImpute
				SRR5584415	K562	0.466	scImpute		SRR5354927	GMP	0.746	scImpute		SRR6358061	Naive_T_cell	0.848	MAGIC		GTCTTGCTCCGTCCAT	naive_CD4_T_cells	0.782	scImpute
				SRR5584413	K562	0.765	scImpute		SRR5354928	GMP	0.745	scImpute		SRR6358062	Naive_T_cell	0.858	MAGIC		GTCTTGCTCTTTGACT	naive_CD4_T_cells	0.882	scImpute
				SRR5584414	K562	0.762	scImpute		SRR5354929	GMP	0.75	scImpute		SRR6358069	Naive_T_cell	0.883	MAGIC		GTGAACAAGGCTTAGT	naive_CD4_T_cells	0.87	scImpute
				SRR5584416	K562	0.737	scImpute		SRR5354930	GMP	0.751	scImpute		SRR6358070	Naive_T_cell	0.851	MAGIC		GTGAACAAGTTAGCCG	naive_CD4_T_cells	0.868	scImpute
				SRR5584418	K562	0.77	scImpute		SRR5354932	GMP	0.744	scImpute		SRR6358071	Naive_T_cell	0.867	MAGIC		GTGAATCTCACTAGGT	naive_CD4_T_cells	0.87	scImpute
				SRR5584417	K562	0.757	scImpute		SRR5354933	GMP	0.747	scImpute		SRR6358074	Naive_T_cell	0.832	MAGIC		GTGAGGAGTTGCGGAT	naive_CD4_T_cells	0.881	scImpute
				SRR5584419	K562	0.771	scImpute		SRR5354934	GMP	0.755	scImpute		SRR6358075	Naive_T_cell	0.87	MAGIC		GTGCACGGTCAAGTAT	naive_CD4_T_cells	0.869	scImpute
				SRR5584420	K562	0.491	scImpute		SRR5354935	GMP	0.749	scImpute		SRR6358080	Naive_T_cell	0.874	MAGIC		GTGCACGGTGGTTATG	naive_CD4_T_cells	0.866	scImpute
				SRR5584422	K562	0.768	scImpute		SRR5354936	GMP	0.761	scImpute		SRR6358081	Naive_T_cell	0.856	MAGIC		GTGCATTAGGTCGAGG	naive_CD4_T_cells	0.854	scImpute
				SRR5584421	K562	0.745	scImpute		SRR5354937	GMP	0.782	scImpute		SRR6358085	Naive_T_cell	0.858	MAGIC		GTGCATTAGTTAGCCG	naive_CD4_T_cells	0.859	scImpute
				SRR5584423	K562	0.42	scImpute		SRR5354938	GMP	0.761	scImpute		SRR6358088	Naive_T_cell	0.874	MAGIC		GTGCCTTTCCTGCGAA	naive_CD4_T_cells	0.832	scImpute
				SRR5584424	K562	0.78	scImpute		SRR5354939	GMP	0.743	scImpute		SRR6358089	Naive_T_cell	0.87	MAGIC		GTGCGCAGTTTCGCCA	naive_CD4_T_cells	0.733	scImpute
				SRR5584425	K562	0.422	scImpute		SRR5354940	GMP	0.735	scImpute		SRR6358092	Naive_T_cell	0.833	MAGIC		GTGCGGTTCCTTAAGA	naive_CD4_T_cells	0.738	scImpute
				SRR5584427	K562	0.437	scImpute		SRR5354942	GMP	0.765	scImpute		SRR6358094	Naive_T_cell	0.887	MAGIC		GTGCGGTTCGAAGCGG	naive_CD4_T_cells	0.782	scImpute
				SRR5584428	K562	0.417	scImpute		SRR5354944	GMP	0.742	scImpute		SRR6358096	Naive_T_cell	0.871	MAGIC		GTGCTCAAGCTATATG	naive_CD4_T_cells	0.869	scImpute
				SRR5584426	K562	0.758	scImpute		SRR5354945	GMP	0.718	scImpute		SRR6358099	Naive_T_cell	0.859	MAGIC		GTGCTCCGTACGTTTC	naive_CD4_T_cells	0.872	scImpute
				SRR5584429	K562	0.76	scImpute		SRR5354948	GMP	0.73	scImpute		SRR6358100	Naive_T_cell	0.859	MAGIC		GTGGTTAGTAGGTGTC	naive_CD4_T_cells	0.832	scImpute
				SRR5584430	K562	0.78	scImpute		SRR5354951	GMP	0.74	scImpute		SRR6358101	Naive_T_cell	0.866	MAGIC		GTGGTTAGTGGAGCAA	naive_CD4_T_cells	0.865	scImpute
				SRR5584432	K562	0.483	scImpute		SRR5354952	GMP	0.743	scImpute		SRR6358104	Naive_T_cell	0.892	MAGIC		GTGTAACTCAATGTCA	naive_CD4_T_cells	0.833	scImpute
				SRR5584431	K562	0.457	scImpute		SRR5354954	GMP	0.734	scImpute		SRR6358105	Naive_T_cell	0.861	MAGIC		GTGTTACAGGCTGTGC	naive_CD4_T_cells	0.866	scImpute
				SRR5584434	K562	0.751	scImpute		SRR5354955	GMP	0.757	scImpute		SRR6358107	Naive_T_cell	0.873	MAGIC		GTGTTCCTCACGAATC	naive_CD4_T_cells	0.864	scImpute
				SRR5584433	K562	0.451	scImpute		SRR5354956	GMP	0.748	scImpute		SRR6358110	Naive_T_cell	0.861	MAGIC		GTTAAACGTTCGGTAA	naive_CD4_T_cells	0.86	scImpute
				SRR5584435	K562	0.777	scImpute		SRR5354957	GMP	0.745	scImpute		SRR6358113	Naive_T_cell	0.844	MAGIC		GTTAAACGTTTCCACG	naive_CD4_T_cells	0.687	scImpute
				SRR5584436	K562	0.445	scImpute		SRR5354958	GMP	0.723	scImpute		SRR6358116	Naive_T_cell	0.776	MAGIC		GTTAACCAGGTAACGA	naive_CD4_T_cells	0.831	scImpute
				SRR5584437	K562	0.479	scImpute		SRR5354959	GMP	0.727	scImpute		SRR6358120	Naive_T_cell	0.881	MAGIC		GTTAAGCTCATTAGGC	naive_CD4_T_cells	0.734	scImpute
				SRR5584439	K562	0.461	scImpute		SRR5354960	GMP	0.723	scImpute		SRR6358121	Naive_T_cell	0.876	MAGIC		GTTAAGCTCCTGTTCA	naive_CD4_T_cells	0.884	scImpute
				SRR5584441	K562	0.495	scImpute		SRR5354961	GMP	0.755	scImpute		SRR6358123	Naive_T_cell	0.853	MAGIC		GTTACGCCAATTGAGA	naive_CD4_T_cells	0.867	scImpute
				SRR5584440	K562	0.755	scImpute		SRR5354962	GMP	0.762	scImpute		SRR6358124	Naive_T_cell	0.888	MAGIC		GTTACGCCAGAAATGC	naive_CD4_T_cells	0.867	scImpute
				SRR5584442	K562	0.467	scImpute		SRR5354963	GMP	0.739	scImpute		SRR6358128	Naive_T_cell	0.877	MAGIC		GTTACGTAGTTATCTC	naive_CD4_T_cells	0.872	scImpute
				SRR5584438	K562	0.75	scImpute		SRR5354964	GMP	0.746	scImpute		SRR6358129	Naive_T_cell	0.858	MAGIC		GTTACTCGTGATTTGG	naive_CD4_T_cells	0.862	scImpute
				SRR5584443	K562	0.463	scImpute		SRR5354966	GMP	0.737	scImpute		SRR6358135	Naive_T_cell	0.89	MAGIC		GTTACTCGTTCTTTAG	naive_CD4_T_cells	0.806	scImpute
				SRR5584444	K562	0.778	scImpute		SRR5354967	GMP	0.753	scImpute		SRR6358138	Naive_T_cell	0.832	MAGIC		GTTCACCTCGGTAACT	naive_CD4_T_cells	0.863	scImpute
				SRR5584445	K562	0.763	scImpute		SRR5354968	GMP	0.757	scImpute		SRR6358139	Naive_T_cell	0.836	MAGIC		GTTCATTTCTTGGATA	naive_CD4_T_cells	0.871	scImpute
				SRR5584447	K562	0.441	scImpute		SRR5354970	GMP	0.761	scImpute		SRR6358140	Naive_T_cell	0.869	MAGIC		GTTCCTTCATGAGTTT	naive_CD4_T_cells	0.858	scImpute
				SRR5584449	K562	0.477	scImpute		SRR5354971	GMP	0.752	scImpute		SRR6358146	Naive_T_cell	0.886	MAGIC		GTTCGCGCAACCCTCC	naive_CD4_T_cells	0.859	scImpute
				SRR5584448	K562	0.777	scImpute		SRR5354972	GMP	0.749	scImpute		SRR6358152	Naive_T_cell	0.831	MAGIC		GTTCTCATCACGCCAA	naive_CD4_T_cells	0.874	scImpute
				SRR5584446	K562	0.779	scImpute		SRR5354973	GMP	0.732	scImpute		SRR6358154	Naive_T_cell	0.883	MAGIC		GTTCTCATCCTCACTA	naive_CD4_T_cells	0.83	scImpute
				SRR5584450	K562	0.768	scImpute		SRR5354974	GMP	0.738	scImpute		SRR6358637	Naive_T_cell	0.889	MAGIC		GTTGCCCGTTCGGTAA	naive_CD4_T_cells	0.872	scImpute
				SRR5584451	K562	0.436	scImpute		SRR5354975	GMP	0.73	scImpute		SRR6358639	Naive_T_cell	0.898	MAGIC		GTTGCTGAGATAAAGC	naive_CD4_T_cells	0.688	scImpute
				SRR5584452	K562	0.475	scImpute		SRR5354976	GMP	0.754	scImpute		SRR6358640	Naive_T_cell	0.894	MAGIC		GTTGCTGAGCGAGGTG	naive_CD4_T_cells	0.883	scImpute
				SRR5584453	K562	0.505	scImpute		SRR5354978	GMP	0.752	scImpute		SRR6358642	Naive_T_cell	0.899	MAGIC		GTTGGAGCAGCAAGAT	naive_CD4_T_cells	0.858	scImpute
				SRR5584454	K562	0.481	scImpute		SRR5354979	GMP	0.727	scImpute		SRR6358643	Naive_T_cell	0.858	MAGIC		GTTGGCGGTTCAAGCA	naive_CD4_T_cells	0.863	scImpute
				SRR5584455	K562	0.433	scImpute		SRR5354980	GMP	0.752	scImpute		SRR6358644	Naive_T_cell	0.886	MAGIC		GTTTAACCAAAGCGGC	naive_CD4_T_cells	0.874	scImpute
				SRR5584456	K562	0.385	scImpute		SRR5354982	GMP	0.748	scImpute		SRR6358646	Naive_T_cell	0.877	MAGIC		GTTTAGCAGGGATTAG	naive_CD4_T_cells	0.816	scImpute
				SRR5584459	K562	0.752	scImpute		SRR5354983	GMP	0.745	scImpute		SRR6358647	Naive_T_cell	0.89	MAGIC		GTTTAGCAGTAAACCC	naive_CD4_T_cells	0.867	scImpute
				SRR5584457	K562	0.441	scImpute		SRR5354984	GMP	0.749	scImpute		SRR6358648	Naive_T_cell	0.897	MAGIC		GTTTCCTCACAACAAA	naive_CD4_T_cells	0.864	scImpute
				SRR5584458	K562	0.751	scImpute		SRR5354985	GMP	0.745	scImpute		SRR6358649	Naive_T_cell	0.869	MAGIC		GTTTCTAGTTAATGCG	naive_CD4_T_cells	0.791	scImpute
				SRR5584460	K562	0.778	scImpute		SRR5354988	GMP	0.744	scImpute		SRR6358650	Naive_T_cell	0.869	MAGIC		GTTTGCTGTGGAAGGC	naive_CD4_T_cells	0.868	scImpute
				SRR5584461	K562	0.771	scImpute		SRR5354989	GMP	0.766	scImpute		SRR6358796	Naive_T_cell	0.822	MAGIC		TAAACAGCACCTAATG	naive_CD4_T_cells	0.881	scImpute
				SRR5584463	K562	0.75	scImpute		SRR5354990	GMP	0.751	scImpute		SRR6358798	Naive_T_cell	0.866	MAGIC		TAAACAGCAGGATAAC	naive_CD4_T_cells	0.768	scImpute
				SRR5584462	K562	0.778	scImpute		SRR5354992	GMP	0.738	scImpute		SRR6358799	Naive_T_cell	0.851	MAGIC		TAACAAGCAGGCTAAG	naive_CD4_T_cells	0.883	scImpute
				SRR5584464	K562	0.777	scImpute		SRR5354993	GMP	0.745	scImpute		SRR6358800	Naive_T_cell	0.811	MAGIC		TAACCGGTCAAGGACA	naive_CD4_T_cells	0.876	scImpute
				SRR5584465	K562	0.457	scImpute		SRR5354995	GMP	0.759	scImpute		SRR6358802	Naive_T_cell	0.867	MAGIC		TAACCGGTCCTTCTAG	naive_CD4_T_cells	0.869	scImpute
				SRR5584466	K562	0.736	scImpute		SRR5354997	GMP	0.757	scImpute		SRR6358804	Naive_T_cell	0.9	MAGIC		TAACCGGTCTGGCATG	naive_CD4_T_cells	0.867	scImpute
				SRR5584468	K562	0.747	scImpute		SRR5354998	GMP	0.732	scImpute		SRR6358805	Naive_T_cell	0.879	MAGIC		TAACCTAAGTCCTTCA	naive_CD4_T_cells	0.837	scImpute
				SRR5584467	K562	0.422	scImpute		SRR5354999	GMP	0.725	scImpute		SRR6358806	Naive_T_cell	0.878	MAGIC		TAAGCCAGTGGTGAGA	naive_CD4_T_cells	0.885	scImpute
				SRR5584469	K562	0.761	scImpute		SRR5355000	GMP	0.732	scImpute		SRR6358807	Naive_T_cell	0.892	MAGIC		TAAGCCTAGTCACTAA	naive_CD4_T_cells	0.869	scImpute
				SRR5584470	K562	0.751	scImpute		SRR5355001	GMP	0.753	scImpute		SRR6358810	Naive_T_cell	0.865	MAGIC		TAAGCTATCGAGCTAT	naive_CD4_T_cells	0.791	scImpute
				SRR5584471	K562	0.751	scImpute		SRR5355004	GMP	0.732	scImpute		SRR6358812	Naive_T_cell	0.863	MAGIC		TAAGGACCAGGATTAA	naive_CD4_T_cells	0.84	scImpute
				SRR5584472	K562	0.417	scImpute		SRR5355005	GMP	0.719	scImpute		SRR6358813	Naive_T_cell	0.87	MAGIC		TAAGGCTTCTGGCTTC	naive_CD4_T_cells	0.776	scImpute
				SRR5584474	K562	0.737	scImpute		SRR5355006	GMP	0.769	scImpute		SRR6358815	Naive_T_cell	0.894	MAGIC		TAAGTAGCAGAAATGC	naive_CD4_T_cells	0.866	scImpute
				SRR5584473	K562	0.759	scImpute		SRR5355007	GMP	0.735	scImpute		SRR6358817	Naive_T_cell	0.898	MAGIC		TAAGTGCTCACGTTAA	naive_CD4_T_cells	0.852	scImpute
				SRR5584475	K562	0.651	scImpute		SRR5355008	GMP	0.714	scImpute		SRR6358818	Naive_T_cell	0.88	MAGIC		TAAGTGCTCCTTGCAC	naive_CD4_T_cells	0.859	scImpute
				SRR5584476	K562	0.47	scImpute		SRR5355009	GMP	0.763	scImpute		SRR6358821	Naive_T_cell	0.818	MAGIC		TAAGTGCTCGCGACAC	naive_CD4_T_cells	0.86	scImpute
				SRR5584477	K562	0.76	scImpute		SRR5355010	GMP	0.616	scImpute		SRR6358823	Naive_T_cell	0.883	MAGIC		TAATCACCAAACTGTT	naive_CD4_T_cells	0.792	scImpute
				SRR5584479	K562	0.777	scImpute		SRR5355011	GMP	0.764	scImpute		SRR6358824	Naive_T_cell	0.89	MAGIC		TAATCACCAGTACCGT	naive_CD4_T_cells	0.858	scImpute
				SRR5584480	K562	0.751	scImpute		SRR5355012	GMP	0.726	scImpute		SRR6358825	Naive_T_cell	0.898	MAGIC		TAATGCATCTCAATTC	naive_CD4_T_cells	0.843	scImpute
				SRR1781027	TF1	0.634	scImpute		SRR5355013	GMP	0.759	scImpute		SRR6358826	Naive_T_cell	0.899	MAGIC		TAATGCATCTTAATGG	naive_CD4_T_cells	0.871	scImpute
				SRR1781028	TF1	0.659	scImpute		SRR5355014	GMP	0.781	scImpute		SRR6358827	Naive_T_cell	0.857	MAGIC		TAATGGTGTTCGGGAT	naive_CD4_T_cells	0.807	scImpute
				SRR1781029	TF1	0.551	scImpute		SRR5355015	GMP	0.607	scImpute		SRR6358652	Naive_T_cell	0.89	MAGIC		TAATTGCCAACTAACT	naive_CD4_T_cells	0.874	scImpute
				SRR1781031	TF1	0.61	scImpute		SRR5355016	GMP	0.744	scImpute		SRR6358653	Naive_T_cell	0.892	MAGIC		TAATTGCCATGATTGT	naive_CD4_T_cells	0.856	scImpute
				SRR1781030	TF1	0.375	scImpute		SRR5355017	GMP	0.764	scImpute		SRR6358654	Naive_T_cell	0.885	MAGIC		TACAACATCATAATCG	naive_CD4_T_cells	0.858	scImpute
				SRR1781033	TF1	0.654	scImpute		SRR5355018	GMP	0.773	scImpute		SRR6358655	Naive_T_cell	0.898	MAGIC		TACAGGTTCATGGCTG	naive_CD4_T_cells	0.763	scImpute
				SRR1781032	TF1	0.279	scImpute		SRR5355019	GMP	0.768	scImpute		SRR6358656	Naive_T_cell	0.828	MAGIC		TACAGGTTCCCGAAGC	naive_CD4_T_cells	0.767	scImpute
				SRR1781034	TF1	0.596	scImpute		SRR5355020	GMP	0.76	scImpute		SRR6358658	Naive_T_cell	0.897	MAGIC		TACAGGTTCTAGCGTG	naive_CD4_T_cells	0.801	scImpute
				SRR1781035	TF1	0.259	scImpute		SRR5355021	GMP	0.746	scImpute		SRR6358659	Naive_T_cell	0.852	MAGIC		TACCAGGTCCCGCCTA	naive_CD4_T_cells	0.808	scImpute
				SRR1781036	TF1	0.646	scImpute		SRR5355022	GMP	0.742	scImpute		SRR6358660	Naive_T_cell	0.844	MAGIC		TACCGTTGTGTCCAAA	naive_CD4_T_cells	0.721	scImpute
				SRR1781039	TF1	0.628	scImpute		SRR5355023	GMP	0.784	scImpute		SRR6358662	Naive_T_cell	0.872	MAGIC		TACCTGCTCCGGTTGA	naive_CD4_T_cells	0.861	scImpute
				SRR1781038	TF1	0.338	scImpute		SRR5355024	GMP	0.743	scImpute		SRR6358663	Naive_T_cell	0.899	MAGIC		TACGCTTGTTAGTTGG	naive_CD4_T_cells	0.767	scImpute
				SRR1781037	TF1	0.333	scImpute		SRR5355025	GMP	0.782	scImpute		SRR6358664	Naive_T_cell	0.885	MAGIC		TACGGATTCCATTACT	naive_CD4_T_cells	0.875	scImpute
				SRR1781040	TF1	0.349	scImpute		SRR5355026	GMP	0.747	scImpute		SRR6358665	Naive_T_cell	0.872	MAGIC		TACGGTTAGAGAAGGG	naive_CD4_T_cells	0.862	scImpute
				SRR1781041	TF1	0.329	scImpute		SRR5355027	GMP	0.681	scImpute		SRR6358666	Naive_T_cell	0.889	MAGIC		TACGGTTAGGCGCTTA	naive_CD4_T_cells	0.868	scImpute
				SRR1781042	TF1	0.625	scImpute		SRR5355028	GMP	0.772	scImpute		SRR6358669	Naive_T_cell	0.892	MAGIC		TACGTTAAGGTCCGTA	naive_CD4_T_cells	0.869	scImpute
				SRR1781043	TF1	0.322	scImpute		SRR5355029	GMP	0.756	scImpute		SRR6358670	Naive_T_cell	0.887	MAGIC		TACTAAGTCAGGTTTA	naive_CD4_T_cells	0.881	scImpute
				SRR1781044	TF1	0.644	scImpute		SRR5355030	GMP	0.783	scImpute		SRR6358671	Naive_T_cell	0.886	MAGIC		TACTCAAAGTAGCGGG	naive_CD4_T_cells	0.865	scImpute
				SRR1781045	TF1	0.3	scImpute		SRR5355031	GMP	0.755	scImpute		SRR6358672	Naive_T_cell	0.898	MAGIC		TACTCGCTCGTTTCTG	naive_CD4_T_cells	0.827	scImpute
				SRR1781046	TF1	0.332	scImpute		SRR5355032	GMP	0.769	scImpute		SRR6358673	Naive_T_cell	0.864	MAGIC		TACTTGTTCGTCATTT	naive_CD4_T_cells	0.688	scImpute
				SRR1781047	TF1	0.109	scImpute		SRR5355033	GMP	0.771	scImpute		SRR6358674	Naive_T_cell	0.899	MAGIC		TACTTGTTCTAGCGTG	naive_CD4_T_cells	0.868	scImpute
				SRR1781048	TF1	0.349	scImpute		SRR5355034	GMP	0.751	scImpute		SRR6358676	Naive_T_cell	0.877	MAGIC		TAGAGCCGTGCATCGG	naive_CD4_T_cells	0.775	scImpute
				SRR1781049	TF1	0.345	scImpute		SRR5355035	GMP	0.766	scImpute		SRR6358677	Naive_T_cell	0.896	MAGIC		TAGCATATCCGTTAAA	naive_CD4_T_cells	0.879	scImpute
				SRR1781051	TF1	0.287	scImpute		SRR5355036	GMP	0.754	scImpute		SRR6358678	Naive_T_cell	0.874	MAGIC		TAGCCGGGTCGACTAA	naive_CD4_T_cells	0.857	scImpute
				SRR1781052	TF1	0.632	scImpute		SRR5355037	GMP	0.77	scImpute		SRR6358679	Naive_T_cell	0.824	MAGIC		TAGCCGGGTGTTTCAC	naive_CD4_T_cells	0.781	scImpute
				SRR1781057	TF1	0.673	scImpute		SRR5355038	GMP	0.753	scImpute		SRR6358680	Naive_T_cell	0.893	MAGIC		TAGCCTCTCATTAGCA	naive_CD4_T_cells	0.877	scImpute
				SRR1781053	TF1	0.288	scImpute		SRR5355039	GMP	0.785	scImpute		SRR6358682	Naive_T_cell	0.898	MAGIC		TAGCCTCTCCACCTGT	naive_CD4_T_cells	0.843	scImpute
				SRR1781056	TF1	0.631	scImpute		SRR5355040	GMP	0.784	scImpute		SRR6358683	Naive_T_cell	0.897	MAGIC		TAGCCTTGTAGCTGGT	naive_CD4_T_cells	0.852	scImpute
				SRR1781054	TF1	0.674	scImpute		SRR5355041	GMP	0.783	scImpute		SRR6358684	Naive_T_cell	0.865	MAGIC		TAGCCTTGTGCTAGAC	naive_CD4_T_cells	0.797	scImpute
				SRR1781050	TF1	0.634	scImpute		SRR5355042	GMP	0.768	scImpute		SRR6358685	Naive_T_cell	0.9	MAGIC		TAGCGGCTCAGTGAAG	naive_CD4_T_cells	0.87	scImpute
				SRR1781055	TF1	0.597	scImpute		SRR5355043	GMP	0.589	scImpute		SRR6358686	Naive_T_cell	0.881	MAGIC		TAGCTTAAGTGAGGGT	naive_CD4_T_cells	0.869	scImpute
				SRR1781058	TF1	0.605	scImpute		SRR5355044	GMP	0.768	scImpute		SRR6358687	Naive_T_cell	0.899	MAGIC		TAGCTTGCAGGCAAGC	naive_CD4_T_cells	0.867	scImpute
				SRR1781061	TF1	0.277	scImpute		SRR5355045	GMP	0.748	scImpute		SRR6358688	Naive_T_cell	0.822	MAGIC		TAGGAACCATCCATCT	naive_CD4_T_cells	0.856	scImpute
				SRR1781059	TF1	0.648	scImpute		SRR5355046	GMP	0.719	scImpute		SRR6358689	Naive_T_cell	0.844	MAGIC		TAGGAGGGTTGGTTCT	naive_CD4_T_cells	0.856	scImpute
				SRR1781060	TF1	0.331	scImpute		SRR5355047	GMP	0.563	scImpute		SRR6358690	Naive_T_cell	0.899	MAGIC		TAGGAGTCAATATAGG	naive_CD4_T_cells	0.687	scImpute
				SRR1781063	TF1	0.65	scImpute		SRR5355048	GMP	0.592	scImpute		SRR6358691	Naive_T_cell	0.869	MAGIC		TAGGAGTCAGGATTAA	naive_CD4_T_cells	0.764	scImpute
				SRR1781064	TF1	0.26	scImpute		SRR5355049	GMP	0.762	scImpute		SRR6358692	Naive_T_cell	0.85	MAGIC		TAGGCTAGTCAATAGT	naive_CD4_T_cells	0.872	scImpute
				SRR1781066	TF1	0.637	scImpute		SRR5355050	GMP	0.772	scImpute		SRR6358693	Naive_T_cell	0.89	MAGIC		TAGGCTGTCAAGTGTC	naive_CD4_T_cells	0.85	scImpute
				SRR1781067	TF1	0.332	scImpute		SRR5355051	GMP	0.758	scImpute		SRR6358694	Naive_T_cell	0.861	MAGIC		TAGGGTTTCTTGTCTG	naive_CD4_T_cells	0.863	scImpute
				SRR1781068	TF1	0.361	scImpute		SRR5355052	GMP	0.766	scImpute		SRR6358695	Naive_T_cell	0.832	MAGIC		TAGGTGCGTCTTTGAC	naive_CD4_T_cells	0.861	scImpute
				SRR1781069	TF1	0.647	scImpute		SRR5355053	GMP	0.744	scImpute		SRR6358696	Naive_T_cell	0.891	MAGIC		TAGGTGCGTTGCCTCA	naive_CD4_T_cells	0.864	scImpute
				SRR1781071	TF1	0.454	scImpute		SRR5355054	GMP	0.756	scImpute		SRR6358697	Naive_T_cell	0.832	MAGIC		TAGGTGCGTTTGAGGC	naive_CD4_T_cells	0.876	scImpute
				SRR1781072	TF1	0.589	scImpute		SRR5355055	GMP	0.784	scImpute		SRR6358698	Naive_T_cell	0.896	MAGIC		TAGGTTATCCCTCTAA	naive_CD4_T_cells	0.862	scImpute
				SRR1781073	TF1	0.557	scImpute		SRR5355056	GMP	0.753	scImpute		SRR6358699	Naive_T_cell	0.813	MAGIC		TAGGTTATCTTGCAGG	naive_CD4_T_cells	0.871	scImpute
				SRR1781062	TF1	0.623	scImpute		SRR5355057	GMP	0.789	scImpute		SRR6358700	Naive_T_cell	0.894	MAGIC		TAGTAACGTAATCGTG	naive_CD4_T_cells	0.863	scImpute
				SRR1781075	TF1	0.345	scImpute		SRR5355058	GMP	0.756	scImpute		SRR6358701	Naive_T_cell	0.899	MAGIC		TAGTAACGTGTGCAAC	naive_CD4_T_cells	0.875	scImpute
				SRR1781074	TF1	0.364	scImpute		SRR5355059	GMP	0.739	scImpute		SRR6358702	Naive_T_cell	0.893	MAGIC		TAGTAGGAGCTTCTCA	naive_CD4_T_cells	0.867	scImpute
				SRR1781077	TF1	0.626	scImpute		SRR5355060	GMP	0.751	scImpute		SRR6358703	Naive_T_cell	0.886	MAGIC		TAGTAGGAGGTTACGT	naive_CD4_T_cells	0.866	scImpute
				SRR1781076	TF1	0.281	scImpute		SRR5355061	GMP	0.749	scImpute		SRR6358704	Naive_T_cell	0.89	MAGIC		TAGTGAGAGCGAGCGA	naive_CD4_T_cells	0.878	scImpute
				SRR1781078	TF1	0.634	scImpute		SRR5355062	GMP	0.754	scImpute		SRR6358705	Naive_T_cell	0.887	MAGIC		TAGTGGCGTGTTCCCA	naive_CD4_T_cells	0.807	scImpute
				SRR1781080	TF1	0.255	scImpute		SRR5355063	GMP	0.587	scImpute		SRR6358706	Naive_T_cell	0.889	MAGIC		TAGTTTGAGCCTAACG	naive_CD4_T_cells	0.865	scImpute
				SRR1781065	TF1	0.292	scImpute		SRR5355064	GMP	0.769	scImpute		SRR6358707	Naive_T_cell	0.867	MAGIC		TATAACCCATTGTTGG	naive_CD4_T_cells	0.866	scImpute
				SRR1781070	TF1	0.63	scImpute		SRR5355065	GMP	0.776	scImpute		SRR6358708	Naive_T_cell	0.893	MAGIC		TATATCCTCAGCTAAC	naive_CD4_T_cells	0.867	scImpute
				SRR1781079	TF1	0.639	scImpute		SRR5355066	GMP	0.777	scImpute		SRR6358709	Naive_T_cell	0.894	MAGIC		TATCACGCACCAAAGG	naive_CD4_T_cells	0.861	scImpute
				SRR1781081	TF1	0.656	scImpute		SRR5355067	GMP	0.782	scImpute		SRR6358710	Naive_T_cell	0.89	MAGIC		TATCACGCAGCAAATA	naive_CD4_T_cells	0.86	scImpute
				SRR1781083	TF1	0.283	scImpute		SRR5355068	GMP	0.775	scImpute		SRR6358711	Naive_T_cell	0.898	MAGIC		TATCCAGCATCAATCG	naive_CD4_T_cells	0.865	scImpute
				SRR1781084	TF1	0.624	scImpute		SRR5355069	GMP	0.771	scImpute		SRR6358713	Naive_T_cell	0.879	MAGIC		TATCGAGGTTTACGTC	naive_CD4_T_cells	0.853	scImpute
				SRR1781085	TF1	0.108	scImpute		SRR5355070	GMP	0.759	scImpute		SRR6358714	Naive_T_cell	0.897	MAGIC		TATGACATCATGAAGG	naive_CD4_T_cells	0.865	scImpute
				SRR1781082	TF1	0.629	scImpute		SRR5355071	GMP	0.752	scImpute		SRR6358715	Naive_T_cell	0.871	MAGIC		TATGACTCACTAAGAA	naive_CD4_T_cells	0.819	scImpute
				SRR1781087	TF1	0.37	scImpute		SRR5355072	GMP	0.765	scImpute		SRR6358716	Naive_T_cell	0.887	MAGIC		TATGGATGTCAATAGT	naive_CD4_T_cells	0.867	scImpute
				SRR1781086	TF1	0.316	scImpute		SRR5355073	GMP	0.758	scImpute		SRR6358717	Naive_T_cell	0.872	MAGIC		TATGGTCAGGAATAAC	naive_CD4_T_cells	0.863	scImpute
				SRR1781089	TF1	0.358	scImpute		SRR5355074	GMP	0.752	scImpute		SRR6358718	Naive_T_cell	0.844	MAGIC		TATTAGCCATTAGGCC	naive_CD4_T_cells	0.806	scImpute
				SRR1781090	TF1	0.635	scImpute		SRR5355075	GMP	0.781	scImpute		SRR6358719	Naive_T_cell	0.867	MAGIC		TATTCGTTCCACCTTA	naive_CD4_T_cells	0.859	scImpute
				SRR1781091	TF1	0.308	scImpute		SRR5355076	GMP	0.752	scImpute		SRR6358720	Naive_T_cell	0.878	MAGIC		TATTCGTTCCCTCTAA	naive_CD4_T_cells	0.846	scImpute
				SRR1781088	TF1	0.282	scImpute		SRR5355077	GMP	0.783	scImpute		SRR6358721	Naive_T_cell	0.899	MAGIC		TATTGACCATGTTGGC	naive_CD4_T_cells	0.742	scImpute
				SRR1781092	TF1	0.362	scImpute		SRR5355078	GMP	0.785	scImpute		SRR6358722	Naive_T_cell	0.896	MAGIC		TATTTGCTCATGCTCC	naive_CD4_T_cells	0.854	scImpute
				SRR1781093	TF1	0.259	scImpute		SRR5355079	GMP	0.739	scImpute		SRR6358723	Naive_T_cell	0.836	MAGIC		TATTTGCTCGGTAACT	naive_CD4_T_cells	0.784	scImpute
				SRR1781094	TF1	0.654	scImpute		SRR5355080	GMP	0.769	scImpute		SRR6358724	Naive_T_cell	0.873	MAGIC		TATTTGCTCTGGCAAT	naive_CD4_T_cells	0.842	scImpute
				SRR1781095	TF1	0.329	scImpute		SRR5355081	GMP	0.776	scImpute		SRR6358725	Naive_T_cell	0.836	MAGIC		TATTTGGAGTAACCAC	naive_CD4_T_cells	0.857	scImpute
				SRR1781097	TF1	0.339	scImpute		SRR5355082	GMP	0.776	scImpute		SRR6358726	Naive_T_cell	0.883	MAGIC		TATTTGGAGTCACCAG	naive_CD4_T_cells	0.874	scImpute
				SRR1781098	TF1	0.598	scImpute		SRR5355083	GMP	0.775	scImpute		SRR6358727	Naive_T_cell	0.89	MAGIC		TCAAACCAGGAGGTTA	naive_CD4_T_cells	0.857	scImpute
				SRR1781096	TF1	0.627	scImpute		SRR5355084	GMP	0.763	scImpute		SRR6358728	Naive_T_cell	0.859	MAGIC		TCAACAATCAAGTGTC	naive_CD4_T_cells	0.841	scImpute
				SRR1781099	TF1	0.635	scImpute		SRR5355085	GMP	0.769	scImpute		SRR6358729	Naive_T_cell	0.895	MAGIC		TCAAGAACAAGCCAGA	naive_CD4_T_cells	0.868	scImpute
				SRR1781102	TF1	0.32	scImpute		SRR5355086	GMP	0.606	scImpute		SRR6358730	Naive_T_cell	0.9	MAGIC		TCAAGAACAGTAATAG	naive_CD4_T_cells	0.863	scImpute
				SRR1781100	TF1	0.35	scImpute		SRR5355087	GMP	0.763	scImpute		SRR6358731	Naive_T_cell	0.897	MAGIC		TCAAGCTAGTGACCTG	naive_CD4_T_cells	0.875	scImpute
				SRR1781101	TF1	0.294	scImpute		SRR5355088	GMP	0.77	scImpute		SRR6358732	Naive_T_cell	0.89	MAGIC		TCAAGTATCGTTTCTG	naive_CD4_T_cells	0.801	scImpute
				SRR1781103	TF1	0.639	scImpute		SRR5355089	GMP	0.748	scImpute		SRR6358733	Naive_T_cell	0.891	MAGIC		TCACCTCAGATAAAGC	naive_CD4_T_cells	0.773	scImpute
				SRR1781104	TF1	0.359	scImpute		SRR5355090	GMP	0.746	scImpute		SRR6358735	Naive_T_cell	0.894	MAGIC		TCACCTCAGTTAGGCT	naive_CD4_T_cells	0.861	scImpute
				SRR1781107	TF1	0.618	scImpute		SRR5355091	GMP	0.773	scImpute		SRR6358736	Naive_T_cell	0.888	MAGIC		TCACCTGGTGGAAACG	naive_CD4_T_cells	0.801	scImpute
				SRR1781108	TF1	0.293	scImpute		SRR5355092	GMP	0.758	scImpute		SRR6358739	Naive_T_cell	0.887	MAGIC		TCAGCGATCGGTAACT	naive_CD4_T_cells	0.864	scImpute
				SRR1781105	TF1	0.291	scImpute		SRR5355093	GMP	0.765	scImpute		SRR6358740	Naive_T_cell	0.863	MAGIC		TCAGGAGCAAACAACA	naive_CD4_T_cells	0.855	scImpute
				SRR1781106	TF1	0.609	scImpute		SRR5355094	GMP	0.758	scImpute		SRR6358741	Naive_T_cell	0.872	MAGIC		TCAGGAGCAGTTAGCC	naive_CD4_T_cells	0.871	scImpute
				SRR1781109	TF1	0.11	scImpute		SRR5355095	GMP	0.781	scImpute		SRR6358743	Naive_T_cell	0.864	MAGIC		TCAGGTTAGTGTTGCG	naive_CD4_T_cells	0.864	scImpute
				SRR1781110	TF1	0.313	scImpute		SRR5355096	GMP	0.75	scImpute		SRR6358744	Naive_T_cell	0.897	MAGIC		TCAGTAATCTACCTAT	naive_CD4_T_cells	0.665	scImpute
				SRR1781113	TF1	0.606	scImpute		SRR5355097	GMP	0.743	scImpute		SRR6358745	Naive_T_cell	0.898	MAGIC		TCAGTGAGTAACCACA	naive_CD4_T_cells	0.88	scImpute
				SRR1781112	TF1	0.347	scImpute		SRR5355098	GMP	0.764	scImpute		SRR6358748	Naive_T_cell	0.865	MAGIC		TCATACTTCTCAATGA	naive_CD4_T_cells	0.879	scImpute
				SRR1781111	TF1	0.344	scImpute		SRR5355099	GMP	0.604	scImpute		SRR6358749	Naive_T_cell	0.883	MAGIC		TCATGTTTCAGGTCCA	naive_CD4_T_cells	0.87	scImpute
				SRR1781114	TF1	0.648	scImpute		SRR5355100	GMP	0.768	scImpute		SRR6358750	Naive_T_cell	0.819	MAGIC		TCATGTTTCATTGTCT	naive_CD4_T_cells	0.863	scImpute
				SRR1781115	TF1	0.304	scImpute		SRR5355101	GMP	0.761	scImpute		SRR6358753	Naive_T_cell	0.871	MAGIC		TCATTACTCCGGCTAA	naive_CD4_T_cells	0.852	scImpute
				SRR1781117	TF1	0.302	scImpute		SRR5355102	GMP	0.722	scImpute		SRR6358754	Naive_T_cell	0.892	MAGIC		TCCACAACAGGGAGGA	naive_CD4_T_cells	0.862	scImpute
				SRR1781118	TF1	0.31	scImpute		SRR5355103	GMP	0.765	scImpute		SRR6358755	Naive_T_cell	0.881	MAGIC		TCCAGCAAGTTAGTGC	naive_CD4_T_cells	0.88	scImpute
				SRR1781116	TF1	0.642	scImpute		SRR5355104	GMP	0.647	scImpute		SRR6358758	Naive_T_cell	0.879	MAGIC		TCCAGGTCACACAATT	naive_CD4_T_cells	0.859	scImpute
				SRR1781121	TF1	0.266	scImpute		SRR5353377	HSC	0.801	scImpute		SRR6358759	Naive_T_cell	0.895	MAGIC		TCCAGGTCATCATGTG	naive_CD4_T_cells	0.855	scImpute
				SRR1781122	TF1	0.492	scImpute		SRR5353378	HSC	0.791	scImpute		SRR6358760	Naive_T_cell	0.877	MAGIC		TCCATAAAGCGAGCGA	naive_CD4_T_cells	0.855	scImpute
				SRR1781119	TF1	0.343	scImpute		SRR5353379	HSC	0.8	scImpute		SRR6358761	Naive_T_cell	0.892	MAGIC		TCCATAAAGTAACCCG	naive_CD4_T_cells	0.87	scImpute
				SRR1781120	TF1	0.32	scImpute		SRR5353380	HSC	0.807	scImpute		SRR6358762	Naive_T_cell	0.801	MAGIC		TCCATATTCCTTCAAT	naive_CD4_T_cells	0.685	scImpute
				SRR1781219	BJ	0.901	MAGIC		SRR5353381	HSC	0.774	scImpute		SRR6358765	Naive_T_cell	0.833	MAGIC		TCCATCATCTTGTCCA	naive_CD4_T_cells	0.858	scImpute
				SRR1781222	BJ	0.894	MAGIC		SRR5353382	HSC	0.809	scImpute		SRR6358766	Naive_T_cell	0.894	MAGIC		TCCATGCTCTTGGACG	naive_CD4_T_cells	0.869	scImpute
				SRR1781220	BJ	0.897	MAGIC		SRR5353383	HSC	0.794	scImpute		SRR6358767	Naive_T_cell	0.863	MAGIC		TCCATTGTCCTAGTCC	naive_CD4_T_cells	0.865	scImpute
				SRR1781221	BJ	0.896	MAGIC		SRR5353384	HSC	0.803	scImpute		SRR6358769	Naive_T_cell	0.817	MAGIC		TCCCGTTAGGAGTAAT	naive_CD4_T_cells	0.683	scImpute
				SRR1781223	BJ	0.893	MAGIC		SRR5353385	HSC	0.806	scImpute		SRR6358770	Naive_T_cell	0.894	MAGIC		TCCGCCATCAGCCAAT	naive_CD4_T_cells	0.87	scImpute
				SRR1781224	BJ	0.871	MAGIC		SRR5353386	HSC	0.812	scImpute		SRR6358771	Naive_T_cell	0.857	MAGIC		TCCGCCATCTAATCTC	naive_CD4_T_cells	0.847	scImpute
				SRR1781226	BJ	0.897	MAGIC		SRR5353387	HSC	0.793	scImpute		SRR6358773	Naive_T_cell	0.884	MAGIC		TCCGGAATCTTAATGG	naive_CD4_T_cells	0.858	scImpute
				SRR1781227	BJ	0.896	MAGIC		SRR5353388	HSC	0.795	scImpute		SRR6358777	Naive_T_cell	0.89	MAGIC		TCCGGTAAGCAACATC	naive_CD4_T_cells	0.695	scImpute
				SRR1781229	BJ	0.9	MAGIC		SRR5353389	HSC	0.812	scImpute		SRR6358778	Naive_T_cell	0.881	MAGIC		TCCTCAATCCTTTACG	naive_CD4_T_cells	0.864	scImpute
				SRR1781228	BJ	0.9	MAGIC		SRR5353390	HSC	0.806	scImpute		SRR6358779	Naive_T_cell	0.881	MAGIC		TCCTCACAGGACCTCA	naive_CD4_T_cells	0.815	scImpute
				SRR1781231	BJ	0.898	MAGIC		SRR5353391	HSC	0.79	scImpute		SRR6358781	Naive_T_cell	0.88	MAGIC		TCCTGGTTCATCACTT	naive_CD4_T_cells	0.878	scImpute
				SRR1781233	BJ	0.9	MAGIC		SRR5353392	HSC	0.81	scImpute		SRR6358782	Naive_T_cell	0.896	MAGIC		TCCTGGTTCCTTAAGA	naive_CD4_T_cells	0.833	scImpute
				SRR1781234	BJ	0.901	MAGIC		SRR5353393	HSC	0.803	scImpute		SRR6358783	Naive_T_cell	0.891	MAGIC		TCCTGTTCATGTCAAT	naive_CD4_T_cells	0.803	scImpute
				SRR1781235	BJ	0.897	MAGIC		SRR5353394	HSC	0.604	scImpute		SRR6358784	Naive_T_cell	0.872	MAGIC		TCCTTCAAGGCGAATA	naive_CD4_T_cells	0.872	scImpute
				SRR1781232	BJ	0.862	MAGIC		SRR5353395	HSC	0.561	scImpute		SRR6358785	Naive_T_cell	0.85	MAGIC		TCCTTGCAGTGACCTG	naive_CD4_T_cells	0.87	scImpute
				SRR1781237	BJ	0.871	MAGIC		SRR5353396	HSC	0.813	scImpute		SRR6358786	Naive_T_cell	0.899	MAGIC		TCCTTTACAACAACAA	naive_CD4_T_cells	0.782	scImpute
				SRR1781238	BJ	0.901	MAGIC		SRR5353397	HSC	0.8	scImpute		SRR6358787	Naive_T_cell	0.871	MAGIC		TCGACAAGTGCGCGTA	naive_CD4_T_cells	0.864	scImpute
				SRR1781239	BJ	0.896	MAGIC		SRR5353398	HSC	0.799	scImpute		SRR6358789	Naive_T_cell	0.889	MAGIC		TCGACAAGTTGCAATG	naive_CD4_T_cells	0.876	scImpute
				SRR1781241	BJ	0.9	MAGIC		SRR5353399	HSC	0.749	scImpute		SRR6358791	Naive_T_cell	0.86	MAGIC		TCGCGCACACCCACAG	naive_CD4_T_cells	0.837	scImpute
				SRR1781243	BJ	0.896	MAGIC		SRR5353400	HSC	0.804	scImpute		SRR6358792	Naive_T_cell	0.886	MAGIC		TCGGTAAGTACGCGCA	naive_CD4_T_cells	0.86	scImpute
				SRR1781244	BJ	0.887	MAGIC		SRR5353401	HSC	0.796	scImpute		SRR6358794	Naive_T_cell	0.892	MAGIC		TCGGTAAGTCCTTAGT	naive_CD4_T_cells	0.863	scImpute
				SRR1781245	BJ	0.898	MAGIC		SRR5353402	HSC	0.803	scImpute		SRR6358795	Naive_T_cell	0.885	MAGIC		TCGGTAAGTTCCGGCT	naive_CD4_T_cells	0.856	scImpute
				SRR1781246	BJ	0.898	MAGIC		SRR5353403	HSC	0.808	scImpute		SRR6358157	Memory_T_cell	0.765	MAGIC		TCGGTAAGTTTCCACG	naive_CD4_T_cells	0.68	scImpute
				SRR1781250	BJ	0.896	MAGIC		SRR5353404	HSC	0.746	scImpute		SRR6358159	Memory_T_cell	0.753	MAGIC		TCGGTTCTCAATCATG	naive_CD4_T_cells	0.86	scImpute
				SRR1781249	BJ	0.892	MAGIC		SRR5353405	HSC	0.767	scImpute		SRR6358161	Memory_T_cell	0.76	MAGIC		TCGTAATCAATATGGA	naive_CD4_T_cells	0.845	scImpute
				SRR1781253	BJ	0.896	MAGIC		SRR5353407	HSC	0.577	scImpute		SRR6358164	Memory_T_cell	0.766	MAGIC		TCGTTAAAGGTCCACA	naive_CD4_T_cells	0.863	scImpute
				SRR1781254	BJ	0.901	MAGIC		SRR5353408	HSC	0.798	scImpute		SRR6358166	Memory_T_cell	0.707	MAGIC		TCGTTAAAGTCATTGA	naive_CD4_T_cells	0.679	scImpute
				SRR1781255	BJ	0.899	MAGIC		SRR5353409	HSC	0.804	scImpute		SRR6358169	Memory_T_cell	0.732	MAGIC		TCGTTAGCATTGTGCA	naive_CD4_T_cells	0.841	scImpute
				SRR1781257	BJ	0.897	MAGIC		SRR5353410	HSC	0.783	scImpute		SRR6358170	Memory_T_cell	0.762	MAGIC		TCTAACCGTGCTTAGA	naive_CD4_T_cells	0.811	scImpute
				SRR1781260	BJ	0.898	MAGIC		SRR5353412	HSC	0.793	scImpute		SRR6358171	Memory_T_cell	0.769	MAGIC		TCTAACCGTTTCGCCA	naive_CD4_T_cells	0.808	scImpute
				SRR1781263	BJ	0.897	MAGIC		SRR5353413	HSC	0.797	scImpute		SRR6358172	Memory_T_cell	0.735	MAGIC		TCTAACTTCAAGGACA	naive_CD4_T_cells	0.878	scImpute
				SRR1781261	BJ	0.895	MAGIC		SRR5353414	HSC	0.786	scImpute		SRR6358173	Memory_T_cell	0.714	MAGIC		TCTAACTTCCTAACGG	naive_CD4_T_cells	0.788	scImpute
				SRR1781251	BJ	0.804	MAGIC		SRR5353415	HSC	0.784	scImpute		SRR6358174	Memory_T_cell	0.746	MAGIC		TCTAATCTCCCTCATA	naive_CD4_T_cells	0.836	scImpute
				SRR1781264	BJ	0.9	MAGIC		SRR5353416	HSC	0.802	scImpute		SRR6358176	Memory_T_cell	0.762	MAGIC		TCTACCTCAAACCTTG	naive_CD4_T_cells	0.829	scImpute
				SRR1781265	BJ	0.876	MAGIC		SRR5353417	HSC	0.798	scImpute		SRR6358177	Memory_T_cell	0.76	MAGIC		TCTACTAGTATTCGTC	naive_CD4_T_cells	0.874	scImpute
				SRR1781266	BJ	0.902	MAGIC		SRR5353418	HSC	0.813	scImpute		SRR6358178	Memory_T_cell	0.772	MAGIC		TCTAGCACATAAGTTC	naive_CD4_T_cells	0.869	scImpute
				SRR1781256	BJ	0.895	MAGIC		SRR5353419	HSC	0.805	scImpute		SRR6358179	Memory_T_cell	0.768	MAGIC		TCTAGCCTCCTACCTA	naive_CD4_T_cells	0.846	scImpute
				SRR1781269	BJ	0.901	MAGIC		SRR5353420	HSC	0.792	scImpute		SRR6358180	Memory_T_cell	0.751	MAGIC		TCTAGCGAGCAGCTAT	naive_CD4_T_cells	0.729	scImpute
				SRR1781259	BJ	0.896	MAGIC		SRR5353422	HSC	0.81	scImpute		SRR6358181	Memory_T_cell	0.766	MAGIC		TCTAGCGAGGGCTAAA	naive_CD4_T_cells	0.755	scImpute
				SRR1781271	BJ	0.897	MAGIC		SRR5353423	HSC	0.822	scImpute		SRR6358182	Memory_T_cell	0.731	MAGIC		TCTATGTTCAAAGGCA	naive_CD4_T_cells	0.872	scImpute
				SRR1781270	BJ	0.9	MAGIC		SRR5353424	HSC	0.814	scImpute		SRR6358184	Memory_T_cell	0.771	MAGIC		TCTATGTTCAACAAGG	naive_CD4_T_cells	0.839	scImpute
				SRR1781273	BJ	0.897	MAGIC		SRR5353425	HSC	0.822	scImpute		SRR6358186	Memory_T_cell	0.766	MAGIC		TCTATGTTCATCCTGC	naive_CD4_T_cells	0.808	scImpute
				SRR1781272	BJ	0.9	MAGIC		SRR5353426	HSC	0.782	scImpute		SRR6358187	Memory_T_cell	0.704	MAGIC		TCTCAATTCAATCTAG	naive_CD4_T_cells	0.841	scImpute
				SRR1781274	BJ	0.898	MAGIC		SRR5353427	HSC	0.799	scImpute		SRR6358317	Memory_T_cell	0.762	MAGIC		TCTCAATTCCCAGTAG	naive_CD4_T_cells	0.83	scImpute
				SRR1781277	BJ	0.871	MAGIC		SRR5353429	HSC	0.798	scImpute		SRR6358318	Memory_T_cell	0.765	MAGIC		TCTCAATTCCCTGTTA	naive_CD4_T_cells	0.862	scImpute
				SRR1781276	BJ	0.899	MAGIC		SRR5353430	HSC	0.808	scImpute		SRR6358319	Memory_T_cell	0.693	MAGIC		TCTCCTCGTAGTTACG	naive_CD4_T_cells	0.67	scImpute
				SRR1781278	BJ	0.901	MAGIC		SRR5353431	HSC	0.796	scImpute		SRR6358320	Memory_T_cell	0.766	MAGIC		TCTCGCCCAGCATGTC	naive_CD4_T_cells	0.87	scImpute
				SRR1781279	BJ	0.902	MAGIC		SRR5353432	HSC	0.801	scImpute		SRR6358321	Memory_T_cell	0.728	MAGIC		TCTCGCCCAGGATTAA	naive_CD4_T_cells	0.806	scImpute
				SRR1781280	BJ	0.901	MAGIC		SRR5353433	HSC	0.78	scImpute		SRR6358323	Memory_T_cell	0.729	MAGIC		TCTCGCCCATGAAATG	naive_CD4_T_cells	0.862	scImpute
				SRR1781282	BJ	0.888	MAGIC		SRR5353434	HSC	0.8	scImpute		SRR6358324	Memory_T_cell	0.77	MAGIC		TCTGGCTTCAAACACC	naive_CD4_T_cells	0.871	scImpute
				SRR1781281	BJ	0.901	MAGIC		SRR5353435	HSC	0.8	scImpute		SRR6358325	Memory_T_cell	0.768	MAGIC		TCTTAGTTCCGCAACA	naive_CD4_T_cells	0.837	scImpute
				SRR1781283	BJ	0.695	MAGIC		SRR5353436	HSC	0.775	scImpute		SRR6358327	Memory_T_cell	0.711	MAGIC		TCTTAGTTCCGGCTAA	naive_CD4_T_cells	0.862	scImpute
				SRR1781284	BJ	0.884	MAGIC		SRR5353437	HSC	0.802	scImpute		SRR6358328	Memory_T_cell	0.76	MAGIC		TCTTCAAGTTGCAATG	naive_CD4_T_cells	0.865	scImpute
				SRR1781285	BJ	0.889	MAGIC		SRR5353438	HSC	0.797	scImpute		SRR6358329	Memory_T_cell	0.723	MAGIC		TCTTGACGTGACCTGG	naive_CD4_T_cells	0.871	scImpute
				SRR1781287	BJ	0.894	MAGIC		SRR5353439	HSC	0.812	scImpute		SRR6358331	Memory_T_cell	0.692	MAGIC		TCTTTGTAGGAGGACT	naive_CD4_T_cells	0.857	scImpute
				SRR1781286	BJ	0.898	MAGIC		SRR5353440	HSC	0.818	scImpute		SRR6358332	Memory_T_cell	0.718	MAGIC		TCTTTGTAGTTGGCCA	naive_CD4_T_cells	0.871	scImpute
				SRR1781288	BJ	0.895	MAGIC		SRR5353441	HSC	0.798	scImpute		SRR6358333	Memory_T_cell	0.775	MAGIC		TGAACAACAGCTCAAC	naive_CD4_T_cells	0.882	scImpute
				SRR1781291	BJ	0.896	MAGIC		SRR5353442	HSC	0.82	scImpute		SRR6358334	Memory_T_cell	0.773	MAGIC		TGAACAGAGAAGCTAG	naive_CD4_T_cells	0.869	scImpute
				SRR1781290	BJ	0.896	MAGIC		SRR5353444	HSC	0.787	scImpute		SRR6358335	Memory_T_cell	0.749	MAGIC		TGAACAGAGGTCGAGG	naive_CD4_T_cells	0.857	scImpute
				SRR1781292	BJ	0.894	MAGIC		SRR5353445	HSC	0.802	scImpute		SRR6358336	Memory_T_cell	0.753	MAGIC		TGACCAAGTTTGGCGG	naive_CD4_T_cells	0.856	scImpute
				SRR1781294	BJ	0.898	MAGIC		SRR5353446	HSC	0.516	scImpute		SRR6358338	Memory_T_cell	0.716	MAGIC		TGACCTTGTAAATTGC	naive_CD4_T_cells	0.836	scImpute
				SRR1781293	BJ	0.899	MAGIC		SRR5353447	HSC	0.816	scImpute		SRR6358340	Memory_T_cell	0.753	MAGIC		TGACTCCTCCTTAAGA	naive_CD4_T_cells	0.822	scImpute
				SRR1781296	BJ	0.896	MAGIC		SRR5353448	HSC	0.767	scImpute		SRR6358341	Memory_T_cell	0.739	MAGIC		TGACTTAAGATGCCTG	naive_CD4_T_cells	0.866	scImpute
				SRR1781297	BJ	0.893	MAGIC		SRR5353449	HSC	0.812	scImpute		SRR6358342	Memory_T_cell	0.759	MAGIC		TGACTTAAGCGCTAAT	naive_CD4_T_cells	0.688	scImpute
				SRR1781295	BJ	0.892	MAGIC		SRR5353450	HSC	0.787	scImpute		SRR6358343	Memory_T_cell	0.77	MAGIC		TGACTTAAGGTTTGAC	naive_CD4_T_cells	0.861	scImpute
				SRR1781298	BJ	0.897	MAGIC		SRR5353451	HSC	0.816	scImpute		SRR6358344	Memory_T_cell	0.704	MAGIC		TGACTTCGTGGTGAGA	naive_CD4_T_cells	0.886	scImpute
				SRR1781300	BJ	0.899	MAGIC		SRR5353452	HSC	0.798	scImpute		SRR6358346	Memory_T_cell	0.767	MAGIC		TGACTTCGTTAGCGTA	naive_CD4_T_cells	0.867	scImpute
				SRR1781299	BJ	0.894	MAGIC		SRR5353453	HSC	0.799	scImpute		SRR6358347	Memory_T_cell	0.723	MAGIC		TGACTTCGTTAGGACC	naive_CD4_T_cells	0.835	scImpute
				SRR1781301	BJ	0.895	MAGIC		SRR5353454	HSC	0.803	scImpute		SRR6358188	Memory_T_cell	0.762	MAGIC		TGAGAACCAACCTAAT	naive_CD4_T_cells	0.865	scImpute
				SRR1781303	BJ	0.896	MAGIC		SRR5353455	HSC	0.792	scImpute		SRR6358189	Memory_T_cell	0.705	MAGIC		TGAGCAAAGACAAGTG	naive_CD4_T_cells	0.867	scImpute
				SRR1781305	BJ	0.894	MAGIC		SRR5353456	HSC	0.804	scImpute		SRR6358190	Memory_T_cell	0.766	MAGIC		TGAGCACGTAATGGAA	naive_CD4_T_cells	0.869	scImpute
				SRR1781306	BJ	0.902	MAGIC		SRR5353457	HSC	0.808	scImpute		SRR6358192	Memory_T_cell	0.724	MAGIC		TGAGCACGTGACATGC	naive_CD4_T_cells	0.876	scImpute
				SRR1781308	BJ	0.897	MAGIC		SRR5353458	HSC	0.798	scImpute		SRR6358195	Memory_T_cell	0.697	MAGIC		TGAGCCGGTCAAAGGG	naive_CD4_T_cells	0.787	scImpute
				SRR1781314	BJ	0.898	MAGIC		SRR5353459	HSC	0.78	scImpute		SRR6358196	Memory_T_cell	0.753	MAGIC		TGAGGCACAATTAGCT	naive_CD4_T_cells	0.868	scImpute
				SRR1781309	BJ	0.813	MAGIC		SRR5353460	HSC	0.794	scImpute		SRR6358197	Memory_T_cell	0.772	MAGIC		TGAGGGCCAACTCGCG	naive_CD4_T_cells	0.693	scImpute
				SRR1781310	BJ	0.895	MAGIC		SRR5353461	HSC	0.773	scImpute		SRR6358198	Memory_T_cell	0.709	MAGIC		TGAGGTGCAACAGCCT	naive_CD4_T_cells	0.868	scImpute
				SRR1781312	BJ	0.887	MAGIC		SRR5353463	HSC	0.808	scImpute		SRR6358200	Memory_T_cell	0.758	MAGIC		TGATCACAGCGATAGA	naive_CD4_T_cells	0.866	scImpute
				SRR1781311	BJ	0.897	MAGIC		SRR5353464	HSC	0.782	scImpute		SRR6358204	Memory_T_cell	0.747	MAGIC		TGATCAGGTATTGTGG	naive_CD4_T_cells	0.802	scImpute
				SRR1781313	BJ	0.871	MAGIC		SRR5353465	HSC	0.801	scImpute		SRR6358205	Memory_T_cell	0.774	MAGIC		TGATGAACACAGACTC	naive_CD4_T_cells	0.863	scImpute
				SRR1779683	GM12878	0.874	MAGIC		SRR5353466	HSC	0.792	scImpute		SRR6358207	Memory_T_cell	0.766	MAGIC		TGATGACTCTAATCCT	naive_CD4_T_cells	0.804	scImpute
				SRR1779685	GM12878	0.878	MAGIC		SRR5353467	HSC	0.799	scImpute		SRR6358208	Memory_T_cell	0.756	MAGIC		TGATTAGTCAATTACG	naive_CD4_T_cells	0.86	scImpute
				SRR1779686	GM12878	0.885	MAGIC		SRR5353468	HSC	0.815	scImpute		SRR6358210	Memory_T_cell	0.727	MAGIC		TGATTAGTCCTGGCTT	naive_CD4_T_cells	0.852	scImpute
				SRR1779688	GM12878	0.863	MAGIC		SRR5353470	HSC	0.597	scImpute		SRR6358211	Memory_T_cell	0.731	MAGIC		TGATTGCAGGAGCAAC	naive_CD4_T_cells	0.868	scImpute
				SRR1779687	GM12878	0.875	MAGIC		SRR5353471	HSC	0.806	scImpute		SRR6358212	Memory_T_cell	0.709	MAGIC		TGATTGCAGTAAGTCC	naive_CD4_T_cells	0.861	scImpute
				SRR1779690	GM12878	0.886	MAGIC		SRR5353472	HSC	0.739	scImpute		SRR6358213	Memory_T_cell	0.77	MAGIC		TGCAAGCGTTCATCTA	naive_CD4_T_cells	0.775	scImpute
				SRR1779689	GM12878	0.817	MAGIC		SRR5353473	HSC	0.797	scImpute		SRR6358214	Memory_T_cell	0.772	MAGIC		TGCAATATCGAGCTAT	naive_CD4_T_cells	0.846	scImpute
				SRR1779691	GM12878	0.863	MAGIC		SRR5353474	HSC	0.776	scImpute		SRR6358215	Memory_T_cell	0.645	MAGIC		TGCACTTGTTTGCGCC	naive_CD4_T_cells	0.835	scImpute
				SRR1779693	GM12878	0.846	MAGIC		SRR5353475	HSC	0.801	scImpute		SRR6358216	Memory_T_cell	0.765	MAGIC		TGCATCCTCACCGGTA	naive_CD4_T_cells	0.857	scImpute
				SRR1779694	GM12878	0.889	MAGIC		SRR5353476	HSC	0.791	scImpute		SRR6358218	Memory_T_cell	0.762	MAGIC		TGCATGAGTTGGATAT	naive_CD4_T_cells	0.873	scImpute
				SRR1779692	GM12878	0.859	MAGIC		SRR5353477	HSC	0.768	scImpute		SRR6358219	Memory_T_cell	0.73	MAGIC		TGCCATTGTTAGTACG	naive_CD4_T_cells	0.883	scImpute
				SRR1779695	GM12878	0.869	MAGIC		SRR5353478	HSC	0.777	scImpute		SRR6358220	Memory_T_cell	0.756	MAGIC		TGCCGGTAGCTTGCTC	naive_CD4_T_cells	0.871	scImpute
				SRR1779696	GM12878	0.812	MAGIC		SRR5353479	HSC	0.762	scImpute		SRR6358221	Memory_T_cell	0.654	MAGIC		TGCCGGTAGGAGGCAT	naive_CD4_T_cells	0.865	scImpute
				SRR1779698	GM12878	0.85	MAGIC		SRR5353480	HSC	0.801	scImpute		SRR6358222	Memory_T_cell	0.724	MAGIC		TGCCTGTTCATAACTG	naive_CD4_T_cells	0.776	scImpute
				SRR1779701	GM12878	0.842	MAGIC		SRR5353481	HSC	0.803	scImpute		SRR6358223	Memory_T_cell	0.768	MAGIC		TGCGATTAGGACTTAC	naive_CD4_T_cells	0.853	scImpute
				SRR1779702	GM12878	0.781	MAGIC		SRR5353482	HSC	0.76	scImpute		SRR6358224	Memory_T_cell	0.713	MAGIC		TGCGGTTCAACCCTAA	naive_CD4_T_cells	0.863	scImpute
				SRR1779704	GM12878	0.775	MAGIC		SRR5353484	HSC	0.795	scImpute		SRR6358225	Memory_T_cell	0.764	MAGIC		TGCTAACAGCGAGTAA	naive_CD4_T_cells	0.861	scImpute
				SRR1779705	GM12878	0.875	MAGIC		SRR5353490	HSC	0.791	scImpute		SRR6358226	Memory_T_cell	0.771	MAGIC		TGCTCTCAGTGAGCAA	naive_CD4_T_cells	0.848	scImpute
				SRR1779706	GM12878	0.811	MAGIC		SRR5353494	HSC	0.763	scImpute		SRR6358227	Memory_T_cell	0.732	MAGIC		TGCTGGATCAAGTGAG	naive_CD4_T_cells	0.84	scImpute
				SRR1779708	GM12878	0.856	MAGIC		SRR5353497	HSC	0.814	scImpute		SRR6358228	Memory_T_cell	0.698	MAGIC		TGCTGGATCATGTCAA	naive_CD4_T_cells	0.886	scImpute
				SRR1779707	GM12878	0.892	MAGIC		SRR5353498	HSC	0.81	scImpute		SRR6358229	Memory_T_cell	0.76	MAGIC		TGCTTAAAGTATCGCG	naive_CD4_T_cells	0.79	scImpute
				SRR1779709	GM12878	0.897	MAGIC		SRR5353499	HSC	0.797	scImpute		SRR6358230	Memory_T_cell	0.756	MAGIC		TGCTTCATCCAAACAC	naive_CD4_T_cells	0.864	scImpute
				SRR1779711	GM12878	0.8	MAGIC		SRR5353500	HSC	0.799	scImpute		SRR6358231	Memory_T_cell	0.774	MAGIC		TGCTTCATCGCGCTAA	naive_CD4_T_cells	0.854	scImpute
				SRR1779712	GM12878	0.897	MAGIC		SRR5353502	HSC	0.803	scImpute		SRR6358234	Memory_T_cell	0.75	MAGIC		TGCTTCCAGGACAACA	naive_CD4_T_cells	0.882	scImpute
				SRR1779713	GM12878	0.883	MAGIC		SRR5353503	HSC	0.782	scImpute		SRR6358235	Memory_T_cell	0.741	MAGIC		TGGACAAAGGCGCTAC	naive_CD4_T_cells	0.867	scImpute
				SRR1779715	GM12878	0.898	MAGIC		SRR5353504	HSC	0.758	scImpute		SRR6358236	Memory_T_cell	0.726	MAGIC		TGGACCGGTGGAAGGC	naive_CD4_T_cells	0.859	scImpute
				SRR1779714	GM12878	0.861	MAGIC		SRR5353505	HSC	0.784	scImpute		SRR6358237	Memory_T_cell	0.765	MAGIC		TGGACTAGTAATGACT	naive_CD4_T_cells	0.86	scImpute
				SRR1779710	GM12878	0.899	MAGIC		SRR5353506	HSC	0.766	scImpute		SRR6358239	Memory_T_cell	0.702	MAGIC		TGGATTCAGGAACGGT	naive_CD4_T_cells	0.865	scImpute
				SRR1779716	GM12878	0.873	MAGIC		SRR5353507	HSC	0.8	scImpute		SRR6358240	Memory_T_cell	0.718	MAGIC		TGGATTGGTTGTTGTC	naive_CD4_T_cells	0.866	scImpute
				SRR1779717	GM12878	0.887	MAGIC		SRR5353509	HSC	0.808	scImpute		SRR6358242	Memory_T_cell	0.73	MAGIC		TGGATTGGTTTGAGGC	naive_CD4_T_cells	0.872	scImpute
				SRR1779718	GM12878	0.903	MAGIC		SRR5353510	HSC	0.804	scImpute		SRR6358244	Memory_T_cell	0.765	MAGIC		TGGCCAATCATGCCTC	naive_CD4_T_cells	0.685	scImpute
				SRR1779719	GM12878	0.895	MAGIC		SRR5353511	HSC	0.801	scImpute		SRR6358245	Memory_T_cell	0.768	MAGIC		TGGCCAATCGGTTTGG	naive_CD4_T_cells	0.772	scImpute
				SRR1779722	GM12878	0.88	MAGIC		SRR5353512	HSC	0.814	scImpute		SRR6358247	Memory_T_cell	0.767	MAGIC		TGGCCATCATGTTGGC	naive_CD4_T_cells	0.874	scImpute
				SRR1779724	GM12878	0.893	MAGIC		SRR5353513	HSC	0.761	scImpute		SRR6358248	Memory_T_cell	0.715	MAGIC		TGGCCTTTCGCATTAA	naive_CD4_T_cells	0.875	scImpute
				SRR1779723	GM12878	0.885	MAGIC		SRR5353514	HSC	0.784	scImpute		SRR6358249	Memory_T_cell	0.754	MAGIC		TGGCCTTTCTACTAAG	naive_CD4_T_cells	0.884	scImpute
				SRR1779729	GM12878	0.888	MAGIC		SRR5353515	HSC	0.792	scImpute		SRR6358250	Memory_T_cell	0.762	MAGIC		TGGCTAAGTGAGAAAC	naive_CD4_T_cells	0.793	scImpute
				SRR1779731	GM12878	0.877	MAGIC		SRR5353516	HSC	0.803	scImpute		SRR6358253	Memory_T_cell	0.719	MAGIC		TGGCTAAGTTATTGCC	naive_CD4_T_cells	0.837	scImpute
				SRR1779728	GM12878	0.861	MAGIC		SRR5353517	HSC	0.812	scImpute		SRR6358254	Memory_T_cell	0.745	MAGIC		TGGCTATAGCCTCTCG	naive_CD4_T_cells	0.872	scImpute
				SRR1779732	GM12878	0.89	MAGIC		SRR5353518	HSC	0.748	scImpute		SRR6358255	Memory_T_cell	0.764	MAGIC		TGGCTATAGGCAAGTA	naive_CD4_T_cells	0.877	scImpute
				SRR1779721	GM12878	0.892	MAGIC		SRR5353519	HSC	0.816	scImpute		SRR6358256	Memory_T_cell	0.751	MAGIC		TGGCTTTGTTTCGCCA	naive_CD4_T_cells	0.805	scImpute
				SRR1779733	GM12878	0.906	MAGIC		SRR5353521	HSC	0.791	scImpute		SRR6358257	Memory_T_cell	0.744	MAGIC		TGGGCCTAGTCACTAA	naive_CD4_T_cells	0.862	scImpute
				SRR1779735	GM12878	0.872	MAGIC		SRR5353522	HSC	0.784	scImpute		SRR6358262	Memory_T_cell	0.757	MAGIC		TGGTCAAGTCTAACCT	naive_CD4_T_cells	0.857	scImpute
				SRR1779736	GM12878	0.901	MAGIC		SRR5353524	HSC	0.806	scImpute		SRR6358263	Memory_T_cell	0.728	MAGIC		TGGTCCTTCCTCAGCT	naive_CD4_T_cells	0.876	scImpute
				SRR1779734	GM12878	0.892	MAGIC		SRR5353525	HSC	0.784	scImpute		SRR6358264	Memory_T_cell	0.733	MAGIC		TGGTGATTCCCGCAAA	naive_CD4_T_cells	0.86	scImpute
				SRR1779738	GM12878	0.88	MAGIC		SRR5353526	HSC	0.803	scImpute		SRR6358265	Memory_T_cell	0.738	MAGIC		TGGTTCTGTGCTCCAC	naive_CD4_T_cells	0.863	scImpute
				SRR1779740	GM12878	0.601	MAGIC		SRR5353527	HSC	0.793	scImpute		SRR6358266	Memory_T_cell	0.751	MAGIC		TGGTTGAGTGATCAGC	naive_CD4_T_cells	0.868	scImpute
				SRR1779737	GM12878	0.868	MAGIC		SRR5353528	HSC	0.817	scImpute		SRR6358267	Memory_T_cell	0.773	MAGIC		TGGTTGAGTGCGCAAT	naive_CD4_T_cells	0.863	scImpute
				SRR1779742	GM12878	0.901	MAGIC		SRR5353529	HSC	0.799	scImpute		SRR6358270	Memory_T_cell	0.758	MAGIC		TGGTTGAGTTACCTGT	naive_CD4_T_cells	0.832	scImpute
				SRR1779743	GM12878	0.899	MAGIC		SRR5353530	HSC	0.75	scImpute		SRR6358272	Memory_T_cell	0.777	MAGIC		TGGTTGAGTTCACCCA	naive_CD4_T_cells	0.855	scImpute
				SRR1779744	GM12878	0.876	MAGIC		SRR5353531	HSC	0.804	scImpute		SRR6358273	Memory_T_cell	0.741	MAGIC		TGTAAAGCATCCTGAA	naive_CD4_T_cells	0.839	scImpute
				SRR1779741	GM12878	0.815	MAGIC		SRR5353532	HSC	0.771	scImpute		SRR6358274	Memory_T_cell	0.772	MAGIC		TGTAACTCACACCAAC	naive_CD4_T_cells	0.86	scImpute
				SRR1779745	GM12878	0.905	MAGIC		SRR5353533	HSC	0.757	scImpute		SRR6358275	Memory_T_cell	0.771	MAGIC		TGTAACTCAGCTTAAT	naive_CD4_T_cells	0.872	scImpute
				SRR1779746	GM12878	0.888	MAGIC		SRR5353534	HSC	0.768	scImpute		SRR6358276	Memory_T_cell	0.732	MAGIC		TGTAAGCTCGCACAAT	naive_CD4_T_cells	0.867	scImpute
				SRR1779747	GM12878	0.874	MAGIC		SRR5353535	HSC	0.806	scImpute		SRR6358278	Memory_T_cell	0.756	MAGIC		TGTAAGTGTTGAGCCG	naive_CD4_T_cells	0.88	scImpute
				SRR1779749	GM12878	0.874	MAGIC		SRR5353536	HSC	0.779	scImpute		SRR6358279	Memory_T_cell	0.756	MAGIC		TGTATCCGTGCTCCAC	naive_CD4_T_cells	0.844	scImpute
				SRR1779750	GM12878	0.877	MAGIC		SRR5353538	HSC	0.809	scImpute		SRR6358280	Memory_T_cell	0.714	MAGIC		TGTCAATCATTTGCTC	naive_CD4_T_cells	0.858	scImpute
				SRR1779752	GM12878	0.885	MAGIC		SRR5353539	HSC	0.8	scImpute		SRR6358281	Memory_T_cell	0.766	MAGIC		TGTCATAAGCGAGTAA	naive_CD4_T_cells	0.852	scImpute
				SRR1779753	GM12878	0.907	MAGIC		SRR5353540	HSC	0.787	scImpute		SRR6358283	Memory_T_cell	0.75	MAGIC		TGTGAAACACAAGCCT	naive_CD4_T_cells	0.856	scImpute
				SRR1779751	GM12878	0.88	MAGIC		SRR5353541	HSC	0.804	scImpute		SRR6358285	Memory_T_cell	0.771	MAGIC		TGTGATCAGTCTGGGC	naive_CD4_T_cells	0.725	scImpute
				SRR1779754	GM12878	0.868	MAGIC		SRR5353542	HSC	0.777	scImpute		SRR6358286	Memory_T_cell	0.772	MAGIC		TGTGATCAGTGAGGGT	naive_CD4_T_cells	0.871	scImpute
				SRR1779756	GM12878	0.868	MAGIC		SRR5353543	HSC	0.82	scImpute		SRR6358288	Memory_T_cell	0.774	MAGIC		TGTGCGGGTCAAAGGG	naive_CD4_T_cells	0.861	scImpute
				SRR1779755	GM12878	0.902	MAGIC		SRR5353544	HSC	0.742	scImpute		SRR6358289	Memory_T_cell	0.757	MAGIC		TGTGCTGAGCAAGGAC	naive_CD4_T_cells	0.831	scImpute
				SRR1779757	GM12878	0.903	MAGIC		SRR5353545	HSC	0.776	scImpute		SRR6358290	Memory_T_cell	0.76	MAGIC		TGTGGCCAGAATCTCA	naive_CD4_T_cells	0.87	scImpute
				SRR1779759	GM12878	0.829	MAGIC		SRR5353546	HSC	0.778	scImpute		SRR6358291	Memory_T_cell	0.67	MAGIC		TGTTATGAGCGATACT	naive_CD4_T_cells	0.87	scImpute
				SRR1779762	GM12878	0.883	MAGIC		SRR5353547	HSC	0.766	scImpute		SRR6358293	Memory_T_cell	0.769	MAGIC		TGTTCATTCAAGCTAC	naive_CD4_T_cells	0.869	scImpute
				SRR1779761	GM12878	0.844	MAGIC		SRR5353548	HSC	0.754	scImpute		SRR6358294	Memory_T_cell	0.759	MAGIC		TGTTCCTCAACCTGGT	naive_CD4_T_cells	0.859	scImpute
				SRR1779760	GM12878	0.859	MAGIC		SRR5353549	HSC	0.748	scImpute		SRR6358296	Memory_T_cell	0.682	MAGIC		TGTTGTGCAAGTGTTT	naive_CD4_T_cells	0.87	scImpute
				SRR1779763	GM12878	0.842	MAGIC		SRR5353550	HSC	0.805	scImpute		SRR6358299	Memory_T_cell	0.765	MAGIC		TGTTGTTTCACGTTAA	naive_CD4_T_cells	0.838	scImpute
				SRR1779765	GM12878	0.872	MAGIC		SRR5353551	HSC	0.805	scImpute		SRR6358300	Memory_T_cell	0.739	MAGIC		TTAAAGGCAGCTACGT	naive_CD4_T_cells	0.801	scImpute
				SRR1779764	GM12878	0.791	MAGIC		SRR5353552	HSC	0.77	scImpute		SRR6358304	Memory_T_cell	0.716	MAGIC		TTAACTGAGTAACTCA	naive_CD4_T_cells	0.862	scImpute
				SRR1779766	GM12878	0.834	MAGIC		SRR5353553	HSC	0.797	scImpute		SRR6358305	Memory_T_cell	0.768	MAGIC		TTAAGCCAGGCGCACT	naive_CD4_T_cells	0.875	scImpute
				SRR1779768	GM12878	0.868	MAGIC		SRR5353554	HSC	0.789	scImpute		SRR6358306	Memory_T_cell	0.728	MAGIC		TTAAGGACACCTATAG	naive_CD4_T_cells	0.855	scImpute
				SRR1779767	GM12878	0.895	MAGIC		SRR5353555	HSC	0.786	scImpute		SRR6358308	Memory_T_cell	0.749	MAGIC		TTACACCGTTACTAGG	naive_CD4_T_cells	0.857	scImpute
				SRR1779769	GM12878	0.892	MAGIC		SRR5353556	HSC	0.751	scImpute		SRR6358309	Memory_T_cell	0.73	MAGIC		TTACCGTGTTCCGGGA	naive_CD4_T_cells	0.867	scImpute
				SRR1779771	GM12878	0.874	MAGIC		SRR5353557	HSC	0.812	scImpute		SRR6358310	Memory_T_cell	0.77	MAGIC		TTACCTGTCAGTTCCC	naive_CD4_T_cells	0.858	scImpute
				SRR1779770	GM12878	0.908	MAGIC		SRR5353558	HSC	0.802	scImpute		SRR6358312	Memory_T_cell	0.774	MAGIC		TTAGACTCATCAATCG	naive_CD4_T_cells	0.832	scImpute
				SRR1779772	GM12878	0.904	MAGIC		SRR5353559	HSC	0.811	scImpute		SRR6358314	Memory_T_cell	0.773	MAGIC		TTAGACTCATTGGGAG	naive_CD4_T_cells	0.874	scImpute
				SRR1779774	GM12878	0.898	MAGIC		SRR5353560	HSC	0.809	scImpute		SRR6358315	Memory_T_cell	0.743	MAGIC		TTAGCAATCCGGTATG	naive_CD4_T_cells	0.875	scImpute
				SRR1779776	GM12878	0.874	MAGIC		SRR5353561	HSC	0.762	scImpute		SRR6358828	Th17_T_cell	0.649	MAGIC		TTAGGAACACGAACAG	naive_CD4_T_cells	0.866	scImpute
				SRR1779777	GM12878	0.741	MAGIC		SRR5353562	HSC	0.816	scImpute		SRR6358832	Th17_T_cell	0.695	MAGIC		TTAGGATGTTACGCAA	naive_CD4_T_cells	0.675	scImpute
				SRR1779780	GM12878	0.895	MAGIC		SRR5353563	HSC	0.817	scImpute		SRR6358836	Th17_T_cell	0.66	MAGIC		TTAGGCCCATTGCGAC	naive_CD4_T_cells	0.862	scImpute
				SRR1779781	GM12878	0.835	MAGIC		SRR5353564	HSC	0.796	scImpute		SRR6358838	Th17_T_cell	0.664	MAGIC		TTATAGCCACCCTCAC	naive_CD4_T_cells	0.839	scImpute
				SRR1779782	GM12878	0.89	MAGIC		SRR5353565	HSC	0.596	scImpute		SRR6358840	Th17_T_cell	0.648	MAGIC		TTATAGCCACGGTTTA	naive_CD4_T_cells	0.818	scImpute
				SRR1779779	GM12878	0.905	MAGIC		SRR5353566	HSC	0.78	scImpute		SRR6358842	Th17_T_cell	0.591	MAGIC		TTATCCGTCCCATAGG	naive_CD4_T_cells	0.857	scImpute
				SRR1779783	GM12878	0.874	MAGIC		SRR5353567	HSC	0.504	scImpute		SRR6358843	Th17_T_cell	0.711	MAGIC		TTATCCGTCCCTTGCG	naive_CD4_T_cells	0.855	scImpute
				SRR1779784	GM12878	0.843	MAGIC		SRR5353568	HSC	0.78	scImpute		SRR6358845	Th17_T_cell	0.669	MAGIC		TTATGACCAGGCATGA	naive_CD4_T_cells	0.864	scImpute
				SRR1779785	GM12878	0.901	MAGIC		SRR5353570	HSC	0.786	scImpute		SRR6358847	Th17_T_cell	0.683	MAGIC		TTATTGCTCAATCATG	naive_CD4_T_cells	0.862	scImpute
				SRR1779788	GM12878	0.828	MAGIC		SRR5353571	HSC	0.803	scImpute		SRR6358849	Th17_T_cell	0.667	MAGIC		TTATTGCTCTTTGAGA	naive_CD4_T_cells	0.861	scImpute
				SRR1779787	GM12878	0.895	MAGIC		SRR5353572	HSC	0.81	scImpute		SRR6358850	Th17_T_cell	0.666	MAGIC		TTCAGGTAGCGAGCGA	naive_CD4_T_cells	0.846	scImpute
				SRR1779789	GM12878	0.89	MAGIC		SRR5353574	HSC	0.804	scImpute		SRR6358853	Th17_T_cell	0.658	MAGIC		TTCATCCCAATTAGCT	naive_CD4_T_cells	0.856	scImpute
				SRR1779790	GM12878	0.884	MAGIC		SRR5353577	HSC	0.788	scImpute		SRR6358854	Th17_T_cell	0.65	MAGIC		TTCATTCAGGCTGGCT	naive_CD4_T_cells	0.858	scImpute
				SRR1779792	GM12878	0.827	MAGIC		SRR5353578	HSC	0.789	scImpute		SRR6358855	Th17_T_cell	0.666	MAGIC		TTCCACGGTGCTCCAC	naive_CD4_T_cells	0.86	scImpute
				SRR1779791	GM12878	0.805	MAGIC		SRR5353579	HSC	0.813	scImpute		SRR6358857	Th17_T_cell	0.669	MAGIC		TTCCACGGTGTGTGGT	naive_CD4_T_cells	0.866	scImpute
				SRR1779793	GM12878	0.911	MAGIC		SRR5353580	HSC	0.804	scImpute		SRR6358858	Th17_T_cell	0.708	MAGIC		TTCCCACAGTGGCGGA	naive_CD4_T_cells	0.867	scImpute
				SRR1779794	GM12878	0.866	MAGIC		SRR5353585	HSC	0.787	scImpute		SRR6358859	Th17_T_cell	0.618	MAGIC		TTCCCGCCACAAACTT	naive_CD4_T_cells	0.869	scImpute
				SRR1779796	GM12878	0.885	MAGIC		SRR5353586	HSC	0.774	scImpute		SRR6358860	Th17_T_cell	0.68	MAGIC		TTCCTCAAGGAGCACG	naive_CD4_T_cells	0.854	scImpute
				SRR1779795	GM12878	0.906	MAGIC		SRR5353591	HSC	0.786	scImpute		SRR6358861	Th17_T_cell	0.668	MAGIC		TTCCTCAAGGTTTGAC	naive_CD4_T_cells	0.877	scImpute
				SRR1779797	GM12878	0.83	MAGIC		SRR5353592	HSC	0.781	scImpute		SRR6358862	Th17_T_cell	0.683	MAGIC		TTCGTGCTCGCTCCAT	naive_CD4_T_cells	0.827	scImpute
				SRR1779798	GM12878	0.906	MAGIC		SRR5353593	HSC	0.798	scImpute		SRR6358865	Th17_T_cell	0.709	MAGIC		TTCGTGCTCTATCGCC	naive_CD4_T_cells	0.747	scImpute
				SRR1779799	GM12878	0.872	MAGIC		SRR5353594	HSC	0.783	scImpute		SRR6358866	Th17_T_cell	0.69	MAGIC		TTCTTAGGTTCCTGTG	naive_CD4_T_cells	0.867	scImpute
				SRR1779800	GM12878	0.891	MAGIC		SRR5353595	HSC	0.8	scImpute		SRR6358869	Th17_T_cell	0.694	MAGIC		TTGACGTAGTGCTGTG	naive_CD4_T_cells	0.866	scImpute
				SRR1779801	GM12878	0.874	MAGIC		SRR5353596	HSC	0.811	scImpute		SRR6358871	Th17_T_cell	0.701	MAGIC		TTGACGTAGTTAGCTA	naive_CD4_T_cells	0.873	scImpute
				SRR1779802	GM12878	0.883	MAGIC		SRR5353597	HSC	0.8	scImpute		SRR6358873	Th17_T_cell	0.674	MAGIC		TTGACTAAGTGTTGTA	naive_CD4_T_cells	0.883	scImpute
				SRR1779803	GM12878	0.838	MAGIC		SRR5353598	HSC	0.799	scImpute		SRR6358874	Th17_T_cell	0.689	MAGIC		TTGAGCTAGCTAAAGG	naive_CD4_T_cells	0.86	scImpute
				SRR1779804	GM12878	0.899	MAGIC		SRR5353599	HSC	0.771	scImpute		SRR6358875	Th17_T_cell	0.693	MAGIC		TTGAGGCGTTAGCGTA	naive_CD4_T_cells	0.866	scImpute
				SRR1779806	GM12878	0.905	MAGIC		SRR5353600	HSC	0.734	scImpute		SRR6358879	Th17_T_cell	0.681	MAGIC		TTGATGTCAAGTCGCT	naive_CD4_T_cells	0.773	scImpute
				SRR1779805	GM12878	0.892	MAGIC		SRR5353601	HSC	0.799	scImpute		SRR6358880	Th17_T_cell	0.638	MAGIC		TTGCAAGGTAGTTGGC	naive_CD4_T_cells	0.838	scImpute
				SRR1779808	GM12878	0.884	MAGIC		SRR5353602	HSC	0.79	scImpute		SRR6358885	Th17_T_cell	0.701	MAGIC		TTGCAAGGTTTATCGC	naive_CD4_T_cells	0.805	scImpute
				SRR1779809	GM12878	0.885	MAGIC		SRR5353603	HSC	0.808	scImpute		SRR6358887	Th17_T_cell	0.68	MAGIC		TTGCAATCACCGGCTA	naive_CD4_T_cells	0.878	scImpute
				SRR1779811	GM12878	0.8	MAGIC		SRR5353604	HSC	0.793	scImpute		SRR6358888	Th17_T_cell	0.697	MAGIC		TTGCAATCAGTTTACG	naive_CD4_T_cells	0.873	scImpute
				SRR1779810	GM12878	0.908	MAGIC		SRR5353605	HSC	0.815	scImpute		SRR6358890	Th17_T_cell	0.669	MAGIC		TTGCACACAAGCCACT	naive_CD4_T_cells	0.872	scImpute
				SRR1779813	GM12878	0.893	MAGIC		SRR5353607	HSC	0.766	scImpute		SRR6358891	Th17_T_cell	0.672	MAGIC		TTGCACACATCGTTCT	naive_CD4_T_cells	0.858	scImpute
				SRR1779812	GM12878	0.897	MAGIC		SRR5353608	HSC	0.807	scImpute		SRR6358892	Th17_T_cell	0.7	MAGIC		TTGCGTCTCCGCTAGA	naive_CD4_T_cells	0.874	scImpute
				SRR1779814	GM12878	0.887	MAGIC		SRR5353609	HSC	0.785	scImpute		SRR6358895	Th17_T_cell	0.655	MAGIC		TTGCTCTCACGTAATT	naive_CD4_T_cells	0.87	scImpute
				SRR1779815	GM12878	0.886	MAGIC		SRR5353610	HSC	0.779	scImpute		SRR6358896	Th17_T_cell	0.675	MAGIC		TTGGAGGCACCTATAG	naive_CD4_T_cells	0.874	scImpute
				SRR1779816	GM12878	0.851	MAGIC		SRR5353611	HSC	0.79	scImpute		SRR6358924	Th17_T_cell	0.5	MAGIC		TTGGATATCAGGAAGC	naive_CD4_T_cells	0.841	scImpute
				SRR1779817	GM12878	0.889	MAGIC		SRR5353613	HSC	0.791	scImpute		SRR6358925	Th17_T_cell	0.546	MAGIC		TTGGATCAGCGGGCAA	naive_CD4_T_cells	0.844	scImpute
				SRR1779819	GM12878	0.856	MAGIC		SRR5353614	HSC	0.78	scImpute		SRR6358926	Th17_T_cell	0.551	MAGIC		TTGGATTCACCATATG	naive_CD4_T_cells	0.86	scImpute
				SRR1779820	GM12878	0.908	MAGIC		SRR5353615	HSC	0.789	scImpute		SRR6358927	Th17_T_cell	0.657	MAGIC		TTGGCGGGTCACCTAT	naive_CD4_T_cells	0.864	scImpute
				SRR1779807	GM12878	0.891	MAGIC		SRR5353616	HSC	0.79	scImpute		SRR6358928	Th17_T_cell	0.498	MAGIC		TTGGCTGAGCCTCTCG	naive_CD4_T_cells	0.854	scImpute
				SRR1779822	GM12878	0.833	MAGIC		SRR5353617	HSC	0.79	scImpute		SRR6358929	Th17_T_cell	0.751	MAGIC		TTGGGTTAGGCTTAGT	naive_CD4_T_cells	0.856	scImpute
				SRR1779821	GM12878	0.877	MAGIC		SRR5353618	HSC	0.793	scImpute		SRR6358930	Th17_T_cell	0.522	MAGIC		TTGGTGAGTGAGCGAA	naive_CD4_T_cells	0.872	scImpute
				SRR1779818	GM12878	0.893	MAGIC		SRR5353619	HSC	0.808	scImpute		SRR6358931	Th17_T_cell	0.555	MAGIC		TTGTCAAAGGCAATAG	naive_CD4_T_cells	0.832	scImpute
				SRR1779823	GM12878	0.882	MAGIC		SRR5353620	HSC	0.806	scImpute		SRR6358932	Th17_T_cell	0.743	MAGIC		TTGTCCGGTATTACCC	naive_CD4_T_cells	0.866	scImpute
				SRR1779824	GM12878	0.846	MAGIC		SRR5353621	HSC	0.774	scImpute		SRR6358933	Th17_T_cell	0.735	MAGIC		TTGTCCGGTCACAGAC	naive_CD4_T_cells	0.875	scImpute
				SRR1779825	GM12878	0.906	MAGIC		SRR5353622	HSC	0.796	scImpute		SRR6358934	Th17_T_cell	0.68	MAGIC		TTGTGAGGTGGGAACA	naive_CD4_T_cells	0.859	scImpute
				SRR1779828	GM12878	0.903	MAGIC		SRR5353623	HSC	0.805	scImpute		SRR6358935	Th17_T_cell	0.549	MAGIC		TTGTGAGGTTGGATCA	naive_CD4_T_cells	0.857	scImpute
				SRR1779826	GM12878	0.884	MAGIC		SRR5353624	HSC	0.766	scImpute		SRR6358936	Th17_T_cell	0.518	MAGIC		TTGTTCCCAATAATCC	naive_CD4_T_cells	0.863	scImpute
				SRR1779827	GM12878	0.882	MAGIC		SRR5353625	HSC	0.787	scImpute		SRR6358937	Th17_T_cell	0.737	MAGIC		TTGTTCCCATTTAAGC	naive_CD4_T_cells	0.864	scImpute
				SRR1779829	GM12878	0.819	MAGIC		SRR5353626	HSC	0.764	scImpute		SRR6358938	Th17_T_cell	0.49	MAGIC		TTGTTGTTCTTAGTGA	naive_CD4_T_cells	0.87	scImpute
				SRR1779830	GM12878	0.911	MAGIC		SRR5353628	HSC	0.81	scImpute		SRR6358939	Th17_T_cell	0.549	MAGIC		TTGTTTGGTTTATCGC	naive_CD4_T_cells	0.854	scImpute
				SRR1779833	GM12878	0.875	MAGIC		SRR5353629	HSC	0.79	scImpute		SRR6358940	Th17_T_cell	0.574	MAGIC		TTTAACCTCGTTATAG	naive_CD4_T_cells	0.853	scImpute
				SRR1779831	GM12878	0.86	MAGIC		SRR5353630	HSC	0.763	scImpute		SRR6358941	Th17_T_cell	0.5	MAGIC		TTTAACGAGTGAACCT	naive_CD4_T_cells	0.768	scImpute
				SRR1779832	GM12878	0.909	MAGIC		SRR5353631	HSC	0.809	scImpute		SRR6358942	Th17_T_cell	0.512	MAGIC		TTTAAGGTCCTTGTTG	naive_CD4_T_cells	0.854	scImpute
				SRR1779834	GM12878	0.891	MAGIC		SRR5353632	HSC	0.799	scImpute		SRR6358943	Th17_T_cell	0.51	MAGIC		TTTAAGGTCTGTTCAT	naive_CD4_T_cells	0.86	scImpute
				SRR1779835	GM12878	0.894	MAGIC		SRR5353633	HSC	0.78	scImpute		SRR6358944	Th17_T_cell	0.745	MAGIC		TTTACGAAGCGGATTT	naive_CD4_T_cells	0.883	scImpute
				SRR1779836	GM12878	0.885	MAGIC		SRR5353634	HSC	0.797	scImpute		SRR6358945	Th17_T_cell	0.486	MAGIC		TTTACGAAGCTTAACA	naive_CD4_T_cells	0.858	scImpute
				SRR1779837	GM12878	0.882	MAGIC		SRR5353635	HSC	0.774	scImpute		SRR6358946	Th17_T_cell	0.479	MAGIC		TTTACGAAGTCTGGGC	naive_CD4_T_cells	0.781	scImpute
				SRR1779839	GM12878	0.902	MAGIC		SRR5353636	HSC	0.808	scImpute		SRR6358947	Th17_T_cell	0.726	MAGIC		TTTATGGAGGGTTATC	naive_CD4_T_cells	0.874	scImpute
				SRR1779841	GM12878	0.751	MAGIC		SRR5353637	HSC	0.777	scImpute		SRR6358948	Th17_T_cell	0.608	MAGIC		TTTCACCCATAGCAGG	naive_CD4_T_cells	0.837	scImpute
				SRR1779842	GM12878	0.899	MAGIC		SRR5353638	HSC	0.801	scImpute		SRR6358949	Th17_T_cell	0.499	MAGIC		TTTCACCCATTAAGCT	naive_CD4_T_cells	0.857	scImpute
				SRR1779838	GM12878	0.881	MAGIC		SRR5353639	HSC	0.813	scImpute		SRR6358950	Th17_T_cell	0.508	MAGIC		TTTCACCCATTAGCCA	naive_CD4_T_cells	0.855	scImpute
				SRR1779840	GM12878	0.908	MAGIC		SRR5353640	HSC	0.805	scImpute		SRR6358951	Th17_T_cell	0.49	MAGIC		TTTCAGTTCATCCTGC	naive_CD4_T_cells	0.832	scImpute
				SRR1779843	GM12878	0.895	MAGIC		SRR5353641	HSC	0.797	scImpute		SRR6358952	Th17_T_cell	0.729	MAGIC		TTTCCACCAATAGTCT	naive_CD4_T_cells	0.784	scImpute
				SRR1779844	GM12878	0.907	MAGIC		SRR5353642	HSC	0.801	scImpute		SRR6358953	Th17_T_cell	0.483	MAGIC		TTTCCACCACCTAAGC	naive_CD4_T_cells	0.845	scImpute
				SRR1779846	GM12878	0.906	MAGIC		SRR5353643	HSC	0.786	scImpute		SRR6358954	Th17_T_cell	0.515	MAGIC		TTTCCTGAGGCGGGTA	naive_CD4_T_cells	0.885	scImpute
				SRR1779848	GM12878	0.89	MAGIC		SRR5353644	HSC	0.807	scImpute		SRR6358955	Th17_T_cell	0.558	MAGIC		TTTCCTGAGTCAGTAC	naive_CD4_T_cells	0.877	scImpute
				SRR1779845	GM12878	0.877	MAGIC		SRR5353645	HSC	0.792	scImpute		SRR6358956	Th17_T_cell	0.504	MAGIC		TTTCGTCCATAATGAG	naive_CD4_T_cells	0.797	scImpute
				SRR1779849	GM12878	0.879	MAGIC		SRR5353646	HSC	0.784	scImpute		SRR6358957	Th17_T_cell	0.519	MAGIC		TTTCTCACACACAATT	naive_CD4_T_cells	0.875	scImpute
				SRR1779847	GM12878	0.896	MAGIC		SRR5353647	HSC	0.772	scImpute		SRR6358958	Th17_T_cell	0.714	MAGIC		TTTCTCACAGGCAAGC	naive_CD4_T_cells	0.865	scImpute
				SRR1779850	GM12878	0.882	MAGIC		SRR5353652	HSC	0.799	scImpute		SRR6358959	Th17_T_cell	0.565	MAGIC		TTTCTTGCACATTAAC	naive_CD4_T_cells	0.859	scImpute
				SRR1779851	GM12878	0.89	MAGIC		SRR5353653	HSC	0.802	scImpute		SRR6358960	Th17_T_cell	0.536	MAGIC		TTTCTTGCAGGATAAC	naive_CD4_T_cells	0.745	scImpute
				SRR1779852	GM12878	0.905	MAGIC		SRR5353654	HSC	0.782	scImpute		SRR6358961	Th17_T_cell	0.505	MAGIC		TTTGACTTCTCGACCT	naive_CD4_T_cells	0.861	scImpute
				SRR1779853	GM12878	0.901	MAGIC		SRR5353655	HSC	0.816	scImpute		SRR6358962	Th17_T_cell	0.52	MAGIC		TTTGAGTCACTTAACG	naive_CD4_T_cells	0.841	scImpute
				SRR1779855	GM12878	0.882	MAGIC		SRR5353656	HSC	0.819	scImpute		SRR6358963	Th17_T_cell	0.503	MAGIC		TTTGCATTCATGAAGG	naive_CD4_T_cells	0.855	scImpute
				SRR1779854	GM12878	0.896	MAGIC		SRR5353657	HSC	0.79	scImpute		SRR6358964	Th17_T_cell	0.599	MAGIC		TTTGCATTCCTTGTTG	naive_CD4_T_cells	0.841	scImpute
				SRR1779857	GM12878	0.652	MAGIC		SRR5353658	HSC	0.559	scImpute		SRR6358965	Th17_T_cell	0.522	MAGIC		TTTGCGGAGTCACCTC	naive_CD4_T_cells	0.805	scImpute
				SRR1779858	GM12878	0.903	MAGIC		SRR5353659	HSC	0.795	scImpute		SRR6358966	Th17_T_cell	0.491	MAGIC		TTTGGTGCAAACTGTT	naive_CD4_T_cells	0.837	scImpute
				SRR1779859	GM12878	0.881	MAGIC		SRR5353660	HSC	0.812	scImpute		SRR6358967	Th17_T_cell	0.494	MAGIC		TTTGGTGCAATTATGC	naive_CD4_T_cells	0.846	scImpute
				SRR1779861	GM12878	0.901	MAGIC		SRR5353661	HSC	0.647	scImpute		SRR6358968	Th17_T_cell	0.632	MAGIC		AAACAGCCAATCCCTT	memory_CD4_T_cells	0.866	scImpute
				SRR1779866	GM12878	0.893	MAGIC		SRR5353662	HSC	0.732	scImpute		SRR6358970	Th17_T_cell	0.651	MAGIC		AAACAGCCAGTTTACG	memory_CD4_T_cells	0.871	scImpute
				SRR1779863	GM12878	0.9	MAGIC		SRR5353663	HSC	0.794	scImpute		SRR6358971	Th17_T_cell	0.629	MAGIC		AAACCAACAGGATGGC	memory_CD4_T_cells	0.87	scImpute
				SRR1779860	GM12878	0.884	MAGIC		SRR5353665	HSC	0.784	scImpute		SRR6358972	Th17_T_cell	0.704	MAGIC		AAACCGGCATTAGCCA	memory_CD4_T_cells	0.869	scImpute
				SRR1779862	GM12878	0.9	MAGIC		SRR5353666	HSC	0.786	scImpute		SRR6358973	Th17_T_cell	0.721	MAGIC		AAACGTACACAACAGG	memory_CD4_T_cells	0.857	scImpute
				SRR1779864	GM12878	0.897	MAGIC		SRR5353667	HSC	0.803	scImpute		SRR6358974	Th17_T_cell	0.522	MAGIC		AAACGTACAGGGAGGA	memory_CD4_T_cells	0.85	scImpute
				SRR1779865	GM12878	0.645	MAGIC		SRR5353668	HSC	0.805	scImpute		SRR6358975	Th17_T_cell	0.707	MAGIC		AAAGCAAGTCCTTTAA	memory_CD4_T_cells	0.856	scImpute
				SRR1779867	GM12878	0.836	MAGIC		SRR5353669	HSC	0.802	scImpute		SRR6358976	Th17_T_cell	0.735	MAGIC		AAAGCAAGTGTAATAC	memory_CD4_T_cells	0.755	scImpute
				SRR1779868	GM12878	0.902	MAGIC		SRR5353670	HSC	0.752	scImpute		SRR6358977	Th17_T_cell	0.555	MAGIC		AAAGCCCGTGCTAGAC	memory_CD4_T_cells	0.836	scImpute
				SRR1779873	GM12878	0.833	MAGIC		SRR5353671	HSC	0.768	scImpute		SRR6358978	Th17_T_cell	0.714	MAGIC		AAAGCCGCATGCAACC	memory_CD4_T_cells	0.822	scImpute
				SRR1779869	GM12878	0.85	MAGIC		SRR5353674	HSC	0.785	scImpute		SRR6358979	Th17_T_cell	0.514	MAGIC		AAAGCGGGTTAACACG	memory_CD4_T_cells	0.869	scImpute
				SRR1779870	GM12878	0.909	MAGIC		SRR5353675	HSC	0.774	scImpute		SRR6358980	Th17_T_cell	0.742	MAGIC		AAAGCGGGTTGCACAA	memory_CD4_T_cells	0.873	scImpute
				SRR1779871	GM12878	0.885	MAGIC		SRR5353676	HSC	0.751	scImpute		SRR6358981	Th17_T_cell	0.527	MAGIC		AAAGCTTGTCGACTAA	memory_CD4_T_cells	0.843	scImpute
				SRR1779874	GM12878	0.888	MAGIC		SRR5353677	HSC	0.79	scImpute		SRR6358982	Th17_T_cell	0.496	MAGIC		AAAGGACGTTGGATCA	memory_CD4_T_cells	0.877	scImpute
				SRR1779872	GM12878	0.897	MAGIC		SRR5353678	HSC	0.798	scImpute		SRR6358983	Th17_T_cell	0.646	MAGIC		AAAGGAGCACCTGTAA	memory_CD4_T_cells	0.869	scImpute
				SRR1779875	GM12878	0.878	MAGIC		SRR5353679	HSC	0.801	scImpute		SRR6358984	Th17_T_cell	0.512	MAGIC		AAAGGCTCACAGCCAT	memory_CD4_T_cells	0.845	scImpute
				SRR1779876	GM12878	0.889	MAGIC		SRR5353680	HSC	0.74	scImpute		SRR6358985	Th17_T_cell	0.714	MAGIC		AAATCCGGTGTTGTGA	memory_CD4_T_cells	0.873	scImpute
				SRR1779877	GM12878	0.857	MAGIC		SRR5353681	HSC	0.8	scImpute		SRR6358986	Th17_T_cell	0.724	MAGIC		AAATGCCTCGATTTGA	memory_CD4_T_cells	0.865	scImpute
				SRR1779878	GM12878	0.894	MAGIC		SRR5353683	HSC	0.738	scImpute		SRR6358987	Th17_T_cell	0.556	MAGIC		AACATAGCAATAATGG	memory_CD4_T_cells	0.872	scImpute
				SRR1779880	GM12878	0.875	MAGIC		SRR5353684	HSC	0.792	scImpute		SRR6358988	Th17_T_cell	0.662	MAGIC		AACATAGCAATGAGGT	memory_CD4_T_cells	0.856	scImpute
				SRR1779882	GM12878	0.876	MAGIC		SRR5353685	HSC	0.78	scImpute		SRR6358989	Th17_T_cell	0.516	MAGIC		AACATAGCAGTCTAAT	memory_CD4_T_cells	0.853	scImpute
				SRR1779883	GM12878	0.865	MAGIC		SRR5353686	HSC	0.797	scImpute		SRR6358990	Th17_T_cell	0.533	MAGIC		AACATCATCAGTGAAG	memory_CD4_T_cells	0.866	scImpute
				SRR1779879	GM12878	0.889	MAGIC		SRR5353687	HSC	0.808	scImpute		SRR6358991	Th17_T_cell	0.509	MAGIC		AACCCGCAGTGGACAA	memory_CD4_T_cells	0.683	scImpute
				SRR1779881	GM12878	0.815	MAGIC		SRR5353688	HSC	0.77	scImpute		SRR6358992	Th17_T_cell	0.723	MAGIC		AACCGCTCATCTAGCA	memory_CD4_T_cells	0.841	scImpute
				SRR1779884	GM12878	0.896	MAGIC		SRR5353689	HSC	0.805	scImpute		SRR6358993	Th17_T_cell	0.509	MAGIC		AACCGGCTCCGCAACA	memory_CD4_T_cells	0.725	scImpute
				SRR1779885	GM12878	0.881	MAGIC		SRR5353690	HSC	0.797	scImpute		SRR6358994	Th17_T_cell	0.707	MAGIC		AACCGGCTCTCCATGC	memory_CD4_T_cells	0.847	scImpute
				SRR1779886	GM12878	0.707	MAGIC		SRR5353692	HSC	0.801	scImpute		SRR6358995	Th17_T_cell	0.491	MAGIC		AACCTCCTCATTACGA	memory_CD4_T_cells	0.848	scImpute
				SRR1779887	GM12878	0.757	MAGIC		SRR5353693	HSC	0.733	scImpute		SRR6358996	Th17_T_cell	0.714	MAGIC		AACCTCCTCCGCCAAA	memory_CD4_T_cells	0.855	scImpute
				SRR1779891	GM12878	0.874	MAGIC		SRR5353694	HSC	0.8	scImpute		SRR6358997	Th17_T_cell	0.735	MAGIC		AACCTCCTCCTCAGTC	memory_CD4_T_cells	0.867	scImpute
				SRR1779889	GM12878	0.894	MAGIC		SRR5353695	HSC	0.772	scImpute		SRR6358998	Th17_T_cell	0.722	MAGIC		AACCTTAAGCCTTAAA	memory_CD4_T_cells	0.866	scImpute
				SRR1779888	GM12878	0.896	MAGIC		SRR5353696	HSC	0.8	scImpute		SRR6358999	Th17_T_cell	0.755	MAGIC		AACGCCCAGTAGGATG	memory_CD4_T_cells	0.879	scImpute
				SRR1779890	GM12878	0.727	MAGIC		SRR5353697	HSC	0.773	scImpute		SRR6359000	Th17_T_cell	0.598	MAGIC		AACTACTCAATAGCAA	memory_CD4_T_cells	0.772	scImpute
				SRR1779893	GM12878	0.895	MAGIC		SRR5353698	HSC	0.779	scImpute		SRR6359001	Th17_T_cell	0.498	MAGIC		AACTACTCATAATCGT	memory_CD4_T_cells	0.871	scImpute
				SRR1779892	GM12878	0.877	MAGIC		SRR5353699	HSC	0.768	scImpute		SRR6359002	Th17_T_cell	0.503	MAGIC		AACTAGCTCGGTTAGT	memory_CD4_T_cells	0.854	scImpute
				SRR1779895	GM12878	0.856	MAGIC		SRR5353700	HSC	0.733	scImpute		SRR6359003	Th17_T_cell	0.522	MAGIC		AACTTAGTCGTACCGA	memory_CD4_T_cells	0.861	scImpute
				SRR1779894	GM12878	0.885	MAGIC		SRR5353701	HSC	0.799	scImpute		SRR6359004	Th17_T_cell	0.543	MAGIC		AAGAACAGTAGGTTGC	memory_CD4_T_cells	0.872	scImpute
				SRR1779899	GM12878	0.817	MAGIC		SRR5353702	HSC	0.802	scImpute		SRR6359005	Th17_T_cell	0.721	MAGIC		AAGAATCAGCTATATG	memory_CD4_T_cells	0.879	scImpute
				SRR1779898	GM12878	0.877	MAGIC		SRR5353703	HSC	0.803	scImpute		SRR6359006	Th17_T_cell	0.738	MAGIC		AAGAATCAGCTTAGCG	memory_CD4_T_cells	0.865	scImpute
				SRR1779896	GM12878	0.895	MAGIC		SRR5353704	HSC	0.8	scImpute		SRR6359007	Th17_T_cell	0.718	MAGIC		AAGAATCAGGAGGGTT	memory_CD4_T_cells	0.876	scImpute
				SRR1779903	GM12878	0.79	MAGIC		SRR5353705	HSC	0.778	scImpute		SRR6359008	Th17_T_cell	0.557	MAGIC		AAGACAAGTTAGAGCC	memory_CD4_T_cells	0.872	scImpute
				SRR1779902	GM12878	0.903	MAGIC		SRR5353706	HSC	0.804	scImpute		SRR6359009	Th17_T_cell	0.511	MAGIC		AAGACCAAGTGTTGCG	memory_CD4_T_cells	0.874	scImpute
				SRR1779901	GM12878	0.856	MAGIC		SRR5353707	HSC	0.759	scImpute		SRR6359010	Th17_T_cell	0.534	MAGIC		AAGCAAGTCACGCCAA	memory_CD4_T_cells	0.868	scImpute
				SRR1779904	GM12878	0.854	MAGIC		SRR5353708	HSC	0.509	scImpute		SRR6359011	Th17_T_cell	0.499	MAGIC		AAGCAAGTCCCTCACG	memory_CD4_T_cells	0.875	scImpute
				SRR1779905	GM12878	0.801	MAGIC		SRR5353709	HSC	0.791	scImpute		SRR6359012	Th17_T_cell	0.549	MAGIC		AAGCATGAGAGAGCCG	memory_CD4_T_cells	0.875	scImpute
				SRR1779906	GM12878	0.818	MAGIC		SRR5353710	HSC	0.745	scImpute		SRR6359013	Th17_T_cell	0.714	MAGIC		AAGCCTGTCTAGCGAT	memory_CD4_T_cells	0.861	scImpute
				SRR1779907	GM12878	0.808	MAGIC		SRR5353711	HSC	0.791	scImpute		SRR6359014	Th17_T_cell	0.527	MAGIC		AAGCCTTAGTAAACCC	memory_CD4_T_cells	0.868	scImpute
				SRR1779908	GM12878	0.888	MAGIC		SRR5353712	HSC	0.763	scImpute		SRR6359015	Th17_T_cell	0.523	MAGIC		AAGCGAGGTAAGCTTG	memory_CD4_T_cells	0.847	scImpute
				SRR1779910	GM12878	0.903	MAGIC		SRR5353713	HSC	0.802	scImpute		SRR6359016	Th17_T_cell	0.508	MAGIC		AAGCGCTGTCATAAGT	memory_CD4_T_cells	0.866	scImpute
				SRR1779897	GM12878	0.6	MAGIC		SRR5353714	HSC	0.786	scImpute		SRR6359017	Th17_T_cell	0.48	MAGIC		AAGCGCTGTGGACCTG	memory_CD4_T_cells	0.883	scImpute
				SRR1779911	GM12878	0.761	MAGIC		SRR5353715	HSC	0.81	scImpute		SRR6359018	Th17_T_cell	0.729	MAGIC		AAGCGGGTCGCCTAAG	memory_CD4_T_cells	0.842	scImpute
				SRR1779912	GM12878	0.817	MAGIC		SRR5353716	HSC	0.795	scImpute		SRR6359019	Th17_T_cell	0.492	MAGIC		AAGCTAGAGTTCCTGC	memory_CD4_T_cells	0.859	scImpute
				SRR1779913	GM12878	0.873	MAGIC		SRR5353717	HSC	0.757	scImpute		SRR6358900	Th17_T_cell	0.681	MAGIC		AAGCTATGTATTACCC	memory_CD4_T_cells	0.866	scImpute
				SRR1779914	GM12878	0.881	MAGIC		SRR5353719	HSC	0.763	scImpute		SRR6358901	Th17_T_cell	0.696	MAGIC		AAGCTATGTGAGGTGA	memory_CD4_T_cells	0.869	scImpute
				SRR1779900	GM12878	0.832	MAGIC		SRR5353720	HSC	0.804	scImpute		SRR6358904	Th17_T_cell	0.678	MAGIC		AAGCTCCCAGATAGAC	memory_CD4_T_cells	0.802	scImpute
				SRR1779915	GM12878	0.9	MAGIC		SRR5353721	HSC	0.803	scImpute		SRR6358905	Th17_T_cell	0.694	MAGIC		AAGGATCCATACTCCT	memory_CD4_T_cells	0.727	scImpute
				SRR1779916	GM12878	0.886	MAGIC		SRR5353722	HSC	0.785	scImpute		SRR6358906	Th17_T_cell	0.702	MAGIC		AAGGATTAGTAGCTTA	memory_CD4_T_cells	0.877	scImpute
				SRR1779917	GM12878	0.86	MAGIC		SRR5353723	HSC	0.805	scImpute		SRR6358907	Th17_T_cell	0.697	MAGIC		AAGGTCAAGCCTAACG	memory_CD4_T_cells	0.84	scImpute
				SRR1779918	GM12878	0.861	MAGIC		SRR5353724	HSC	0.767	scImpute		SRR6358908	Th17_T_cell	0.66	MAGIC		AAGGTCAAGGAAGTAT	memory_CD4_T_cells	0.804	scImpute
				SRR1779919	GM12878	0.872	MAGIC		SRR5353725	HSC	0.764	scImpute		SRR6358911	Th17_T_cell	0.687	MAGIC		AAGGTCAAGTAAGTGG	memory_CD4_T_cells	0.772	scImpute
				SRR1779922	GM12878	0.879	MAGIC		SRR5353727	HSC	0.8	scImpute		SRR6358912	Th17_T_cell	0.611	MAGIC		AAGGTGCAGACTAAGG	memory_CD4_T_cells	0.867	scImpute
				SRR1779920	GM12878	0.879	MAGIC		SRR5353728	HSC	0.804	scImpute		SRR6358913	Th17_T_cell	0.687	MAGIC		AAGGTGCAGCTAATCA	memory_CD4_T_cells	0.837	scImpute
				SRR1779923	GM12878	0.904	MAGIC		SRR5353729	HSC	0.796	scImpute		SRR6358915	Th17_T_cell	0.69	MAGIC		AAGGTGCAGCTATGAC	memory_CD4_T_cells	0.876	scImpute
				SRR1779909	GM12878	0.901	MAGIC		SRR5353730	HSC	0.803	scImpute		SRR6358916	Th17_T_cell	0.673	MAGIC		AAGGTGCAGTGCACGC	memory_CD4_T_cells	0.875	scImpute
				SRR1779924	GM12878	0.853	MAGIC		SRR5353731	HSC	0.795	scImpute		SRR6358917	Th17_T_cell	0.653	MAGIC		AAGTGAAGTACCGTAA	memory_CD4_T_cells	0.682	scImpute
				SRR1779926	GM12878	0.869	MAGIC		SRR5353732	HSC	0.808	scImpute		SRR6358918	Th17_T_cell	0.674	MAGIC		AAGTGAAGTATTCGCT	memory_CD4_T_cells	0.865	scImpute
				SRR1779927	GM12878	0.839	MAGIC		SRR5353734	HSC	0.79	scImpute		SRR6358919	Th17_T_cell	0.696	MAGIC		AAGTGAAGTCGCGCAA	memory_CD4_T_cells	0.733	scImpute
				SRR1779930	GM12878	0.85	MAGIC		SRR5353735	HSC	0.75	scImpute		SRR6358920	Th17_T_cell	0.673	MAGIC		AAGTGCAAGACAAGTG	memory_CD4_T_cells	0.874	scImpute
				SRR1779933	GM12878	0.885	MAGIC		SRR5353736	HSC	0.767	scImpute		SRR6358923	Th17_T_cell	0.668	MAGIC		AAGTTACGTTAGTGAT	memory_CD4_T_cells	0.866	scImpute
				SRR1779934	GM12878	0.869	MAGIC		SRR5353737	HSC	0.8	scImpute		SRR6357676	Jurkat_T_cell	0.632	SAVER		AAGTTAGCAAGGTGGC	memory_CD4_T_cells	0.875	scImpute
				SRR1779929	GM12878	0.894	MAGIC		SRR5353738	HSC	0.797	scImpute		SRR6357679	Jurkat_T_cell	0.657	SAVER		AAGTTTGTCGGTTAGT	memory_CD4_T_cells	0.87	scImpute
				SRR1779935	GM12878	0.854	MAGIC		SRR5353740	HSC	0.765	scImpute		SRR6357683	Jurkat_T_cell	0.639	SAVER		AATAACCGTAATAGCT	memory_CD4_T_cells	0.773	scImpute
				SRR1779937	GM12878	0.803	MAGIC		SRR5353743	HSC	0.8	scImpute		SRR6357684	Jurkat_T_cell	0.649	SAVER		AATACCGGTGGACCTG	memory_CD4_T_cells	0.874	scImpute
				SRR1779938	GM12878	0.874	MAGIC		SRR5353744	HSC	0.791	scImpute		SRR6357685	Jurkat_T_cell	0.638	SAVER		AATAGAGGTAAGGTTT	memory_CD4_T_cells	0.83	scImpute
				SRR1779932	GM12878	0.882	MAGIC		SRR5353745	HSC	0.771	scImpute		SRR6357686	Jurkat_T_cell	0.679	SAVER		AATAGAGGTTAACGAT	memory_CD4_T_cells	0.874	scImpute
				SRR1779939	GM12878	0.888	MAGIC		SRR5353746	HSC	0.801	scImpute		SRR6357687	Jurkat_T_cell	0.583	SAVER		AATCAGGAGGCATGTT	memory_CD4_T_cells	0.862	scImpute
				SRR1779936	GM12878	0.875	MAGIC		SRR5353747	HSC	0.799	scImpute		SRR6357689	Jurkat_T_cell	0.581	SAVER		AATCAGGAGGTAAGGC	memory_CD4_T_cells	0.836	scImpute
				SRR1779940	GM12878	0.877	MAGIC		SRR5353749	HSC	0.807	scImpute		SRR6357690	Jurkat_T_cell	0.637	SAVER		AATCATCCACATTGCA	memory_CD4_T_cells	0.836	scImpute
				SRR1779921	GM12878	0.88	MAGIC		SRR5353750	HSC	0.769	scImpute		SRR6357692	Jurkat_T_cell	0.663	SAVER		AATCATGTCTCCATAT	memory_CD4_T_cells	0.867	scImpute
				SRR1779941	GM12878	0.881	MAGIC		SRR5353751	HSC	0.803	scImpute		SRR6357693	Jurkat_T_cell	0.624	SAVER		AATCCCTGTTAACAGT	memory_CD4_T_cells	0.867	scImpute
				SRR1779925	GM12878	0.874	MAGIC		SRR5353752	HSC	0.739	scImpute		SRR6357695	Jurkat_T_cell	0.569	SAVER		AATCTCAAGGCTTAGT	memory_CD4_T_cells	0.875	scImpute
				SRR1779942	GM12878	0.874	MAGIC		SRR5353753	HSC	0.786	scImpute		SRR6357696	Jurkat_T_cell	0.618	SAVER		AATGAAGGTTCACTGT	memory_CD4_T_cells	0.865	scImpute
				SRR1779943	GM12878	0.814	MAGIC		SRR5353756	HSC	0.81	scImpute		SRR6357698	Jurkat_T_cell	0.618	SAVER		AATGCAACATGTCAGC	memory_CD4_T_cells	0.841	scImpute
				SRR1779945	GM12878	0.843	MAGIC		SRR5353757	HSC	0.526	scImpute		SRR6357699	Jurkat_T_cell	0.592	SAVER		AATGCAACATTGTGTG	memory_CD4_T_cells	0.866	scImpute
				SRR1779946	GM12878	0.872	MAGIC		SRR5353758	HSC	0.549	scImpute		SRR6357700	Jurkat_T_cell	0.674	SAVER		AATGGCGCAATTAGGA	memory_CD4_T_cells	0.877	scImpute
				SRR1779948	GM12878	0.774	MAGIC		SRR5353759	HSC	0.779	scImpute		SRR6357701	Jurkat_T_cell	0.605	SAVER		AATGTCCAGCGGTTAT	memory_CD4_T_cells	0.871	scImpute
				SRR1779928	GM12878	0.718	MAGIC		SRR5353760	HSC	0.757	scImpute		SRR6357702	Jurkat_T_cell	0.655	SAVER		AATTACCCAAAGCTAA	memory_CD4_T_cells	0.843	scImpute
				SRR1779950	GM12878	0.881	MAGIC		SRR5353762	HSC	0.768	scImpute		SRR6357703	Jurkat_T_cell	0.608	SAVER		AATTAGCGTATTCGCT	memory_CD4_T_cells	0.87	scImpute
				SRR1779952	GM12878	0.832	MAGIC		SRR5353775	HSC	0.773	scImpute		SRR6357707	Jurkat_T_cell	0.657	SAVER		AATTAGCGTGGACATC	memory_CD4_T_cells	0.842	scImpute
				SRR1779931	GM12878	0.826	MAGIC		SRR5353780	HSC	0.806	scImpute		SRR6357708	Jurkat_T_cell	0.606	SAVER		AATTGCCAGTATTGCA	memory_CD4_T_cells	0.832	scImpute
				SRR1779953	GM12878	0.878	MAGIC		SRR5353791	HSC	0.756	scImpute		SRR6357709	Jurkat_T_cell	0.641	SAVER		AATTGCTCAAACTCAT	memory_CD4_T_cells	0.833	scImpute
				SRR1779955	GM12878	0.89	MAGIC		SRR5353796	HSC	0.763	scImpute		SRR6357710	Jurkat_T_cell	0.59	SAVER		AATTGCTCACCTGTAA	memory_CD4_T_cells	0.856	scImpute
				SRR1779949	GM12878	0.901	MAGIC		SRR5353797	HSC	0.764	scImpute		SRR6357711	Jurkat_T_cell	0.542	SAVER		AATTGGACATCTTGAG	memory_CD4_T_cells	0.881	scImpute
				SRR1779951	GM12878	0.884	MAGIC		SRR5353798	HSC	0.753	scImpute		SRR6357712	Jurkat_T_cell	0.604	SAVER		AATTGGGAGAGAGGCT	memory_CD4_T_cells	0.834	scImpute
				SRR1779956	GM12878	0.9	MAGIC		SRR5353799	HSC	0.75	scImpute		SRR6357713	Jurkat_T_cell	0.613	SAVER		AATTGGGAGGACCGCT	memory_CD4_T_cells	0.868	scImpute
				SRR1779954	GM12878	0.871	MAGIC		SRR5353803	HSC	0.769	scImpute		SRR6357714	Jurkat_T_cell	0.64	SAVER		AATTGTGTCCCTCACG	memory_CD4_T_cells	0.834	scImpute
				SRR1779957	GM12878	0.894	MAGIC		SRR5353804	HSC	0.814	scImpute		SRR6357715	Jurkat_T_cell	0.675	SAVER		AATTTGCCAATTGCGC	memory_CD4_T_cells	0.866	scImpute
				SRR1779958	GM12878	0.833	MAGIC		SRR5353805	HSC	0.79	scImpute		SRR6357718	Jurkat_T_cell	0.672	SAVER		AATTTGGTCGCACACA	memory_CD4_T_cells	0.861	scImpute
				SRR1779959	GM12878	0.876	MAGIC		SRR5353807	HSC	0.808	scImpute		SRR6357719	Jurkat_T_cell	0.627	SAVER		ACAAAGGTCCCGAACA	memory_CD4_T_cells	0.797	scImpute
				SRR1779960	GM12878	0.894	MAGIC		SRR5353808	HSC	0.742	scImpute		SRR6357720	Jurkat_T_cell	0.595	SAVER		ACAACAACAACAACAA	memory_CD4_T_cells	0.882	scImpute
				SRR1779944	GM12878	0.877	MAGIC		SRR5353809	HSC	0.78	scImpute		SRR6357722	Jurkat_T_cell	0.669	SAVER		ACAACAACATAAGTTC	memory_CD4_T_cells	0.835	scImpute
				SRR1779961	GM12878	0.895	MAGIC		SRR5353810	HSC	0.756	scImpute		SRR6357723	Jurkat_T_cell	0.676	SAVER		ACAACAGAGGAGGGTT	memory_CD4_T_cells	0.874	scImpute
				SRR1779962	GM12878	0.904	MAGIC		SRR5353811	HSC	0.798	scImpute		SRR6357724	Jurkat_T_cell	0.672	SAVER		ACACCTTGTGACATGC	memory_CD4_T_cells	0.869	scImpute
				SRR1779963	GM12878	0.877	MAGIC		SRR5353812	HSC	0.803	scImpute		SRR6357725	Jurkat_T_cell	0.613	SAVER		ACACTTAAGAGCAAGC	memory_CD4_T_cells	0.673	scImpute
				SRR1779947	GM12878	0.886	MAGIC		SRR5353813	HSC	0.774	scImpute		SRR6357729	Jurkat_T_cell	0.679	SAVER		ACACTTAAGATAACCC	memory_CD4_T_cells	0.827	scImpute
				SRR1779964	GM12878	0.906	MAGIC		SRR5353814	HSC	0.802	scImpute		SRR6357731	Jurkat_T_cell	0.658	SAVER		ACACTTAAGATGCCTG	memory_CD4_T_cells	0.875	scImpute
				SRR1779965	GM12878	0.899	MAGIC		SRR5353816	HSC	0.747	scImpute		SRR6357733	Jurkat_T_cell	0.589	SAVER		ACACTTAAGCAGGTGG	memory_CD4_T_cells	0.846	scImpute
				SRR1779967	GM12878	0.707	MAGIC		SRR5353817	HSC	0.791	scImpute		SRR6357734	Jurkat_T_cell	0.577	SAVER		ACAGCGCTCCTAGTTT	memory_CD4_T_cells	0.878	scImpute
				SRR1779966	GM12878	0.894	MAGIC		SRR5353818	HSC	0.775	scImpute		SRR6357736	Jurkat_T_cell	0.593	SAVER		ACAGGAATCATTACAG	memory_CD4_T_cells	0.871	scImpute
				SRR1779970	GM12878	0.907	MAGIC		SRR5353819	HSC	0.805	scImpute		SRR6357737	Jurkat_T_cell	0.563	SAVER		ACAGGAATCGGCCAGT	memory_CD4_T_cells	0.87	scImpute
				SRR1779968	GM12878	0.883	MAGIC		SRR5353820	HSC	0.769	scImpute		SRR6357738	Jurkat_T_cell	0.58	SAVER		ACAGGAATCTAAGGTC	memory_CD4_T_cells	0.821	scImpute
				SRR1779969	GM12878	0.884	MAGIC		SRR5353821	HSC	0.772	scImpute		SRR6357739	Jurkat_T_cell	0.605	SAVER		ACATAGCTCCAAGTGT	memory_CD4_T_cells	0.868	scImpute
				SRR1779971	GM12878	0.892	MAGIC		SRR5353822	HSC	0.763	scImpute		SRR6357740	Jurkat_T_cell	0.584	SAVER		ACATCATCATTAAAGG	memory_CD4_T_cells	0.865	scImpute
				SRR1779973	GM12878	0.879	MAGIC		SRR5353824	HSC	0.744	scImpute		SRR6357745	Jurkat_T_cell	0.661	SAVER		ACATTGCAGCACTAAC	memory_CD4_T_cells	0.769	scImpute
				SRR1779974	GM12878	0.716	MAGIC		SRR5353825	HSC	0.781	scImpute		SRR6357746	Jurkat_T_cell	0.592	SAVER		ACCAAGTTCCACCCTG	memory_CD4_T_cells	0.877	scImpute
				SRR1779975	GM12878	0.874	MAGIC		SRR5353826	HSC	0.799	scImpute		SRR6357748	Jurkat_T_cell	0.606	SAVER		ACCACACCAACTGGCT	memory_CD4_T_cells	0.869	scImpute
				SRR1779976	GM12878	0.674	MAGIC		SRR5353827	HSC	0.783	scImpute		SRR6357749	Jurkat_T_cell	0.656	SAVER		ACCACACCAGTTATGT	memory_CD4_T_cells	0.873	scImpute
				SRR1779978	GM12878	0.901	MAGIC		SRR5353829	HSC	0.783	scImpute		SRR6357751	Jurkat_T_cell	0.571	SAVER		ACCACATAGCTAAGTC	memory_CD4_T_cells	0.861	scImpute
				SRR1779977	GM12878	0.897	MAGIC		SRR5353831	HSC	0.8	scImpute		SRR6357752	Jurkat_T_cell	0.67	SAVER		ACCACATAGTCAATTG	memory_CD4_T_cells	0.873	scImpute
				SRR1779979	GM12878	0.904	MAGIC		SRR5353832	HSC	0.763	scImpute		SRR6357753	Jurkat_T_cell	0.662	SAVER		ACCAGGCTCCTCCTAA	memory_CD4_T_cells	0.861	scImpute
				SRR1779983	GM12878	0.899	MAGIC		SRR5353833	HSC	0.749	scImpute		SRR6357755	Jurkat_T_cell	0.569	SAVER		ACCAGGCTCGAAGTAG	memory_CD4_T_cells	0.815	scImpute
				SRR1779984	GM12878	0.884	MAGIC		SRR5353834	HSC	0.767	scImpute		SRR6357756	Jurkat_T_cell	0.608	SAVER		ACCAGGGAGAAAGGAA	memory_CD4_T_cells	0.867	scImpute
				SRR1779985	GM12878	0.884	MAGIC		SRR5353835	HSC	0.795	scImpute		SRR6357758	Jurkat_T_cell	0.588	SAVER		ACCAGGGAGCGAAGTA	memory_CD4_T_cells	0.87	scImpute
				SRR1779989	GM12878	0.83	MAGIC		SRR5353836	HSC	0.803	scImpute		SRR6357759	Jurkat_T_cell	0.611	SAVER		ACCCGCTGTTTGAGGC	memory_CD4_T_cells	0.878	scImpute
				SRR1779990	GM12878	0.901	MAGIC		SRR5353837	HSC	0.772	scImpute		SRR6357760	Jurkat_T_cell	0.577	SAVER		ACCCGGTAGCTTAGTA	memory_CD4_T_cells	0.881	scImpute
				SRR1779995	GM12878	0.909	MAGIC		SRR5353841	HSC	0.798	scImpute		SRR6357763	Jurkat_T_cell	0.675	SAVER		ACCCGTAAGCATGTTA	memory_CD4_T_cells	0.869	scImpute
				SRR1779996	GM12878	0.899	MAGIC		SRR5353842	HSC	0.804	scImpute		SRR6357764	Jurkat_T_cell	0.656	SAVER		ACCCGTAAGGATTGAG	memory_CD4_T_cells	0.792	scImpute
				SRR1780001	GM12878	0.868	MAGIC		SRR5353843	HSC	0.804	scImpute		SRR6357765	Jurkat_T_cell	0.607	SAVER		ACCGAAGCACAGGGAC	memory_CD4_T_cells	0.854	scImpute
				SRR1779997	GM12878	0.898	MAGIC		SRR5353844	HSC	0.758	scImpute		SRR6357766	Jurkat_T_cell	0.658	SAVER		ACCGCAATCTCAATTC	memory_CD4_T_cells	0.858	scImpute
				SRR1779998	GM12878	0.912	MAGIC		SRR5353845	HSC	0.808	scImpute		SRR6357767	Jurkat_T_cell	0.606	SAVER		ACCTAAATCGTTTCTG	memory_CD4_T_cells	0.805	scImpute
				SRR1780002	GM12878	0.887	MAGIC		SRR5353847	HSC	0.755	scImpute		SRR6357768	Jurkat_T_cell	0.666	SAVER		ACCTAAATCTGCAAAC	memory_CD4_T_cells	0.863	scImpute
				SRR1780009	GM12878	0.897	MAGIC		SRR5353849	HSC	0.791	scImpute		SRR6357769	Jurkat_T_cell	0.583	SAVER		ACCTAAGGTCCCGAAG	memory_CD4_T_cells	0.87	scImpute
				SRR1779991	GM12878	0.879	MAGIC		SRR5353850	HSC	0.791	scImpute		SRR6357774	Jurkat_T_cell	0.669	SAVER		ACCTGGATCGCGCTAA	memory_CD4_T_cells	0.862	scImpute
				SRR1780008	GM12878	0.831	MAGIC		SRR5353852	HSC	0.75	scImpute		SRR6357868	Jurkat_T_cell	0.599	SAVER		ACCTGGTCAGTGAACG	memory_CD4_T_cells	0.866	scImpute
				SRR1780012	GM12878	0.886	MAGIC		SRR5353855	HSC	0.749	scImpute		SRR6357869	Jurkat_T_cell	0.654	SAVER		ACCTGTTGTCATGCCC	memory_CD4_T_cells	0.869	scImpute
				SRR1780010	GM12878	0.907	MAGIC		SRR5353856	HSC	0.756	scImpute		SRR6357870	Jurkat_T_cell	0.678	SAVER		ACCTGTTGTTTGAGGC	memory_CD4_T_cells	0.857	scImpute
				SRR1780013	GM12878	0.795	MAGIC		SRR5354049	LMPP	0.639	scImpute		SRR6357872	Jurkat_T_cell	0.671	SAVER		ACCTTCCAGCCTGTGA	memory_CD4_T_cells	0.837	scImpute
				SRR1780003	GM12878	0.871	MAGIC		SRR5354050	LMPP	0.609	scImpute		SRR6357874	Jurkat_T_cell	0.604	SAVER		ACCTTCCAGGACCTCA	memory_CD4_T_cells	0.808	scImpute
				SRR1780007	GM12878	0.836	MAGIC		SRR5354051	LMPP	0.596	scImpute		SRR6357877	Jurkat_T_cell	0.608	SAVER		ACCTTCCAGGACGTAA	memory_CD4_T_cells	0.857	scImpute
				SRR1780015	GM12878	0.76	MAGIC		SRR5354052	LMPP	0.594	scImpute		SRR6357878	Jurkat_T_cell	0.616	SAVER		ACCTTGCTCAATGACC	memory_CD4_T_cells	0.878	scImpute
				SRR1780016	GM12878	0.745	MAGIC		SRR5354053	LMPP	0.619	scImpute		SRR6357879	Jurkat_T_cell	0.629	SAVER		ACCTTGCTCACGTTAA	memory_CD4_T_cells	0.862	scImpute
				SRR1780017	GM12878	0.86	MAGIC		SRR5354054	LMPP	0.627	scImpute		SRR6357880	Jurkat_T_cell	0.622	SAVER		ACCTTGCTCTAAGTGC	memory_CD4_T_cells	0.866	scImpute
				SRR1780018	GM12878	0.727	MAGIC		SRR5354055	LMPP	0.638	scImpute		SRR6357881	Jurkat_T_cell	0.571	SAVER		ACCTTGCTCTGCAAGT	memory_CD4_T_cells	0.87	scImpute
				SRR1780014	GM12878	0.847	MAGIC		SRR5354056	LMPP	0.615	scImpute		SRR6357882	Jurkat_T_cell	0.447	SAVER		ACGAACAAGCAATAGG	memory_CD4_T_cells	0.785	scImpute
				SRR1780020	GM12878	0.819	MAGIC		SRR5354057	LMPP	0.564	scImpute		SRR6357884	Jurkat_T_cell	0.529	SAVER		ACGAACAAGCACTTGG	memory_CD4_T_cells	0.871	scImpute
				SRR1780021	GM12878	0.778	MAGIC		SRR5354058	LMPP	0.625	scImpute		SRR6357885	Jurkat_T_cell	0.584	SAVER		ACGAAGTCACTGGCTG	memory_CD4_T_cells	0.845	scImpute
				SRR1780022	GM12878	0.66	MAGIC		SRR5354059	LMPP	0.331	scImpute		SRR6357886	Jurkat_T_cell	0.677	SAVER		ACGACAAAGTTTCCGC	memory_CD4_T_cells	0.858	scImpute
				SRR1780024	GM12878	0.72	MAGIC		SRR5354060	LMPP	0.639	scImpute		SRR6357887	Jurkat_T_cell	0.672	SAVER		ACGAGTAAGGCTACAT	memory_CD4_T_cells	0.868	scImpute
				SRR1780023	GM12878	0.691	MAGIC		SRR5354061	LMPP	0.629	scImpute		SRR6357889	Jurkat_T_cell	0.597	SAVER		ACGATTCAGAAAGGAA	memory_CD4_T_cells	0.861	scImpute
				SRR1780027	GM12878	0.839	MAGIC		SRR5354062	LMPP	0.62	scImpute		SRR6357890	Jurkat_T_cell	0.667	SAVER		ACGATTCAGAATCTCA	memory_CD4_T_cells	0.843	scImpute
				SRR1780026	GM12878	0.836	MAGIC		SRR5354063	LMPP	0.633	scImpute		SRR6357891	Jurkat_T_cell	0.558	SAVER		ACGCCTAAGGACCTGC	memory_CD4_T_cells	0.857	scImpute
				SRR1780029	GM12878	0.642	MAGIC		SRR5354064	LMPP	0.62	scImpute		SRR6357893	Jurkat_T_cell	0.586	SAVER		ACGCTTGAGCGATACT	memory_CD4_T_cells	0.866	scImpute
				SRR1780031	GM12878	0.893	MAGIC		SRR5354065	LMPP	0.634	scImpute		SRR6357894	Jurkat_T_cell	0.663	SAVER		ACGGTACGTGAATCGC	memory_CD4_T_cells	0.87	scImpute
				SRR1780030	GM12878	0.684	MAGIC		SRR5354066	LMPP	0.622	scImpute		SRR6357895	Jurkat_T_cell	0.67	SAVER		ACGTACCCAAGGCCAA	memory_CD4_T_cells	0.86	scImpute
				SRR1780025	GM12878	0.871	MAGIC		SRR5354067	LMPP	0.643	scImpute		SRR6357896	Jurkat_T_cell	0.613	SAVER		ACGTCCTTCGACCTGA	memory_CD4_T_cells	0.845	scImpute
				SRR1780028	GM12878	0.896	MAGIC		SRR5354068	LMPP	0.634	scImpute		SRR6357897	Jurkat_T_cell	0.58	SAVER		ACGTCCTTCGGTTACG	memory_CD4_T_cells	0.867	scImpute
				SRR1780034	GM12878	0.794	MAGIC		SRR5354069	LMPP	0.643	scImpute		SRR6357898	Jurkat_T_cell	0.577	SAVER		ACGTTACAGTAAACCC	memory_CD4_T_cells	0.874	scImpute
				SRR1780033	GM12878	0.853	MAGIC		SRR5354070	LMPP	0.634	scImpute		SRR6357899	Jurkat_T_cell	0.65	SAVER		ACTAAAGCAATTAGCT	memory_CD4_T_cells	0.849	scImpute
				SRR1780032	GM12878	0.855	MAGIC		SRR5354071	LMPP	0.623	scImpute		SRR6357901	Jurkat_T_cell	0.626	SAVER		ACTAAAGCACACCAAC	memory_CD4_T_cells	0.752	scImpute
				SRR1780037	GM12878	0.849	MAGIC		SRR5354072	LMPP	0.643	scImpute		SRR6357902	Jurkat_T_cell	0.629	SAVER		ACTAACCAGCATGTCG	memory_CD4_T_cells	0.863	scImpute
				SRR1780038	GM12878	0.896	MAGIC		SRR5354073	LMPP	0.626	scImpute		SRR6357903	Jurkat_T_cell	0.658	SAVER		ACTAACGGTTGGCGTG	memory_CD4_T_cells	0.875	scImpute
				SRR1780035	GM12878	0.787	MAGIC		SRR5354074	LMPP	0.626	scImpute		SRR6357904	Jurkat_T_cell	0.612	SAVER		ACTAACGGTTTAAAGC	memory_CD4_T_cells	0.865	scImpute
				SRR1780036	GM12878	0.778	MAGIC		SRR5354075	LMPP	0.614	scImpute		SRR6357905	Jurkat_T_cell	0.677	SAVER		ACTAGGCGTTTGGCGG	memory_CD4_T_cells	0.858	scImpute
				SRR1780040	GM12878	0.885	MAGIC		SRR5354076	LMPP	0.634	scImpute		SRR6357906	Jurkat_T_cell	0.612	SAVER		ACTATCCGTGAGACTC	memory_CD4_T_cells	0.863	scImpute
				SRR1780041	GM12878	0.89	MAGIC		SRR5354077	LMPP	0.636	scImpute		SRR6357776	Jurkat_T_cell	0.625	SAVER		ACTCACTGTTTGGCGG	memory_CD4_T_cells	0.838	scImpute
				SRR1780019	GM12878	0.814	MAGIC		SRR5354078	LMPP	0.613	scImpute		SRR6357777	Jurkat_T_cell	0.655	SAVER		ACTCGCGCAGGCCAAA	memory_CD4_T_cells	0.863	scImpute
				SRR1780039	GM12878	0.877	MAGIC		SRR5354079	LMPP	0.617	scImpute		SRR6357779	Jurkat_T_cell	0.627	SAVER		ACTGAAACAAACGGGC	memory_CD4_T_cells	0.861	scImpute
				SRR1780042	GM12878	0.895	MAGIC		SRR5354080	LMPP	0.589	scImpute		SRR6357781	Jurkat_T_cell	0.675	SAVER		ACTGAATGTTACGCAA	memory_CD4_T_cells	0.836	scImpute
				SRR1780043	GM12878	0.827	MAGIC		SRR5354081	LMPP	0.607	scImpute		SRR6357784	Jurkat_T_cell	0.647	SAVER		ACTGAATGTTAGCGTA	memory_CD4_T_cells	0.86	scImpute
				SRR1780044	GM12878	0.796	MAGIC		SRR5354082	LMPP	0.606	scImpute		SRR6357786	Jurkat_T_cell	0.553	SAVER		ACTTACAAGGAGCACG	memory_CD4_T_cells	0.874	scImpute
				SRR1780045	GM12878	0.901	MAGIC		SRR5354083	LMPP	0.615	scImpute		SRR6357787	Jurkat_T_cell	0.674	SAVER		ACTTACAAGGATTTGC	memory_CD4_T_cells	0.725	scImpute
				SRR1780046	GM12878	0.875	MAGIC		SRR5354084	LMPP	0.616	scImpute		SRR6357788	Jurkat_T_cell	0.657	SAVER		ACTTAGGGTTCCTGTG	memory_CD4_T_cells	0.865	scImpute
				SRR1780048	GM12878	0.825	MAGIC		SRR5354085	LMPP	0.619	scImpute		SRR6357789	Jurkat_T_cell	0.626	SAVER		ACTTAGTCAGCATTAT	memory_CD4_T_cells	0.87	scImpute
				SRR1780049	GM12878	0.889	MAGIC		SRR5354086	LMPP	0.642	scImpute		SRR6357790	Jurkat_T_cell	0.661	SAVER		ACTTAGTCAGGGAGCT	memory_CD4_T_cells	0.863	scImpute
				SRR1780050	GM12878	0.856	MAGIC		SRR5354087	LMPP	0.627	scImpute		SRR6357791	Jurkat_T_cell	0.612	SAVER		ACTTCGCTCCAATAGC	memory_CD4_T_cells	0.783	scImpute
				SRR1780047	GM12878	0.808	MAGIC		SRR5354088	LMPP	0.607	scImpute		SRR6357792	Jurkat_T_cell	0.671	SAVER		ACTTGAATCCTCCTAA	memory_CD4_T_cells	0.866	scImpute
				SRR1780053	GM12878	0.884	MAGIC		SRR5354089	LMPP	0.618	scImpute		SRR6357793	Jurkat_T_cell	0.672	SAVER		ACTTGCACAATTTAGC	memory_CD4_T_cells	0.876	scImpute
				SRR1780054	GM12878	0.904	MAGIC		SRR5354090	LMPP	0.594	scImpute		SRR6357794	Jurkat_T_cell	0.649	SAVER		ACTTGTCGTTTATGGG	memory_CD4_T_cells	0.871	scImpute
				SRR1780055	GM12878	0.887	MAGIC		SRR5354091	LMPP	0.63	scImpute		SRR6357795	Jurkat_T_cell	0.645	SAVER		ACTTTGTTCTAAGGAG	memory_CD4_T_cells	0.869	scImpute
				SRR1780051	GM12878	0.908	MAGIC		SRR5354092	LMPP	0.63	scImpute		SRR6357797	Jurkat_T_cell	0.582	SAVER		AGAAACCCATGCTTAG	memory_CD4_T_cells	0.836	scImpute
				SRR1780052	GM12878	0.896	MAGIC		SRR5354093	LMPP	0.621	scImpute		SRR6357799	Jurkat_T_cell	0.598	SAVER		AGAAACTAGCCTGGTA	memory_CD4_T_cells	0.875	scImpute
				SRR1780059	GM12878	0.883	MAGIC		SRR5354094	LMPP	0.628	scImpute		SRR6357800	Jurkat_T_cell	0.658	SAVER		AGAACCAAGCTTACTT	memory_CD4_T_cells	0.877	scImpute
				SRR1780060	GM12878	0.898	MAGIC		SRR5354095	LMPP	0.617	scImpute		SRR6357801	Jurkat_T_cell	0.653	SAVER		AGAACCGCAAGTCGCT	memory_CD4_T_cells	0.86	scImpute
				SRR1780056	GM12878	0.886	MAGIC		SRR5354096	LMPP	0.636	scImpute		SRR6357802	Jurkat_T_cell	0.669	SAVER		AGAACCGCACATTAAC	memory_CD4_T_cells	0.87	scImpute
				SRR1780057	GM12878	0.903	MAGIC		SRR5354097	LMPP	0.639	scImpute		SRR6357803	Jurkat_T_cell	0.626	SAVER		AGAACCGCAGGCTAAG	memory_CD4_T_cells	0.809	scImpute
				SRR1780058	GM12878	0.901	MAGIC		SRR5354098	LMPP	0.595	scImpute		SRR6357804	Jurkat_T_cell	0.632	SAVER		AGAATCTGTGAGGTAG	memory_CD4_T_cells	0.834	scImpute
				SRR1780063	GM12878	0.872	MAGIC		SRR5354099	LMPP	0.613	scImpute		SRR6357805	Jurkat_T_cell	0.621	SAVER		AGAGAAGCAACTAGCC	memory_CD4_T_cells	0.856	scImpute
				SRR1780065	GM12878	0.875	MAGIC		SRR5354100	LMPP	0.621	scImpute		SRR6357806	Jurkat_T_cell	0.664	SAVER		AGAGAAGCAGTAGCCT	memory_CD4_T_cells	0.857	scImpute
				SRR1780062	GM12878	0.888	MAGIC		SRR5354102	LMPP	0.369	scImpute		SRR6357807	Jurkat_T_cell	0.654	SAVER		AGAGATTAGCATGGTT	memory_CD4_T_cells	0.845	scImpute
				SRR1780066	GM12878	0.85	MAGIC		SRR5354103	LMPP	0.603	scImpute		SRR6357808	Jurkat_T_cell	0.637	SAVER		AGAGATTAGGCTGTCA	memory_CD4_T_cells	0.862	scImpute
				SRR1779587	H1ESC	0.763	MAGIC		SRR5354104	LMPP	0.616	scImpute		SRR6357809	Jurkat_T_cell	0.675	SAVER		AGATGCTTCTCCATAT	memory_CD4_T_cells	0.874	scImpute
				SRR1779588	H1ESC	0.496	MAGIC		SRR5354105	LMPP	0.588	scImpute		SRR6357810	Jurkat_T_cell	0.664	SAVER		AGATGCTTCTTCAATC	memory_CD4_T_cells	0.828	scImpute
				SRR1779589	H1ESC	0.79	MAGIC		SRR5354106	LMPP	0.59	scImpute		SRR6357811	Jurkat_T_cell	0.544	SAVER		AGCAACAAGGTAACGA	memory_CD4_T_cells	0.839	scImpute
				SRR1779590	H1ESC	0.771	MAGIC		SRR5354107	LMPP	0.612	scImpute		SRR6357812	Jurkat_T_cell	0.645	SAVER		AGCAAGGGTCTAACAG	memory_CD4_T_cells	0.873	scImpute
				SRR1779591	H1ESC	0.531	MAGIC		SRR5354108	LMPP	0.623	scImpute		SRR6357813	Jurkat_T_cell	0.634	SAVER		AGCAAGGGTGCATTTC	memory_CD4_T_cells	0.87	scImpute
				SRR1779592	H1ESC	0.806	MAGIC		SRR5354109	LMPP	0.643	scImpute		SRR6357815	Jurkat_T_cell	0.627	SAVER		AGCAAGGGTTCCATTA	memory_CD4_T_cells	0.86	scImpute
				SRR1779593	H1ESC	0.817	MAGIC		SRR5354110	LMPP	0.634	scImpute		SRR6357816	Jurkat_T_cell	0.663	SAVER		AGCAATACAATCGCAC	memory_CD4_T_cells	0.872	scImpute
				SRR1779594	H1ESC	0.798	MAGIC		SRR5354111	LMPP	0.635	scImpute		SRR6357817	Jurkat_T_cell	0.65	SAVER		AGCAATACAGTCTATG	memory_CD4_T_cells	0.883	scImpute
				SRR1779595	H1ESC	0.745	MAGIC		SRR5354112	LMPP	0.629	scImpute		SRR6357818	Jurkat_T_cell	0.615	SAVER		AGCAATACATAGACCC	memory_CD4_T_cells	0.876	scImpute
				SRR1779596	H1ESC	0.807	MAGIC		SRR5354113	LMPP	0.614	scImpute		SRR6357819	Jurkat_T_cell	0.648	SAVER		AGCAATTGTCTAACCT	memory_CD4_T_cells	0.865	scImpute
				SRR1779597	H1ESC	0.698	MAGIC		SRR5354114	LMPP	0.625	scImpute		SRR6357821	Jurkat_T_cell	0.615	SAVER		AGCAATTGTTCCATTA	memory_CD4_T_cells	0.833	scImpute
				SRR1779598	H1ESC	0.786	MAGIC		SRR5354115	LMPP	0.638	scImpute		SRR6357822	Jurkat_T_cell	0.683	SAVER		AGCACTAGTGGACATC	memory_CD4_T_cells	0.798	scImpute
				SRR1779599	H1ESC	0.791	MAGIC		SRR5354117	LMPP	0.628	scImpute		SRR6357823	Jurkat_T_cell	0.599	SAVER		AGCACTAGTGTCACGG	memory_CD4_T_cells	0.866	scImpute
				SRR1779601	H1ESC	0.505	MAGIC		SRR5354118	LMPP	0.599	scImpute		SRR6357824	Jurkat_T_cell	0.633	SAVER		AGCACTAGTTACGCGG	memory_CD4_T_cells	0.863	scImpute
				SRR1779600	H1ESC	0.792	MAGIC		SRR5354119	LMPP	0.616	scImpute		SRR6357827	Jurkat_T_cell	0.6	SAVER		AGCATTTCATGGTTAT	memory_CD4_T_cells	0.861	scImpute
				SRR1779602	H1ESC	0.793	MAGIC		SRR5354120	LMPP	0.626	scImpute		SRR6357829	Jurkat_T_cell	0.675	SAVER		AGCCAGTGTTAGGATT	memory_CD4_T_cells	0.729	scImpute
				SRR1779604	H1ESC	0.785	MAGIC		SRR5354121	LMPP	0.63	scImpute		SRR6357831	Jurkat_T_cell	0.641	SAVER		AGCCGCTAGCCGCAGT	memory_CD4_T_cells	0.874	scImpute
				SRR1779605	H1ESC	0.489	MAGIC		SRR5354122	LMPP	0.64	scImpute		SRR6357832	Jurkat_T_cell	0.649	SAVER		AGCCGGTTCTGTTGCC	memory_CD4_T_cells	0.8	scImpute
				SRR1779603	H1ESC	0.8	MAGIC		SRR5354123	LMPP	0.618	scImpute		SRR6357833	Jurkat_T_cell	0.666	SAVER		AGCCTAAGTACGTTTC	memory_CD4_T_cells	0.769	scImpute
				SRR1779606	H1ESC	0.47	MAGIC		SRR5354124	LMPP	0.619	scImpute		SRR6357834	Jurkat_T_cell	0.669	SAVER		AGCCTCCGTGGACATC	memory_CD4_T_cells	0.867	scImpute
				SRR1779607	H1ESC	0.783	MAGIC		SRR5354125	LMPP	0.638	scImpute		SRR6357835	Jurkat_T_cell	0.563	SAVER		AGCCTGGGTTAAATGC	memory_CD4_T_cells	0.878	scImpute
				SRR1779608	H1ESC	0.786	MAGIC		SRR5354126	LMPP	0.603	scImpute		SRR6357837	Jurkat_T_cell	0.588	SAVER		AGCGCTCAGCTAAAGG	memory_CD4_T_cells	0.766	scImpute
				SRR1779610	H1ESC	0.742	MAGIC		SRR5354127	LMPP	0.632	scImpute		SRR6357838	Jurkat_T_cell	0.644	SAVER		AGCGCTCAGGCTACAT	memory_CD4_T_cells	0.864	scImpute
				SRR1779612	H1ESC	0.796	MAGIC		SRR5354128	LMPP	0.631	scImpute		SRR6357840	Jurkat_T_cell	0.602	SAVER		AGCGCTCAGTCAATCA	memory_CD4_T_cells	0.862	scImpute
				SRR1779609	H1ESC	0.788	MAGIC		SRR5354129	LMPP	0.61	scImpute		SRR6357841	Jurkat_T_cell	0.667	SAVER		AGCGGACCACAACAGG	memory_CD4_T_cells	0.877	scImpute
				SRR1779611	H1ESC	0.791	MAGIC		SRR5354130	LMPP	0.601	scImpute		SRR6357842	Jurkat_T_cell	0.603	SAVER		AGCGGATAGAAAGCAT	memory_CD4_T_cells	0.882	scImpute
				SRR1779613	H1ESC	0.784	MAGIC		SRR5354131	LMPP	0.611	scImpute		SRR6357843	Jurkat_T_cell	0.598	SAVER		AGCGGATAGCAAGGAC	memory_CD4_T_cells	0.818	scImpute
				SRR1779614	H1ESC	0.786	MAGIC		SRR5354132	LMPP	0.609	scImpute		SRR6357845	Jurkat_T_cell	0.671	SAVER		AGCGTGCTCCGGTATG	memory_CD4_T_cells	0.869	scImpute
				SRR1779615	H1ESC	0.814	MAGIC		SRR5354133	LMPP	0.604	scImpute		SRR6357846	Jurkat_T_cell	0.639	SAVER		AGCGTGCTCCGGTTGA	memory_CD4_T_cells	0.832	scImpute
				SRR1779616	H1ESC	0.78	MAGIC		SRR5354134	LMPP	0.629	scImpute		SRR6357848	Jurkat_T_cell	0.633	SAVER		AGCGTGCTCGCTAGCA	memory_CD4_T_cells	0.87	scImpute
				SRR1779618	H1ESC	0.807	MAGIC		SRR5354135	LMPP	0.622	scImpute		SRR6357849	Jurkat_T_cell	0.63	SAVER		AGCTAAACACTATGGC	memory_CD4_T_cells	0.851	scImpute
				SRR1779619	H1ESC	0.786	MAGIC		SRR5354136	LMPP	0.619	scImpute		SRR6357850	Jurkat_T_cell	0.622	SAVER		AGCTAAACAGTTATGT	memory_CD4_T_cells	0.855	scImpute
				SRR1779621	H1ESC	0.785	MAGIC		SRR5354137	LMPP	0.624	scImpute		SRR6357851	Jurkat_T_cell	0.679	SAVER		AGCTAACTCTGTGCCT	memory_CD4_T_cells	0.865	scImpute
				SRR1779622	H1ESC	0.694	MAGIC		SRR5354138	LMPP	0.623	scImpute		SRR6357852	Jurkat_T_cell	0.673	SAVER		AGCTACGTCATAGACC	memory_CD4_T_cells	0.832	scImpute
				SRR1779624	H1ESC	0.529	MAGIC		SRR5354139	LMPP	0.62	scImpute		SRR6357853	Jurkat_T_cell	0.594	SAVER		AGCTACGTCCCGAAGC	memory_CD4_T_cells	0.866	scImpute
				SRR1779617	H1ESC	0.83	MAGIC		SRR5354140	LMPP	0.606	scImpute		SRR6357855	Jurkat_T_cell	0.609	SAVER		AGCTACTAGACTCGCA	memory_CD4_T_cells	0.876	scImpute
				SRR1779625	H1ESC	0.84	MAGIC		SRR5354142	LMPP	0.566	scImpute		SRR6357856	Jurkat_T_cell	0.566	SAVER		AGCTAGTTCGCTAGCA	memory_CD4_T_cells	0.869	scImpute
				SRR1779620	H1ESC	0.84	MAGIC		SRR5354143	LMPP	0.601	scImpute		SRR6357857	Jurkat_T_cell	0.575	SAVER		AGCTCATAGGCTGTGC	memory_CD4_T_cells	0.871	scImpute
				SRR1779623	H1ESC	0.796	MAGIC		SRR5354144	LMPP	0.617	scImpute		SRR6357859	Jurkat_T_cell	0.57	SAVER		AGCTCATAGGGTTAGA	memory_CD4_T_cells	0.868	scImpute
				SRR1779626	H1ESC	0.801	MAGIC		SRR5355105	MEP	0.669	scImpute		SRR6357861	Jurkat_T_cell	0.637	SAVER		AGCTTAATCGTCATTT	memory_CD4_T_cells	0.678	scImpute
				SRR1779627	H1ESC	0.814	MAGIC		SRR5355106	MEP	0.709	scImpute		SRR6357862	Jurkat_T_cell	0.673	SAVER		AGCTTGGTCCTGTTCA	memory_CD4_T_cells	0.762	scImpute
				SRR1779628	H1ESC	0.817	MAGIC		SRR5355107	MEP	0.689	scImpute		SRR6357864	Jurkat_T_cell	0.562	SAVER		AGCTTGGTCCTTCTAG	memory_CD4_T_cells	0.793	scImpute
				SRR1779629	H1ESC	0.746	MAGIC		SRR5355108	MEP	0.73	scImpute		SRR6357865	Jurkat_T_cell	0.671	SAVER		AGCTTGGTCTAACCTT	memory_CD4_T_cells	0.72	scImpute
				SRR1779630	H1ESC	0.784	MAGIC		SRR5355109	MEP	0.719	scImpute		SRR6357866	Jurkat_T_cell	0.66	SAVER		AGCTTTAAGTGGCGGA	memory_CD4_T_cells	0.876	scImpute
				SRR1779631	H1ESC	0.803	MAGIC		SRR5355110	MEP	0.711	scImpute		SRR6357867	Jurkat_T_cell	0.497	SAVER		AGGAAACGTAATTAGC	memory_CD4_T_cells	0.847	scImpute
				SRR1779632	H1ESC	0.794	MAGIC		SRR5355111	MEP	0.715	scImpute		SRR6357932	Jurkat_T_cell	0.674	SAVER		AGGAAACGTGGGTACT	memory_CD4_T_cells	0.88	scImpute
				SRR1779633	H1ESC	0.606	MAGIC		SRR5355113	MEP	0.722	scImpute		SRR6357933	Jurkat_T_cell	0.673	SAVER		AGGAACCAGTTGTCAA	memory_CD4_T_cells	0.848	scImpute
				SRR1779634	H1ESC	0.82	MAGIC		SRR5355114	MEP	0.667	scImpute		SRR6357935	Jurkat_T_cell	0.665	SAVER		AGGAACGGTGTTAAAC	memory_CD4_T_cells	0.877	scImpute
				SRR1779635	H1ESC	0.819	MAGIC		SRR5355115	MEP	0.725	scImpute		SRR6357938	Jurkat_T_cell	0.625	SAVER		AGGACGTAGATAACCC	memory_CD4_T_cells	0.877	scImpute
				SRR1779636	H1ESC	0.507	MAGIC		SRR5355116	MEP	0.699	scImpute		SRR6357939	Jurkat_T_cell	0.674	SAVER		AGGACGTAGATAGACG	memory_CD4_T_cells	0.869	scImpute
				SRR1779637	H1ESC	0.82	MAGIC		SRR5355117	MEP	0.7	scImpute		SRR6357940	Jurkat_T_cell	0.612	SAVER		AGGACGTAGGCACAGG	memory_CD4_T_cells	0.865	scImpute
				SRR1779638	H1ESC	0.792	MAGIC		SRR5355118	MEP	0.704	scImpute		SRR6357941	Jurkat_T_cell	0.677	SAVER		AGGACTAAGTAGGATG	memory_CD4_T_cells	0.87	scImpute
				SRR1779639	H1ESC	0.841	MAGIC		SRR5355119	MEP	0.716	scImpute		SRR6357942	Jurkat_T_cell	0.564	SAVER		AGGAGCTAGCCTGAGC	memory_CD4_T_cells	0.867	scImpute
				SRR1779640	H1ESC	0.79	MAGIC		SRR5355120	MEP	0.672	scImpute		SRR6357943	Jurkat_T_cell	0.579	SAVER		AGGATGCAGAGGCTAA	memory_CD4_T_cells	0.838	scImpute
				SRR1779641	H1ESC	0.514	MAGIC		SRR5355121	MEP	0.723	scImpute		SRR6357944	Jurkat_T_cell	0.656	SAVER		AGGATGTCAGGAACCA	memory_CD4_T_cells	0.861	scImpute
				SRR1779642	H1ESC	0.812	MAGIC		SRR5355122	MEP	0.719	scImpute		SRR6357946	Jurkat_T_cell	0.615	SAVER		AGGATTGAGACAAGTG	memory_CD4_T_cells	0.83	scImpute
				SRR1779643	H1ESC	0.487	MAGIC		SRR5355123	MEP	0.712	scImpute		SRR6357948	Jurkat_T_cell	0.511	SAVER		AGGCAATCAGCAAGTG	memory_CD4_T_cells	0.865	scImpute
				SRR1779644	H1ESC	0.655	MAGIC		SRR5355124	MEP	0.548	scImpute		SRR6357949	Jurkat_T_cell	0.667	SAVER		AGGCAATCATGAATCT	memory_CD4_T_cells	0.864	scImpute
				SRR1779645	H1ESC	0.561	MAGIC		SRR5355125	MEP	0.65	scImpute		SRR6357950	Jurkat_T_cell	0.577	SAVER		AGGCGGATCAGTATTG	memory_CD4_T_cells	0.787	scImpute
				SRR1779646	H1ESC	0.827	MAGIC		SRR5355126	MEP	0.713	scImpute		SRR6357951	Jurkat_T_cell	0.592	SAVER		AGGCTAGCACCTCACC	memory_CD4_T_cells	0.831	scImpute
				SRR1779647	H1ESC	0.804	MAGIC		SRR5355127	MEP	0.539	scImpute		SRR6357952	Jurkat_T_cell	0.656	SAVER		AGGGCCTTCAGCTAAC	memory_CD4_T_cells	0.839	scImpute
				SRR1779648	H1ESC	0.471	MAGIC		SRR5355128	MEP	0.556	scImpute		SRR6357953	Jurkat_T_cell	0.64	SAVER		AGGTACGCACCGGCTA	memory_CD4_T_cells	0.83	scImpute
				SRR1779650	H1ESC	0.776	MAGIC		SRR5355130	MEP	0.685	scImpute		SRR6357954	Jurkat_T_cell	0.601	SAVER		AGGTACGCATAGCAGG	memory_CD4_T_cells	0.868	scImpute
				SRR1779649	H1ESC	0.807	MAGIC		SRR5355131	MEP	0.674	scImpute		SRR6357955	Jurkat_T_cell	0.594	SAVER		AGGTATTGTGTTTGTC	memory_CD4_T_cells	0.873	scImpute
				SRR1779652	H1ESC	0.553	MAGIC		SRR5355132	MEP	0.697	scImpute		SRR6357956	Jurkat_T_cell	0.496	SAVER		AGGTCAAAGTCGCTAG	memory_CD4_T_cells	0.866	scImpute
				SRR1779651	H1ESC	0.539	MAGIC		SRR5355133	MEP	0.693	scImpute		SRR6357957	Jurkat_T_cell	0.626	SAVER		AGGTCAAAGTCTTGAA	memory_CD4_T_cells	0.863	scImpute
				SRR1779653	H1ESC	0.796	MAGIC		SRR5355134	MEP	0.535	scImpute		SRR6357958	Jurkat_T_cell	0.56	SAVER		AGGTCATTCCGCAAGC	memory_CD4_T_cells	0.874	scImpute
				SRR1779655	H1ESC	0.769	MAGIC		SRR5355135	MEP	0.718	scImpute		SRR6357959	Jurkat_T_cell	0.602	SAVER		AGGTCATTCCTAATAG	memory_CD4_T_cells	0.815	scImpute
				SRR1779654	H1ESC	0.789	MAGIC		SRR5355136	MEP	0.712	scImpute		SRR6357960	Jurkat_T_cell	0.459	SAVER		AGGTCCGGTATCTGGA	memory_CD4_T_cells	0.881	scImpute
				SRR1779656	H1ESC	0.729	MAGIC		SRR5355137	MEP	0.632	scImpute		SRR6357961	Jurkat_T_cell	0.649	SAVER		AGGTCTTAGGCTGTGC	memory_CD4_T_cells	0.863	scImpute
				SRR1779658	H1ESC	0.841	MAGIC		SRR5355138	MEP	0.711	scImpute		SRR6357962	Jurkat_T_cell	0.605	SAVER		AGGTGAATCAAGCTAC	memory_CD4_T_cells	0.849	scImpute
				SRR1779657	H1ESC	0.818	MAGIC		SRR5355139	MEP	0.71	scImpute		SRR6357963	Jurkat_T_cell	0.609	SAVER		AGGTGAGGTCACGGAT	memory_CD4_T_cells	0.778	scImpute
				SRR1779660	H1ESC	0.768	MAGIC		SRR5355140	MEP	0.697	scImpute		SRR6357965	Jurkat_T_cell	0.576	SAVER		AGGTGAGGTGGTTCCC	memory_CD4_T_cells	0.679	scImpute
				SRR1779662	H1ESC	0.816	MAGIC		SRR5355141	MEP	0.702	scImpute		SRR6357967	Jurkat_T_cell	0.66	SAVER		AGGTTACTCCCTCACG	memory_CD4_T_cells	0.855	scImpute
				SRR1779661	H1ESC	0.804	MAGIC		SRR5355142	MEP	0.707	scImpute		SRR6357968	Jurkat_T_cell	0.64	SAVER		AGGTTAGAGGACCGCT	memory_CD4_T_cells	0.838	scImpute
				SRR1779663	H1ESC	0.805	MAGIC		SRR5355144	MEP	0.499	scImpute		SRR6357969	Jurkat_T_cell	0.635	SAVER		AGGTTAGAGGAGTAAT	memory_CD4_T_cells	0.734	scImpute
				SRR1779665	H1ESC	0.796	MAGIC		SRR5355145	MEP	0.718	scImpute		SRR6357970	Jurkat_T_cell	0.609	SAVER		AGGTTGCGTGCAATGC	memory_CD4_T_cells	0.861	scImpute
				SRR1779664	H1ESC	0.76	MAGIC		SRR5355146	MEP	0.716	scImpute		SRR6357971	Jurkat_T_cell	0.612	SAVER		AGGTTTATCACAGACT	memory_CD4_T_cells	0.749	scImpute
				SRR1779666	H1ESC	0.827	MAGIC		SRR5355147	MEP	0.714	scImpute		SRR6357972	Jurkat_T_cell	0.654	SAVER		AGTAACACAATTAACC	memory_CD4_T_cells	0.807	scImpute
				SRR1779667	H1ESC	0.786	MAGIC		SRR5355149	MEP	0.689	scImpute		SRR6357973	Jurkat_T_cell	0.619	SAVER		AGTAACCTCATTAGCA	memory_CD4_T_cells	0.806	scImpute
				SRR1779668	H1ESC	0.668	MAGIC		SRR5355150	MEP	0.71	scImpute		SRR6357974	Jurkat_T_cell	0.667	SAVER		AGTAACCTCATTAGGC	memory_CD4_T_cells	0.876	scImpute
				SRR1779669	H1ESC	0.784	MAGIC		SRR5355151	MEP	0.653	scImpute		SRR6357975	Jurkat_T_cell	0.662	SAVER		AGTAACCTCCGGTTGA	memory_CD4_T_cells	0.865	scImpute
				SRR1779671	H1ESC	0.582	MAGIC		SRR5355152	MEP	0.711	scImpute		SRR6357976	Jurkat_T_cell	0.655	SAVER		AGTAACGAGAGCCGCT	memory_CD4_T_cells	0.862	scImpute
				SRR1779670	H1ESC	0.83	MAGIC		SRR5355153	MEP	0.73	scImpute		SRR6357977	Jurkat_T_cell	0.658	SAVER		AGTAACGAGGCGCTAC	memory_CD4_T_cells	0.864	scImpute
				SRR1779672	H1ESC	0.559	MAGIC		SRR5355154	MEP	0.677	scImpute		SRR6357978	Jurkat_T_cell	0.665	SAVER		AGTAACGAGTTATTCC	memory_CD4_T_cells	0.839	scImpute
				SRR1779673	H1ESC	0.803	MAGIC		SRR5355155	MEP	0.741	scImpute		SRR6357979	Jurkat_T_cell	0.634	SAVER		AGTAGGATCAAACCGT	memory_CD4_T_cells	0.876	scImpute
				SRR1779674	H1ESC	0.774	MAGIC		SRR5355156	MEP	0.721	scImpute		SRR6357980	Jurkat_T_cell	0.656	SAVER		AGTAGGATCAATTGGC	memory_CD4_T_cells	0.79	scImpute
				SRR1779675	H1ESC	0.839	MAGIC		SRR5355157	MEP	0.722	scImpute		SRR6357982	Jurkat_T_cell	0.653	SAVER		AGTATAGCAAATACCT	memory_CD4_T_cells	0.808	scImpute
				SRR1779676	H1ESC	0.817	MAGIC		SRR5355158	MEP	0.725	scImpute		SRR6357983	Jurkat_T_cell	0.632	SAVER		AGTATAGCAAATTCGT	memory_CD4_T_cells	0.864	scImpute
				SRR1779677	H1ESC	0.536	MAGIC		SRR5355159	MEP	0.722	scImpute		SRR6357984	Jurkat_T_cell	0.647	SAVER		AGTCAAGAGGAAACTG	memory_CD4_T_cells	0.849	scImpute
				SRR1779678	H1ESC	0.825	MAGIC		SRR5355160	MEP	0.702	scImpute		SRR6357985	Jurkat_T_cell	0.645	SAVER		AGTCAGGCATGGCCTG	memory_CD4_T_cells	0.863	scImpute
				SRR1779679	H1ESC	0.791	MAGIC		SRR5355161	MEP	0.715	scImpute		SRR6357986	Jurkat_T_cell	0.655	SAVER		AGTCCTGAGCCATCAG	memory_CD4_T_cells	0.838	scImpute
				SRR1779680	H1ESC	0.8	MAGIC		SRR5355162	MEP	0.711	scImpute		SRR6357987	Jurkat_T_cell	0.649	SAVER		AGTCGCATCTATCGCC	memory_CD4_T_cells	0.859	scImpute
				SRR1779681	H1ESC	0.795	MAGIC		SRR5355163	MEP	0.718	scImpute		SRR6357988	Jurkat_T_cell	0.665	SAVER		AGTGAACCACTGGCTG	memory_CD4_T_cells	0.859	scImpute
				SRR1779682	H1ESC	0.795	MAGIC		SRR5355164	MEP	0.731	scImpute		SRR6357989	Jurkat_T_cell	0.649	SAVER		AGTGAGTCAATAGCCC	memory_CD4_T_cells	0.861	scImpute
				SRR1781123	HL60	0.797	MAGIC		SRR5355185	MEP	0.696	scImpute		SRR6357990	Jurkat_T_cell	0.657	SAVER		AGTGAGTCAATATACC	memory_CD4_T_cells	0.856	scImpute
				SRR1781124	HL60	0.803	MAGIC		SRR5355186	MEP	0.673	scImpute		SRR6357992	Jurkat_T_cell	0.642	SAVER		AGTGAGTCAGCTACGT	memory_CD4_T_cells	0.837	scImpute
				SRR1781125	HL60	0.786	MAGIC		SRR5355187	MEP	0.722	scImpute		SRR6357993	Jurkat_T_cell	0.628	SAVER		AGTGCGGAGGCTGTGC	memory_CD4_T_cells	0.88	scImpute
				SRR1781127	HL60	0.791	MAGIC		SRR5355188	MEP	0.739	scImpute		SRR6357994	Jurkat_T_cell	0.616	SAVER		AGTGCGGAGTTGCGTG	memory_CD4_T_cells	0.845	scImpute
				SRR1781126	HL60	0.614	MAGIC		SRR5355190	MEP	0.731	scImpute		SRR6357995	Jurkat_T_cell	0.66	SAVER		AGTGGACAGGCCGGAA	memory_CD4_T_cells	0.83	scImpute
				SRR1781129	HL60	0.778	MAGIC		SRR5355191	MEP	0.647	scImpute		SRR6357907	Jurkat_T_cell	0.68	SAVER		AGTGTGGCACGTGCTG	memory_CD4_T_cells	0.877	scImpute
				SRR1781128	HL60	0.787	MAGIC		SRR5355192	MEP	0.648	scImpute		SRR6357908	Jurkat_T_cell	0.648	SAVER		AGTGTGGCATAAGGAC	memory_CD4_T_cells	0.869	scImpute
				SRR1781130	HL60	0.778	MAGIC		SRR5355194	MEP	0.725	scImpute		SRR6357909	Jurkat_T_cell	0.612	SAVER		AGTGTGGCATCGTTCT	memory_CD4_T_cells	0.853	scImpute
				SRR1781131	HL60	0.795	MAGIC		SRR5355195	MEP	0.707	scImpute		SRR6357911	Jurkat_T_cell	0.621	SAVER		AGTGTTTCAAGGTACG	memory_CD4_T_cells	0.874	scImpute
				SRR1781132	HL60	0.8	MAGIC		SRR5355196	MEP	0.723	scImpute		SRR6357913	Jurkat_T_cell	0.671	SAVER		AGTTACATCCAGGTCA	memory_CD4_T_cells	0.86	scImpute
				SRR1781133	HL60	0.791	MAGIC		SRR5355197	MEP	0.691	scImpute		SRR6357914	Jurkat_T_cell	0.591	SAVER		AGTTACATCCTGGTCT	memory_CD4_T_cells	0.875	scImpute
				SRR1781135	HL60	0.786	MAGIC		SRR5355198	MEP	0.534	scImpute		SRR6357915	Jurkat_T_cell	0.668	SAVER		AGTTACTCATTGCAGC	memory_CD4_T_cells	0.861	scImpute
				SRR1781134	HL60	0.785	MAGIC		SRR5355199	MEP	0.717	scImpute		SRR6357916	Jurkat_T_cell	0.672	SAVER		AGTTATGTCCAATAGC	memory_CD4_T_cells	0.748	scImpute
				SRR1781137	HL60	0.797	MAGIC		SRR5355200	MEP	0.676	scImpute		SRR6357917	Jurkat_T_cell	0.581	SAVER		AGTTGCAGTCTTTGAC	memory_CD4_T_cells	0.869	scImpute
				SRR1781136	HL60	0.789	MAGIC		SRR5355201	MEP	0.714	scImpute		SRR6357918	Jurkat_T_cell	0.671	SAVER		AGTTGGCGTGGACCTG	memory_CD4_T_cells	0.862	scImpute
				SRR1781138	HL60	0.767	MAGIC		SRR5355202	MEP	0.555	scImpute		SRR6357919	Jurkat_T_cell	0.661	SAVER		AGTTGGCGTTGCCTCA	memory_CD4_T_cells	0.74	scImpute
				SRR1781140	HL60	0.788	MAGIC		SRR5355203	MEP	0.712	scImpute		SRR6357921	Jurkat_T_cell	0.418	SAVER		AGTTGTCAGTCAATTG	memory_CD4_T_cells	0.834	scImpute
				SRR1781141	HL60	0.763	MAGIC		SRR5355204	MEP	0.686	scImpute		SRR6357923	Jurkat_T_cell	0.667	SAVER		AGTTTGCAGGCCCAGT	memory_CD4_T_cells	0.864	scImpute
				SRR1781139	HL60	0.618	MAGIC		SRR5355205	MEP	0.715	scImpute		SRR6357924	Jurkat_T_cell	0.57	SAVER		AGTTTGCAGGCCTGGT	memory_CD4_T_cells	0.869	scImpute
				SRR1781143	HL60	0.79	MAGIC		SRR5355206	MEP	0.645	scImpute		SRR6357925	Jurkat_T_cell	0.587	SAVER		ATAACGACAATGAGGT	memory_CD4_T_cells	0.869	scImpute
				SRR1781145	HL60	0.789	MAGIC		SRR5355207	MEP	0.702	scImpute		SRR6357926	Jurkat_T_cell	0.676	SAVER		ATAAGTCGTTGGCCGA	memory_CD4_T_cells	0.865	scImpute
				SRR1781146	HL60	0.79	MAGIC		SRR5355208	MEP	0.546	scImpute		SRR6357927	Jurkat_T_cell	0.622	SAVER		ATACCTGCAGCCAGTT	memory_CD4_T_cells	0.827	scImpute
				SRR1781147	HL60	0.793	MAGIC		SRR5355209	MEP	0.625	scImpute		SRR6357928	Jurkat_T_cell	0.612	SAVER		ATAGATGCAAACCTTG	memory_CD4_T_cells	0.85	scImpute
				SRR1781148	HL60	0.796	MAGIC		SRR5355210	MEP	0.724	scImpute		SRR6357929	Jurkat_T_cell	0.658	SAVER		ATAGATGCAGGTTAAA	memory_CD4_T_cells	0.881	scImpute
				SRR1781149	HL60	0.703	MAGIC		SRR5355211	MEP	0.7	scImpute		SRR6357931	Jurkat_T_cell	0.67	SAVER		ATAGATGCATTGTGGC	memory_CD4_T_cells	0.847	scImpute
				SRR1781142	HL60	0.643	MAGIC		SRR5355212	MEP	0.719	scImpute		SRR6357996	Jurkat_T_cell	0.625	SAVER		ATAGCATGTCAGGAAG	memory_CD4_T_cells	0.743	scImpute
				SRR1781144	HL60	0.793	MAGIC		SRR5355213	MEP	0.704	scImpute		SRR6357997	Jurkat_T_cell	0.572	SAVER		ATATGCATCAATACGC	memory_CD4_T_cells	0.842	scImpute
				SRR1781150	HL60	0.795	MAGIC		SRR5355214	MEP	0.715	scImpute		SRR6357998	Jurkat_T_cell	0.671	SAVER		ATATGCATCCTTCTAG	memory_CD4_T_cells	0.841	scImpute
				SRR1781151	HL60	0.79	MAGIC		SRR5355215	MEP	0.7	scImpute		SRR6357999	Jurkat_T_cell	0.619	SAVER		ATATGCTCAAGCTAAA	memory_CD4_T_cells	0.866	scImpute
				SRR1781153	HL60	0.791	MAGIC		SRR5355216	MEP	0.703	scImpute		SRR6358000	Jurkat_T_cell	0.662	SAVER		ATATGGTGTAAGCTCA	memory_CD4_T_cells	0.844	scImpute
				SRR1781155	HL60	0.795	MAGIC		SRR5355217	MEP	0.563	scImpute		SRR6358002	Jurkat_T_cell	0.65	SAVER		ATCAAGCTCACACAGT	memory_CD4_T_cells	0.811	scImpute
				SRR1781152	HL60	0.764	MAGIC		SRR5355218	MEP	0.75	scImpute		SRR6358003	Jurkat_T_cell	0.669	SAVER		ATCAAGCTCGGGATTT	memory_CD4_T_cells	0.88	scImpute
				SRR1781156	HL60	0.793	MAGIC		SRR5355219	MEP	0.664	scImpute		SRR6358004	Jurkat_T_cell	0.547	SAVER		ATCAGGTTCCCAGTAG	memory_CD4_T_cells	0.805	scImpute
				SRR1781154	HL60	0.754	MAGIC		SRR5355220	MEP	0.559	scImpute		SRR6358005	Jurkat_T_cell	0.67	SAVER		ATCAGGTTCCGCAACA	memory_CD4_T_cells	0.795	scImpute
				SRR1781158	HL60	0.798	MAGIC		SRR5355221	MEP	0.525	scImpute		SRR6358006	Jurkat_T_cell	0.672	SAVER		ATCATGTCAATGCGCT	memory_CD4_T_cells	0.862	scImpute
				SRR1781157	HL60	0.8	MAGIC		SRR5355222	MEP	0.693	scImpute		SRR6358007	Jurkat_T_cell	0.651	SAVER		ATCATGTCATAAGTCT	memory_CD4_T_cells	0.863	scImpute
				SRR1781159	HL60	0.794	MAGIC		SRR5355223	MEP	0.727	scImpute		SRR6358008	Jurkat_T_cell	0.662	SAVER		ATCCAACAGGAAACTG	memory_CD4_T_cells	0.682	scImpute
				SRR1781161	HL60	0.78	MAGIC		SRR5355224	MEP	0.558	scImpute		SRR6358009	Jurkat_T_cell	0.584	SAVER		ATCCATAAGGTCCACA	memory_CD4_T_cells	0.847	scImpute
				SRR1781160	HL60	0.799	MAGIC		SRR5355225	MEP	0.72	scImpute		SRR6358010	Jurkat_T_cell	0.601	SAVER		ATCCATAAGTATTGCA	memory_CD4_T_cells	0.874	scImpute
				SRR1781162	HL60	0.789	MAGIC		SRR5355226	MEP	0.684	scImpute		SRR6358011	Jurkat_T_cell	0.653	SAVER		ATCCCGCGTCAAGACC	memory_CD4_T_cells	0.787	scImpute
				SRR1781163	HL60	0.802	MAGIC		SRR5355227	MEP	0.564	scImpute		SRR6358012	Jurkat_T_cell	0.632	SAVER		ATCCCGCGTTGCCTCA	memory_CD4_T_cells	0.869	scImpute
				SRR1781164	HL60	0.772	MAGIC		SRR5355228	MEP	0.648	scImpute		SRR6358013	Jurkat_T_cell	0.668	SAVER		ATCCGTGAGGCAACAA	memory_CD4_T_cells	0.743	scImpute
				SRR1781165	HL60	0.777	MAGIC		SRR5355229	MEP	0.704	scImpute		SRR6358014	Jurkat_T_cell	0.665	SAVER		ATCCGTGAGGGTTATC	memory_CD4_T_cells	0.872	scImpute
				SRR1781166	HL60	0.79	MAGIC		SRR5355230	MEP	0.595	scImpute		SRR6358015	Jurkat_T_cell	0.661	SAVER		ATCCTTAGTAAATTGC	memory_CD4_T_cells	0.807	scImpute
				SRR1781168	HL60	0.799	MAGIC		SRR5355231	MEP	0.711	scImpute		SRR6358016	Jurkat_T_cell	0.615	SAVER		ATCCTTAGTGAAACAA	memory_CD4_T_cells	0.77	scImpute
				SRR1781167	HL60	0.782	MAGIC		SRR5355232	MEP	0.641	scImpute		SRR6358017	Jurkat_T_cell	0.676	SAVER		ATCCTTAGTGCTAGCG	memory_CD4_T_cells	0.848	scImpute
				SRR1781169	HL60	0.799	MAGIC		SRR5355233	MEP	0.566	scImpute		SRR6358018	Jurkat_T_cell	0.612	SAVER		ATCGAGGCAATTTAGC	memory_CD4_T_cells	0.878	scImpute
				SRR1781170	HL60	0.796	MAGIC		SRR5355234	MEP	0.717	scImpute		SRR6358019	Jurkat_T_cell	0.668	SAVER		ATCGAGGCACGTTACA	memory_CD4_T_cells	0.862	scImpute
				SRR1781172	HL60	0.798	MAGIC		SRR5355235	MEP	0.684	scImpute		SRR6358020	Jurkat_T_cell	0.61	SAVER		ATCGAGGCACTAAGCC	memory_CD4_T_cells	0.846	scImpute
				SRR1781174	HL60	0.781	MAGIC		SRR5355236	MEP	0.693	scImpute		SRR6358021	Jurkat_T_cell	0.667	SAVER		ATCGAGGCACTGGCTG	memory_CD4_T_cells	0.841	scImpute
				SRR1781171	HL60	0.784	MAGIC		SRR5355237	MEP	0.702	scImpute		SRR6358022	Jurkat_T_cell	0.65	SAVER		ATCGGCCAGTTATTCC	memory_CD4_T_cells	0.862	scImpute
				SRR1781173	HL60	0.529	MAGIC		SRR5355238	MEP	0.693	scImpute		SRR6358023	Jurkat_T_cell	0.663	SAVER		ATCTATGAGACAAGTG	memory_CD4_T_cells	0.873	scImpute
				SRR1781175	HL60	0.795	MAGIC		SRR5355239	MEP	0.633	scImpute		SRR6358024	Jurkat_T_cell	0.653	SAVER		ATGAAGCCAGAGGCTA	memory_CD4_T_cells	0.87	scImpute
				SRR1781176	HL60	0.794	MAGIC		SRR5355240	MEP	0.704	scImpute		SRR6358025	Jurkat_T_cell	0.64	SAVER		ATGAAGTAGTAACCAC	memory_CD4_T_cells	0.867	scImpute
				SRR1781178	HL60	0.616	MAGIC		SRR5355241	MEP	0.673	scImpute		SRR6358026	Jurkat_T_cell	0.612	SAVER		ATGACAACAAGGCCAA	memory_CD4_T_cells	0.879	scImpute
				SRR1781177	HL60	0.792	MAGIC		SRR5355242	MEP	0.648	scImpute		SRR6358027	Jurkat_T_cell	0.648	SAVER		ATGACAACAATAGTCT	memory_CD4_T_cells	0.829	scImpute
				SRR1781180	HL60	0.785	MAGIC		SRR5355243	MEP	0.717	scImpute		SRR6358028	Jurkat_T_cell	0.655	SAVER		ATGACGAAGTAACAGG	memory_CD4_T_cells	0.868	scImpute
				SRR1781179	HL60	0.77	MAGIC		SRR5355244	MEP	0.719	scImpute		SRR6358029	Jurkat_T_cell	0.672	SAVER		ATGACGAAGTTTGAGC	memory_CD4_T_cells	0.876	scImpute
				SRR1781181	HL60	0.763	MAGIC		SRR5355245	MEP	0.711	scImpute		SRR6358030	Jurkat_T_cell	0.625	SAVER		ATGACTCAGCTCCTAC	memory_CD4_T_cells	0.863	scImpute
				SRR1781182	HL60	0.798	MAGIC		SRR5355246	MEP	0.707	scImpute		SRR6358031	Jurkat_T_cell	0.658	SAVER		ATGACTCAGGCATTAC	memory_CD4_T_cells	0.882	scImpute
				SRR1781183	HL60	0.577	MAGIC		SRR5355247	MEP	0.497	scImpute		SRR6358032	Jurkat_T_cell	0.631	SAVER		ATGAGCCGTCAGTAAT	memory_CD4_T_cells	0.872	scImpute
				SRR1781184	HL60	0.793	MAGIC		SRR5355248	MEP	0.708	scImpute		SRR6358033	Jurkat_T_cell	0.638	SAVER		ATGATGACATAAGGAC	memory_CD4_T_cells	0.829	scImpute
				SRR1781185	HL60	0.791	MAGIC		SRR5355249	MEP	0.708	scImpute		SRR6358034	Jurkat_T_cell	0.677	SAVER		ATGATGACATGGTTAT	memory_CD4_T_cells	0.787	scImpute
				SRR1781188	HL60	0.8	MAGIC		SRR5355250	MEP	0.61	scImpute		SRR6358035	Jurkat_T_cell	0.597	SAVER		ATGATGGAGCAGGTTT	memory_CD4_T_cells	0.863	scImpute
				SRR1781187	HL60	0.796	MAGIC		SRR5355251	MEP	0.713	scImpute		SRR6358036	Jurkat_T_cell	0.653	SAVER		ATGATGGAGTAAGGGC	memory_CD4_T_cells	0.864	scImpute
				SRR1781186	HL60	0.69	MAGIC		SRR5355252	MEP	0.719	scImpute		SRR6358038	Jurkat_T_cell	0.573	SAVER		ATGCAGGCAAGCTAAA	memory_CD4_T_cells	0.857	scImpute
				SRR1781189	HL60	0.756	MAGIC		SRR5355253	MEP	0.691	scImpute		SRR6358039	Jurkat_T_cell	0.664	SAVER		ATGCATTCAGCATGAG	memory_CD4_T_cells	0.867	scImpute
				SRR1781190	HL60	0.781	MAGIC		SRR5355254	MEP	0.497	scImpute		SRR6358042	Jurkat_T_cell	0.602	SAVER		ATGCCTGAGGCCTGGT	memory_CD4_T_cells	0.872	scImpute
				SRR1781191	HL60	0.79	MAGIC		SRR5355255	MEP	0.657	scImpute		SRR6358043	Jurkat_T_cell	0.643	SAVER		ATGCGATTCGATTCTT	memory_CD4_T_cells	0.886	scImpute
				SRR1781192	HL60	0.798	MAGIC		SRR5355256	MEP	0.624	scImpute		SRR6358044	Jurkat_T_cell	0.551	SAVER		ATGCGATTCGGTTAGT	memory_CD4_T_cells	0.828	scImpute
				SRR1781194	HL60	0.793	MAGIC		SRR5355257	MEP	0.719	scImpute		SRR6358045	Jurkat_T_cell	0.641	SAVER		ATGCTTAAGTAAGAAC	memory_CD4_T_cells	0.858	scImpute
				SRR1781193	HL60	0.794	MAGIC		SRR5355258	MEP	0.543	scImpute		SRR6358047	Jurkat_T_cell	0.64	SAVER		ATGCTTAAGTTCCCAC	memory_CD4_T_cells	0.863	scImpute
				SRR1781196	HL60	0.794	MAGIC		SRR5355259	MEP	0.721	scImpute		SRR6358048	Jurkat_T_cell	0.677	SAVER		ATGGCCCAGGAGCACG	memory_CD4_T_cells	0.85	scImpute
				SRR1781195	HL60	0.792	MAGIC		SRR5355260	MEP	0.7	scImpute		SRR6358049	Jurkat_T_cell	0.652	SAVER		ATGGCCGGTAAGCTCA	memory_CD4_T_cells	0.871	scImpute
				SRR1781197	HL60	0.768	MAGIC		SRR5355261	MEP	0.678	scImpute		SRR6358050	Jurkat_T_cell	0.577	SAVER		ATGGCTAGTGATTTGG	memory_CD4_T_cells	0.834	scImpute
				SRR1781198	HL60	0.793	MAGIC		SRR5355262	MEP	0.724	scImpute		SRR6358051	Jurkat_T_cell	0.597	SAVER		ATGGCTTAGTGAACGA	memory_CD4_T_cells	0.864	scImpute
				SRR1781200	HL60	0.791	MAGIC		SRR5355263	MEP	0.601	scImpute		SRR6358052	Jurkat_T_cell	0.576	SAVER		ATGGTGCGTTATCGAG	memory_CD4_T_cells	0.88	scImpute
				SRR1781201	HL60	0.798	MAGIC		SRR5355264	MEP	0.707	scImpute		SRR6358053	Jurkat_T_cell	0.637	SAVER		ATGGTTATCTAATTGG	memory_CD4_T_cells	0.871	scImpute
				SRR1781203	HL60	0.745	MAGIC		SRR5355265	MEP	0.7	scImpute		SRR6358055	Jurkat_T_cell	0.566	SAVER		ATGTAACGTGAGCACT	memory_CD4_T_cells	0.877	scImpute
				SRR1781202	HL60	0.792	MAGIC		SRR5355266	MEP	0.708	scImpute		SRR6358056	Jurkat_T_cell	0.65	SAVER		ATGTCAATCGAGGAAC	memory_CD4_T_cells	0.876	scImpute
				SRR1781199	HL60	0.798	MAGIC		SRR5355267	MEP	0.715	scImpute		SRR6358061	Naive_T_cell	0.797	SAVER		ATGTCAATCGCGACAC	memory_CD4_T_cells	0.694	scImpute
				SRR1781204	HL60	0.795	MAGIC		SRR5355268	MEP	0.709	scImpute		SRR6358062	Naive_T_cell	0.803	SAVER		ATGTCATCATTATGAC	memory_CD4_T_cells	0.878	scImpute
				SRR1781207	HL60	0.795	MAGIC		SRR5355269	MEP	0.71	scImpute		SRR6358069	Naive_T_cell	0.739	SAVER		ATGTCCACACAATTAC	memory_CD4_T_cells	0.842	scImpute
				SRR1781208	HL60	0.536	MAGIC		SRR5355270	MEP	0.709	scImpute		SRR6358070	Naive_T_cell	0.805	SAVER		ATGTCCACAGGTTCAC	memory_CD4_T_cells	0.742	scImpute
				SRR1781209	HL60	0.524	MAGIC		SRR5355271	MEP	0.506	scImpute		SRR6358071	Naive_T_cell	0.811	SAVER		ATGTGAGAGACAAGTG	memory_CD4_T_cells	0.862	scImpute
				SRR1781205	HL60	0.793	MAGIC		SRR5355272	MEP	0.661	scImpute		SRR6358074	Naive_T_cell	0.797	SAVER		ATTAACCCAACTAGGG	memory_CD4_T_cells	0.859	scImpute
				SRR1781206	HL60	0.78	MAGIC		SRR5355274	MEP	0.691	scImpute		SRR6358075	Naive_T_cell	0.743	SAVER		ATTACCCGTCCTTCTC	memory_CD4_T_cells	0.832	scImpute
				SRR1781210	HL60	0.763	MAGIC		SRR5355275	MEP	0.718	scImpute		SRR6358080	Naive_T_cell	0.771	SAVER		ATTACCCGTTTCAGGA	memory_CD4_T_cells	0.809	scImpute
				SRR1781211	HL60	0.8	MAGIC		SRR5355276	MEP	0.691	scImpute		SRR6358081	Naive_T_cell	0.806	SAVER		ATTACCGCAATAAGCA	memory_CD4_T_cells	0.828	scImpute
				SRR1781212	HL60	0.794	MAGIC		SRR5355277	MEP	0.587	scImpute		SRR6358085	Naive_T_cell	0.802	SAVER		ATTACCGCAGCTTAGC	memory_CD4_T_cells	0.87	scImpute
				SRR1781213	HL60	0.792	MAGIC		SRR5355278	MEP	0.719	scImpute		SRR6358088	Naive_T_cell	0.756	SAVER		ATTACCGCAGGACACA	memory_CD4_T_cells	0.748	scImpute
				SRR1781214	HL60	0.599	MAGIC		SRR5355279	MEP	0.562	scImpute		SRR6358089	Naive_T_cell	0.813	SAVER		ATTACGTCAACAGCCT	memory_CD4_T_cells	0.876	scImpute
				SRR1781217	HL60	0.795	MAGIC		SRR5355280	MEP	0.713	scImpute		SRR6358092	Naive_T_cell	0.795	SAVER		ATTACGTCACAAGCCT	memory_CD4_T_cells	0.869	scImpute
				SRR1781216	HL60	0.795	MAGIC		SRR5355281	MEP	0.714	scImpute		SRR6358094	Naive_T_cell	0.776	SAVER		ATTACGTCAGGCTAAG	memory_CD4_T_cells	0.873	scImpute
				SRR1781215	HL60	0.795	MAGIC		SRR5355282	MEP	0.692	scImpute		SRR6358096	Naive_T_cell	0.758	SAVER		ATTACGTCATGAATCT	memory_CD4_T_cells	0.853	scImpute
				SRR1781218	HL60	0.787	MAGIC		SRR5355283	MEP	0.716	scImpute		SRR6358099	Naive_T_cell	0.807	SAVER		ATTACGTCATTATGCG	memory_CD4_T_cells	0.862	scImpute
				SRR1780166	K562	0.822	MAGIC		SRR5355284	MEP	0.715	scImpute		SRR6358100	Naive_T_cell	0.811	SAVER		ATTACTGAGGCTACTG	memory_CD4_T_cells	0.819	scImpute
				SRR1780168	K562	0.846	MAGIC		SRR5355285	MEP	0.715	scImpute		SRR6358101	Naive_T_cell	0.769	SAVER		ATTAGCTCAACTAGGG	memory_CD4_T_cells	0.846	scImpute
				SRR1780170	K562	0.808	MAGIC		SRR5355286	MEP	0.695	scImpute		SRR6358104	Naive_T_cell	0.768	SAVER		ATTAGGTGTTACCGGG	memory_CD4_T_cells	0.867	scImpute
				SRR1780172	K562	0.821	MAGIC		SRR5355287	MEP	0.659	scImpute		SRR6358105	Naive_T_cell	0.804	SAVER		ATTATCCTCAATCTCT	memory_CD4_T_cells	0.763	scImpute
				SRR1780174	K562	0.803	MAGIC		SRR5355288	MEP	0.713	scImpute		SRR6358107	Naive_T_cell	0.763	SAVER		ATTATGGTCATGCTAA	memory_CD4_T_cells	0.86	scImpute
				SRR1780176	K562	0.79	MAGIC		SRR5355289	MEP	0.54	scImpute		SRR6358110	Naive_T_cell	0.807	SAVER		ATTCAACCAGGAACAT	memory_CD4_T_cells	0.857	scImpute
				SRR1780184	K562	0.827	MAGIC		SRR5355290	MEP	0.707	scImpute		SRR6358113	Naive_T_cell	0.801	SAVER		ATTCACTTCGGTACGC	memory_CD4_T_cells	0.865	scImpute
				SRR1780186	K562	0.808	MAGIC		SRR5355291	MEP	0.691	scImpute		SRR6358116	Naive_T_cell	0.692	SAVER		ATTCATGAGCCGCTTT	memory_CD4_T_cells	0.864	scImpute
				SRR1780178	K562	0.819	MAGIC		SRR5355296	MEP	0.472	scImpute		SRR6358120	Naive_T_cell	0.776	SAVER		ATTCATGAGCTAATCA	memory_CD4_T_cells	0.871	scImpute
				SRR1780180	K562	0.823	MAGIC		SRR5355298	MEP	0.718	scImpute		SRR6358121	Naive_T_cell	0.814	SAVER		ATTCCTCCACCTACGG	memory_CD4_T_cells	0.881	scImpute
				SRR1780182	K562	0.82	MAGIC		SRR5355300	MEP	0.635	scImpute		SRR6358123	Naive_T_cell	0.795	SAVER		ATTCCTCCAGTTTACG	memory_CD4_T_cells	0.825	scImpute
				SRR1780188	K562	0.838	MAGIC		SRR5355303	MEP	0.724	scImpute		SRR6358124	Naive_T_cell	0.78	SAVER		ATTGCAGGTCCTTCAG	memory_CD4_T_cells	0.873	scImpute
				SRR1780194	K562	0.8	MAGIC		SRR5355305	MEP	0.698	scImpute		SRR6358128	Naive_T_cell	0.781	SAVER		ATTGCAGGTGTCCTGC	memory_CD4_T_cells	0.879	scImpute
				SRR1780196	K562	0.794	MAGIC		SRR5355310	MEP	0.721	scImpute		SRR6358129	Naive_T_cell	0.807	SAVER		ATTGCAGGTGTTGTGA	memory_CD4_T_cells	0.873	scImpute
				SRR1780202	K562	0.71	MAGIC		SRR5355312	MEP	0.691	scImpute		SRR6358135	Naive_T_cell	0.772	SAVER		ATTGCGCCAATGCCCG	memory_CD4_T_cells	0.854	scImpute
				SRR1780198	K562	0.796	MAGIC		SRR5355313	MEP	0.725	scImpute		SRR6358138	Naive_T_cell	0.809	SAVER		ATTGCGCCAGTTTGGC	memory_CD4_T_cells	0.866	scImpute
				SRR1780200	K562	0.785	MAGIC		SRR5355315	MEP	0.722	scImpute		SRR6358139	Naive_T_cell	0.803	SAVER		ATTGTGATCCGGTTAG	memory_CD4_T_cells	0.874	scImpute
				SRR1780204	K562	0.797	MAGIC		SRR5355319	MEP	0.649	scImpute		SRR6358140	Naive_T_cell	0.803	SAVER		ATTTAGCCAAGTTATC	memory_CD4_T_cells	0.874	scImpute
				SRR1780206	K562	0.795	MAGIC		SRR5355320	MEP	0.632	scImpute		SRR6358146	Naive_T_cell	0.769	SAVER		ATTTAGCCAGTAATAG	memory_CD4_T_cells	0.879	scImpute
				SRR1780212	K562	0.843	MAGIC		SRR5355321	MEP	0.679	scImpute		SRR6358152	Naive_T_cell	0.761	SAVER		ATTTAGCCATGACTAT	memory_CD4_T_cells	0.868	scImpute
				SRR1780210	K562	0.797	MAGIC		SRR5355322	MEP	0.709	scImpute		SRR6358154	Naive_T_cell	0.779	SAVER		ATTTGCGCAAGATTCT	memory_CD4_T_cells	0.771	scImpute
				SRR1780208	K562	0.827	MAGIC		SRR5355325	MEP	0.667	scImpute		SRR6358637	Naive_T_cell	0.774	SAVER		ATTTGTGAGCAAGATG	memory_CD4_T_cells	0.875	scImpute
				SRR1780214	K562	0.831	MAGIC		SRR5355327	MEP	0.707	scImpute		SRR6358639	Naive_T_cell	0.787	SAVER		CAAACAACATGACTAT	memory_CD4_T_cells	0.846	scImpute
				SRR1780216	K562	0.861	MAGIC		SRR5355329	MEP	0.717	scImpute		SRR6358640	Naive_T_cell	0.791	SAVER		CAAACATGTGGTTATG	memory_CD4_T_cells	0.878	scImpute
				SRR1780218	K562	0.813	MAGIC		SRR5355336	MEP	0.712	scImpute		SRR6358642	Naive_T_cell	0.738	SAVER		CAAACCGTCACTTTAC	memory_CD4_T_cells	0.872	scImpute
				SRR1780224	K562	0.801	MAGIC		SRR5355343	MEP	0.463	scImpute		SRR6358643	Naive_T_cell	0.807	SAVER		CAAACCGTCATCCTGC	memory_CD4_T_cells	0.836	scImpute
				SRR1780222	K562	0.802	MAGIC		SRR5355351	MEP	0.668	scImpute		SRR6358644	Naive_T_cell	0.775	SAVER		CAAACCGTCCCGTTAC	memory_CD4_T_cells	0.866	scImpute
				SRR1780220	K562	0.814	MAGIC		SRR5355358	MEP	0.703	scImpute		SRR6358646	Naive_T_cell	0.811	SAVER		CAAACCGTCCGCAAAT	memory_CD4_T_cells	0.855	scImpute
				SRR1780228	K562	0.815	MAGIC		SRR5355359	MEP	0.666	scImpute		SRR6358647	Naive_T_cell	0.768	SAVER		CAAACGCGTTACATCC	memory_CD4_T_cells	0.777	scImpute
				SRR1780230	K562	0.797	MAGIC		SRR5355363	MEP	0.673	scImpute		SRR6358648	Naive_T_cell	0.743	SAVER		CAAACTGGTTATTGCC	memory_CD4_T_cells	0.807	scImpute
				SRR1780226	K562	0.837	MAGIC		SRR5355364	MEP	0.456	scImpute		SRR6358649	Naive_T_cell	0.787	SAVER		CAAAGCGCACACCAAC	memory_CD4_T_cells	0.794	scImpute
				SRR1780232	K562	0.807	MAGIC		SRR5355366	MEP	0.663	scImpute		SRR6358650	Naive_T_cell	0.808	SAVER		CAAAGGATCGTTAAGC	memory_CD4_T_cells	0.877	scImpute
				SRR1780236	K562	0.849	MAGIC		SRR5355377	MEP	0.702	scImpute		SRR6358796	Naive_T_cell	0.797	SAVER		CAAATCATCCTGTTCA	memory_CD4_T_cells	0.859	scImpute
				SRR1780234	K562	0.815	MAGIC		SRR5355379	MEP	0.678	scImpute		SRR6358798	Naive_T_cell	0.8	SAVER		CAAATCATCTCACTAT	memory_CD4_T_cells	0.802	scImpute
				SRR1780238	K562	0.807	MAGIC		SRR5355381	MEP	0.5	scImpute		SRR6358799	Naive_T_cell	0.804	SAVER		CAACAGGCAGTAAAGC	memory_CD4_T_cells	0.871	scImpute
				SRR1780240	K562	0.814	MAGIC		SRR5355386	MEP	0.459	scImpute		SRR6358800	Naive_T_cell	0.708	SAVER		CAACCCGCACAGGGAC	memory_CD4_T_cells	0.729	scImpute
				SRR1780242	K562	0.814	MAGIC		SRR5353857	MPP	0.695	scImpute		SRR6358802	Naive_T_cell	0.775	SAVER		CAACCCTTCTTGGACG	memory_CD4_T_cells	0.81	scImpute
				SRR1780244	K562	0.808	MAGIC		SRR5353858	MPP	0.695	scImpute		SRR6358804	Naive_T_cell	0.75	SAVER		CAACTAGGTTTGGGTA	memory_CD4_T_cells	0.872	scImpute
				SRR1780250	K562	0.775	MAGIC		SRR5353861	MPP	0.667	scImpute		SRR6358805	Naive_T_cell	0.788	SAVER		CAAGACAAGGATAAAC	memory_CD4_T_cells	0.854	scImpute
				SRR1780248	K562	0.814	MAGIC		SRR5353862	MPP	0.677	scImpute		SRR6358806	Naive_T_cell	0.78	SAVER		CAAGACAAGTAGGCGG	memory_CD4_T_cells	0.826	scImpute
				SRR1780246	K562	0.753	MAGIC		SRR5353863	MPP	0.692	scImpute		SRR6358807	Naive_T_cell	0.767	SAVER		CAAGGCCTCCGCCTAT	memory_CD4_T_cells	0.845	scImpute
				SRR1780190	K562	0.803	MAGIC		SRR5353864	MPP	0.663	scImpute		SRR6358810	Naive_T_cell	0.81	SAVER		CAAGGTAAGCTTTGTT	memory_CD4_T_cells	0.74	scImpute
				SRR1780254	K562	0.78	MAGIC		SRR5353865	MPP	0.667	scImpute		SRR6358812	Naive_T_cell	0.797	SAVER		CAAGGTAAGTCATTTC	memory_CD4_T_cells	0.858	scImpute
				SRR1780252	K562	0.739	MAGIC		SRR5353866	MPP	0.675	scImpute		SRR6358813	Naive_T_cell	0.797	SAVER		CAAGGTTTCTACTAAG	memory_CD4_T_cells	0.85	scImpute
				SRR1780192	K562	0.803	MAGIC		SRR5353867	MPP	0.672	scImpute		SRR6358815	Naive_T_cell	0.788	SAVER		CAAGTAACAATCCTGA	memory_CD4_T_cells	0.862	scImpute
				SRR1780256	K562	0.786	MAGIC		SRR5353869	MPP	0.677	scImpute		SRR6358817	Naive_T_cell	0.694	SAVER		CAAGTAACAGTTTGTG	memory_CD4_T_cells	0.871	scImpute
				SRR1780262	K562	0.771	MAGIC		SRR5353870	MPP	0.69	scImpute		SRR6358818	Naive_T_cell	0.715	SAVER		CAAGTATGTATTGTGG	memory_CD4_T_cells	0.872	scImpute
				SRR1780260	K562	0.842	MAGIC		SRR5353871	MPP	0.68	scImpute		SRR6358821	Naive_T_cell	0.658	SAVER		CAAGTGAAGAAGCTAG	memory_CD4_T_cells	0.865	scImpute
				SRR1780258	K562	0.82	MAGIC		SRR5353872	MPP	0.694	scImpute		SRR6358823	Naive_T_cell	0.805	SAVER		CAAGTGAAGCACCACA	memory_CD4_T_cells	0.863	scImpute
				SRR1780264	K562	0.817	MAGIC		SRR5353873	MPP	0.645	scImpute		SRR6358824	Naive_T_cell	0.746	SAVER		CAAGTTATCTGTGCAG	memory_CD4_T_cells	0.843	scImpute
				SRR1780266	K562	0.816	MAGIC		SRR5353874	MPP	0.651	scImpute		SRR6358825	Naive_T_cell	0.654	SAVER		CAATAAGCAATAGCCC	memory_CD4_T_cells	0.862	scImpute
				SRR1780270	K562	0.79	MAGIC		SRR5353875	MPP	0.677	scImpute		SRR6358826	Naive_T_cell	0.769	SAVER		CAATAAGCAATGAAGC	memory_CD4_T_cells	0.869	scImpute
				SRR1780272	K562	0.799	MAGIC		SRR5353876	MPP	0.696	scImpute		SRR6358827	Naive_T_cell	0.792	SAVER		CAATCCTGTATTGTCC	memory_CD4_T_cells	0.864	scImpute
				SRR1780268	K562	0.805	MAGIC		SRR5353878	MPP	0.695	scImpute		SRR6358652	Naive_T_cell	0.8	SAVER		CAATCGCCATTCCTCG	memory_CD4_T_cells	0.867	scImpute
				SRR1780274	K562	0.826	MAGIC		SRR5353880	MPP	0.693	scImpute		SRR6358653	Naive_T_cell	0.705	SAVER		CAATGAACACCCTCAC	memory_CD4_T_cells	0.854	scImpute
				SRR1780276	K562	0.767	MAGIC		SRR5353881	MPP	0.684	scImpute		SRR6358654	Naive_T_cell	0.81	SAVER		CAATGAACATAAGGAC	memory_CD4_T_cells	0.879	scImpute
				SRR1780278	K562	0.831	MAGIC		SRR5353882	MPP	0.683	scImpute		SRR6358655	Naive_T_cell	0.74	SAVER		CAATGACTCACCAATA	memory_CD4_T_cells	0.865	scImpute
				SRR1780280	K562	0.812	MAGIC		SRR5353883	MPP	0.661	scImpute		SRR6358656	Naive_T_cell	0.71	SAVER		CAATGACTCTGTAAGC	memory_CD4_T_cells	0.855	scImpute
				SRR1780282	K562	0.849	MAGIC		SRR5353884	MPP	0.668	scImpute		SRR6358658	Naive_T_cell	0.749	SAVER		CACAAGCGTGACATAT	memory_CD4_T_cells	0.874	scImpute
				SRR1780284	K562	0.846	MAGIC		SRR5353886	MPP	0.672	scImpute		SRR6358659	Naive_T_cell	0.791	SAVER		CACAATATCCCTGTTA	memory_CD4_T_cells	0.835	scImpute
				SRR1780288	K562	0.807	MAGIC		SRR5353887	MPP	0.648	scImpute		SRR6358660	Naive_T_cell	0.784	SAVER		CACAGGGAGTCCTTCA	memory_CD4_T_cells	0.813	scImpute
				SRR1780286	K562	0.815	MAGIC		SRR5353888	MPP	0.684	scImpute		SRR6358662	Naive_T_cell	0.811	SAVER		CACATAATCGTCCTTA	memory_CD4_T_cells	0.784	scImpute
				SRR1780292	K562	0.814	MAGIC		SRR5353890	MPP	0.67	scImpute		SRR6358663	Naive_T_cell	0.764	SAVER		CACATTAAGGCGCACT	memory_CD4_T_cells	0.856	scImpute
				SRR1780294	K562	0.817	MAGIC		SRR5353891	MPP	0.66	scImpute		SRR6358664	Naive_T_cell	0.793	SAVER		CACATTAAGTCCTGAG	memory_CD4_T_cells	0.853	scImpute
				SRR1780296	K562	0.801	MAGIC		SRR5353892	MPP	0.681	scImpute		SRR6358665	Naive_T_cell	0.806	SAVER		CACCAACCAAGCTAAA	memory_CD4_T_cells	0.838	scImpute
				SRR1780298	K562	0.836	MAGIC		SRR5353893	MPP	0.675	scImpute		SRR6358666	Naive_T_cell	0.734	SAVER		CACCGGTAGTCATGCG	memory_CD4_T_cells	0.879	scImpute
				SRR1780290	K562	0.822	MAGIC		SRR5353894	MPP	0.677	scImpute		SRR6358669	Naive_T_cell	0.725	SAVER		CACCTGTTCACACAGT	memory_CD4_T_cells	0.859	scImpute
				SRR1780300	K562	0.804	MAGIC		SRR5353895	MPP	0.698	scImpute		SRR6358670	Naive_T_cell	0.769	SAVER		CACCTGTTCGTTTCTG	memory_CD4_T_cells	0.759	scImpute
				SRR1780302	K562	0.838	MAGIC		SRR5353896	MPP	0.675	scImpute		SRR6358671	Naive_T_cell	0.809	SAVER		CACGCAATCAGTATTG	memory_CD4_T_cells	0.803	scImpute
				SRR1780304	K562	0.856	MAGIC		SRR5353897	MPP	0.671	scImpute		SRR6358672	Naive_T_cell	0.747	SAVER		CACGCAATCTGTGCCT	memory_CD4_T_cells	0.843	scImpute
				SRR1780306	K562	0.854	MAGIC		SRR5353898	MPP	0.673	scImpute		SRR6358673	Naive_T_cell	0.805	SAVER		CACTGACCACGTAATT	memory_CD4_T_cells	0.875	scImpute
				SRR1780308	K562	0.841	MAGIC		SRR5353899	MPP	0.693	scImpute		SRR6358674	Naive_T_cell	0.738	SAVER		CACTTAAAGGTGAAAT	memory_CD4_T_cells	0.874	scImpute
				SRR1780310	K562	0.838	MAGIC		SRR5353901	MPP	0.663	scImpute		SRR6358676	Naive_T_cell	0.802	SAVER		CAGAATCTCGTTCACC	memory_CD4_T_cells	0.867	scImpute
				SRR1780314	K562	0.824	MAGIC		SRR5353902	MPP	0.688	scImpute		SRR6358677	Naive_T_cell	0.687	SAVER		CAGCCAATCCCATAGG	memory_CD4_T_cells	0.838	scImpute
				SRR1780312	K562	0.829	MAGIC		SRR5353903	MPP	0.697	scImpute		SRR6358678	Naive_T_cell	0.806	SAVER		CAGCCAATCTTTGACT	memory_CD4_T_cells	0.862	scImpute
				SRR1780316	K562	0.804	MAGIC		SRR5353904	MPP	0.677	scImpute		SRR6358679	Naive_T_cell	0.587	SAVER		CAGCCTAAGCTATGAC	memory_CD4_T_cells	0.859	scImpute
				SRR1780318	K562	0.797	MAGIC		SRR5353905	MPP	0.683	scImpute		SRR6358680	Naive_T_cell	0.812	SAVER		CAGCTAAGTTGCTGGG	memory_CD4_T_cells	0.88	scImpute
				SRR1780320	K562	0.8	MAGIC		SRR5353906	MPP	0.681	scImpute		SRR6358682	Naive_T_cell	0.728	SAVER		CAGCTATAGGGTTATC	memory_CD4_T_cells	0.867	scImpute
				SRR1780326	K562	0.827	MAGIC		SRR5353907	MPP	0.689	scImpute		SRR6358683	Naive_T_cell	0.761	SAVER		CAGCTCAAGTGAACCT	memory_CD4_T_cells	0.803	scImpute
				SRR1780324	K562	0.79	MAGIC		SRR5353908	MPP	0.699	scImpute		SRR6358684	Naive_T_cell	0.808	SAVER		CAGGAAGGTTCTTTAG	memory_CD4_T_cells	0.833	scImpute
				SRR1780328	K562	0.822	MAGIC		SRR5353910	MPP	0.665	scImpute		SRR6358685	Naive_T_cell	0.738	SAVER		CAGGAAGGTTGTAACG	memory_CD4_T_cells	0.88	scImpute
				SRR1780330	K562	0.816	MAGIC		SRR5353911	MPP	0.681	scImpute		SRR6358686	Naive_T_cell	0.816	SAVER		CAGGACACAGTTTCTC	memory_CD4_T_cells	0.869	scImpute
				SRR1780338	K562	0.806	MAGIC		SRR5353912	MPP	0.663	scImpute		SRR6358687	Naive_T_cell	0.766	SAVER		CAGGACCTCGCTCACT	memory_CD4_T_cells	0.858	scImpute
				SRR1780334	K562	0.799	MAGIC		SRR5353913	MPP	0.677	scImpute		SRR6358688	Naive_T_cell	0.791	SAVER		CAGGATGCACATACTG	memory_CD4_T_cells	0.867	scImpute
				SRR1780336	K562	0.81	MAGIC		SRR5353914	MPP	0.687	scImpute		SRR6358689	Naive_T_cell	0.794	SAVER		CAGGCTATCCTGGTCT	memory_CD4_T_cells	0.845	scImpute
				SRR1780342	K562	0.804	MAGIC		SRR5353915	MPP	0.674	scImpute		SRR6358690	Naive_T_cell	0.728	SAVER		CAGGCTATCGAAGTAG	memory_CD4_T_cells	0.817	scImpute
				SRR1780332	K562	0.813	MAGIC		SRR5353916	MPP	0.671	scImpute		SRR6358691	Naive_T_cell	0.809	SAVER		CAGGCTATCGTTAAGC	memory_CD4_T_cells	0.811	scImpute
				SRR1780344	K562	0.775	MAGIC		SRR5353917	MPP	0.69	scImpute		SRR6358692	Naive_T_cell	0.801	SAVER		CAGGCTGGTTAGCAGC	memory_CD4_T_cells	0.862	scImpute
				SRR1780340	K562	0.832	MAGIC		SRR5353919	MPP	0.681	scImpute		SRR6358693	Naive_T_cell	0.652	SAVER		CAGGTCCAGTTGGATC	memory_CD4_T_cells	0.793	scImpute
				SRR1780354	K562	0.787	MAGIC		SRR5353920	MPP	0.678	scImpute		SRR6358694	Naive_T_cell	0.803	SAVER		CAGGTTAGTAGGATTT	memory_CD4_T_cells	0.865	scImpute
				SRR1780352	K562	0.824	MAGIC		SRR5353921	MPP	0.683	scImpute		SRR6358695	Naive_T_cell	0.781	SAVER		CAGGTTAGTCCCGAAG	memory_CD4_T_cells	0.844	scImpute
				SRR1780348	K562	0.623	MAGIC		SRR5353922	MPP	0.664	scImpute		SRR6358696	Naive_T_cell	0.768	SAVER		CATAGACTCTAAGGAG	memory_CD4_T_cells	0.872	scImpute
				SRR1780358	K562	0.743	MAGIC		SRR5353923	MPP	0.671	scImpute		SRR6358697	Naive_T_cell	0.804	SAVER		CATAGACTCTCACTCA	memory_CD4_T_cells	0.866	scImpute
				SRR1780356	K562	0.798	MAGIC		SRR5353924	MPP	0.675	scImpute		SRR6358698	Naive_T_cell	0.731	SAVER		CATAGACTCTTGAGGT	memory_CD4_T_cells	0.87	scImpute
				SRR1780362	K562	0.782	MAGIC		SRR5353925	MPP	0.678	scImpute		SRR6358699	Naive_T_cell	0.789	SAVER		CATAGCTAGCAAGACA	memory_CD4_T_cells	0.7	scImpute
				SRR1780360	K562	0.78	MAGIC		SRR5353926	MPP	0.664	scImpute		SRR6358700	Naive_T_cell	0.769	SAVER		CATAGCTAGCCATCAG	memory_CD4_T_cells	0.87	scImpute
				SRR1780366	K562	0.803	MAGIC		SRR5353927	MPP	0.682	scImpute		SRR6358701	Naive_T_cell	0.779	SAVER		CATAGCTAGCCTGGTA	memory_CD4_T_cells	0.8	scImpute
				SRR1780370	K562	0.752	MAGIC		SRR5353928	MPP	0.662	scImpute		SRR6358702	Naive_T_cell	0.765	SAVER		CATAGGCGTTCCGGGA	memory_CD4_T_cells	0.869	scImpute
				SRR1780374	K562	0.749	MAGIC		SRR5353929	MPP	0.68	scImpute		SRR6358703	Naive_T_cell	0.809	SAVER		CATAGGCGTTTGTTGC	memory_CD4_T_cells	0.749	scImpute
				SRR1780376	K562	0.742	MAGIC		SRR5353930	MPP	0.673	scImpute		SRR6358704	Naive_T_cell	0.789	SAVER		CATAGGTTCTGTGAGT	memory_CD4_T_cells	0.859	scImpute
				SRR1780380	K562	0.781	MAGIC		SRR5353932	MPP	0.647	scImpute		SRR6358705	Naive_T_cell	0.808	SAVER		CATATCGCATTGTTGG	memory_CD4_T_cells	0.877	scImpute
				SRR1780386	K562	0.743	MAGIC		SRR5353934	MPP	0.683	scImpute		SRR6358706	Naive_T_cell	0.725	SAVER		CATCAATCATAATCAC	memory_CD4_T_cells	0.859	scImpute
				SRR1780392	K562	0.75	MAGIC		SRR5353935	MPP	0.686	scImpute		SRR6358707	Naive_T_cell	0.698	SAVER		CATCAATCATGCTCCC	memory_CD4_T_cells	0.867	scImpute
				SRR1780390	K562	0.768	MAGIC		SRR5353936	MPP	0.679	scImpute		SRR6358708	Naive_T_cell	0.743	SAVER		CATCAGCCAACTAACT	memory_CD4_T_cells	0.798	scImpute
				SRR1780396	K562	0.771	MAGIC		SRR5353937	MPP	0.661	scImpute		SRR6358709	Naive_T_cell	0.749	SAVER		CATCAGCCAGGTATTT	memory_CD4_T_cells	0.858	scImpute
				SRR1780384	K562	0.762	MAGIC		SRR5353938	MPP	0.686	scImpute		SRR6358710	Naive_T_cell	0.799	SAVER		CATCATAAGGATCACT	memory_CD4_T_cells	0.836	scImpute
				SRR1780402	K562	0.745	MAGIC		SRR5353939	MPP	0.682	scImpute		SRR6358711	Naive_T_cell	0.748	SAVER		CATCCCAGTAAGTCGC	memory_CD4_T_cells	0.82	scImpute
				SRR1780400	K562	0.746	MAGIC		SRR5353940	MPP	0.683	scImpute		SRR6358713	Naive_T_cell	0.768	SAVER		CATCCTCAGGTGTTAC	memory_CD4_T_cells	0.871	scImpute
				SRR1780406	K562	0.79	MAGIC		SRR5353941	MPP	0.663	scImpute		SRR6358714	Naive_T_cell	0.741	SAVER		CATCGCTTCCTCAGTC	memory_CD4_T_cells	0.865	scImpute
				SRR1780388	K562	0.749	MAGIC		SRR5353942	MPP	0.69	scImpute		SRR6358715	Naive_T_cell	0.814	SAVER		CATGAGGCATGTTGCA	memory_CD4_T_cells	0.875	scImpute
				SRR1780410	K562	0.703	MAGIC		SRR5353944	MPP	0.682	scImpute		SRR6358716	Naive_T_cell	0.653	SAVER		CATGCATAGCGAGTAA	memory_CD4_T_cells	0.876	scImpute
				SRR1780404	K562	0.782	MAGIC		SRR5353945	MPP	0.677	scImpute		SRR6358717	Naive_T_cell	0.798	SAVER		CATGCATAGTTTGGGT	memory_CD4_T_cells	0.676	scImpute
				SRR1780408	K562	0.767	MAGIC		SRR5353946	MPP	0.693	scImpute		SRR6358718	Naive_T_cell	0.795	SAVER		CATTATCTCACAAGCT	memory_CD4_T_cells	0.833	scImpute
				SRR1780416	K562	0.767	MAGIC		SRR5353947	MPP	0.644	scImpute		SRR6358719	Naive_T_cell	0.802	SAVER		CATTATGAGCAAGACA	memory_CD4_T_cells	0.806	scImpute
				SRR1780422	K562	0.764	MAGIC		SRR5353948	MPP	0.666	scImpute		SRR6358720	Naive_T_cell	0.809	SAVER		CATTATGAGGGACCTC	memory_CD4_T_cells	0.846	scImpute
				SRR1780424	K562	0.771	MAGIC		SRR5353949	MPP	0.632	scImpute		SRR6358721	Naive_T_cell	0.749	SAVER		CATTCCTCACCTGGTG	memory_CD4_T_cells	0.876	scImpute
				SRR1780428	K562	0.725	MAGIC		SRR5353950	MPP	0.397	scImpute		SRR6358722	Naive_T_cell	0.746	SAVER		CATTGTAAGAGGAAGG	memory_CD4_T_cells	0.877	scImpute
				SRR1780430	K562	0.773	MAGIC		SRR5353951	MPP	0.67	scImpute		SRR6358723	Naive_T_cell	0.791	SAVER		CATTTGTTCACTCAAA	memory_CD4_T_cells	0.862	scImpute
				SRR1780420	K562	0.703	MAGIC		SRR5353952	MPP	0.682	scImpute		SRR6358724	Naive_T_cell	0.812	SAVER		CCAAACTAGATAAAGC	memory_CD4_T_cells	0.73	scImpute
				SRR1780418	K562	0.788	MAGIC		SRR5353954	MPP	0.689	scImpute		SRR6358725	Naive_T_cell	0.689	SAVER		CCAAATCAGATGCCTG	memory_CD4_T_cells	0.866	scImpute
				SRR1780432	K562	0.768	MAGIC		SRR5353955	MPP	0.672	scImpute		SRR6358726	Naive_T_cell	0.817	SAVER		CCAACATAGACAGGCG	memory_CD4_T_cells	0.85	scImpute
				SRR1780438	K562	0.796	MAGIC		SRR5353956	MPP	0.685	scImpute		SRR6358727	Naive_T_cell	0.733	SAVER		CCAACATAGAGGCTAA	memory_CD4_T_cells	0.877	scImpute
				SRR1780440	K562	0.754	MAGIC		SRR5353957	MPP	0.688	scImpute		SRR6358728	Naive_T_cell	0.807	SAVER		CCAACCCGTATTGGAT	memory_CD4_T_cells	0.827	scImpute
				SRR1780448	K562	0.732	MAGIC		SRR5353958	MPP	0.688	scImpute		SRR6358729	Naive_T_cell	0.758	SAVER		CCAACCCGTGATCAGC	memory_CD4_T_cells	0.88	scImpute
				SRR1780436	K562	0.765	MAGIC		SRR5353959	MPP	0.659	scImpute		SRR6358730	Naive_T_cell	0.722	SAVER		CCAAGGCTCAATGTCA	memory_CD4_T_cells	0.866	scImpute
				SRR1780434	K562	0.766	MAGIC		SRR5353960	MPP	0.689	scImpute		SRR6358731	Naive_T_cell	0.762	SAVER		CCACAATAGGGTGAGT	memory_CD4_T_cells	0.807	scImpute
				SRR1780444	K562	0.759	MAGIC		SRR5353961	MPP	0.678	scImpute		SRR6358732	Naive_T_cell	0.795	SAVER		CCACAGGGTAACGAGG	memory_CD4_T_cells	0.831	scImpute
				SRR1780446	K562	0.802	MAGIC		SRR5353962	MPP	0.676	scImpute		SRR6358733	Naive_T_cell	0.794	SAVER		CCACAGGGTGAACAAA	memory_CD4_T_cells	0.877	scImpute
				SRR1780450	K562	0.77	MAGIC		SRR5353963	MPP	0.651	scImpute		SRR6358735	Naive_T_cell	0.745	SAVER		CCACATTGTGCTAGAC	memory_CD4_T_cells	0.768	scImpute
				SRR1780452	K562	0.762	MAGIC		SRR5353964	MPP	0.631	scImpute		SRR6358736	Naive_T_cell	0.751	SAVER		CCACATTGTTAATGCG	memory_CD4_T_cells	0.867	scImpute
				SRR1780458	K562	0.773	MAGIC		SRR5353965	MPP	0.667	scImpute		SRR6358739	Naive_T_cell	0.786	SAVER		CCACATTGTTCGGGAT	memory_CD4_T_cells	0.806	scImpute
				SRR1780466	K562	0.785	MAGIC		SRR5353966	MPP	0.663	scImpute		SRR6358740	Naive_T_cell	0.802	SAVER		CCACTTGGTTGCCTCA	memory_CD4_T_cells	0.832	scImpute
				SRR1780454	K562	0.762	MAGIC		SRR5353968	MPP	0.688	scImpute		SRR6358741	Naive_T_cell	0.814	SAVER		CCAGCTAAGTTCCCGT	memory_CD4_T_cells	0.866	scImpute
				SRR1780456	K562	0.773	MAGIC		SRR5353969	MPP	0.686	scImpute		SRR6358743	Naive_T_cell	0.795	SAVER		CCAGCTGCATAAGCAA	memory_CD4_T_cells	0.862	scImpute
				SRR1780460	K562	0.796	MAGIC		SRR5353970	MPP	0.683	scImpute		SRR6358744	Naive_T_cell	0.724	SAVER		CCAGGAACAATCCCTT	memory_CD4_T_cells	0.871	scImpute
				SRR1780462	K562	0.761	MAGIC		SRR5353971	MPP	0.685	scImpute		SRR6358745	Naive_T_cell	0.738	SAVER		CCATAAATCAATCTCT	memory_CD4_T_cells	0.875	scImpute
				SRR1780470	K562	0.778	MAGIC		SRR5353972	MPP	0.646	scImpute		SRR6358748	Naive_T_cell	0.792	SAVER		CCATAAATCACTTCAT	memory_CD4_T_cells	0.879	scImpute
				SRR1780474	K562	0.78	MAGIC		SRR5353974	MPP	0.66	scImpute		SRR6358749	Naive_T_cell	0.797	SAVER		CCATAAATCGGGACTC	memory_CD4_T_cells	0.877	scImpute
				SRR1780472	K562	0.771	MAGIC		SRR5353975	MPP	0.679	scImpute		SRR6358750	Naive_T_cell	0.786	SAVER		CCATAAGGTTTGCTGT	memory_CD4_T_cells	0.861	scImpute
				SRR1780478	K562	0.775	MAGIC		SRR5353976	MPP	0.692	scImpute		SRR6358753	Naive_T_cell	0.803	SAVER		CCATAATCAATTTGGT	memory_CD4_T_cells	0.873	scImpute
				SRR1780482	K562	0.757	MAGIC		SRR5353977	MPP	0.665	scImpute		SRR6358754	Naive_T_cell	0.757	SAVER		CCATTGTGTACTTAGG	memory_CD4_T_cells	0.857	scImpute
				SRR1780484	K562	0.727	MAGIC		SRR5353978	MPP	0.677	scImpute		SRR6358755	Naive_T_cell	0.782	SAVER		CCCAAACCACGTAATT	memory_CD4_T_cells	0.853	scImpute
				SRR1780496	K562	0.791	MAGIC		SRR5353979	MPP	0.691	scImpute		SRR6358758	Naive_T_cell	0.775	SAVER		CCCAAACCAGCTACGT	memory_CD4_T_cells	0.867	scImpute
				SRR1780494	K562	0.757	MAGIC		SRR5353980	MPP	0.671	scImpute		SRR6358759	Naive_T_cell	0.727	SAVER		CCCAAACCAGTCTAAT	memory_CD4_T_cells	0.836	scImpute
				SRR1780498	K562	0.786	MAGIC		SRR5353981	MPP	0.656	scImpute		SRR6358760	Naive_T_cell	0.799	SAVER		CCCAAATAGGATAAAC	memory_CD4_T_cells	0.863	scImpute
				SRR1780500	K562	0.772	MAGIC		SRR5353982	MPP	0.657	scImpute		SRR6358761	Naive_T_cell	0.726	SAVER		CCCAACCGTGGAGCAA	memory_CD4_T_cells	0.872	scImpute
				SRR1780480	K562	0.781	MAGIC		SRR5353983	MPP	0.683	scImpute		SRR6358762	Naive_T_cell	0.691	SAVER		CCCAGCACACCTAAGC	memory_CD4_T_cells	0.828	scImpute
				SRR1780504	K562	0.768	MAGIC		SRR5353984	MPP	0.687	scImpute		SRR6358765	Naive_T_cell	0.795	SAVER		CCCAGCACATTGTCCT	memory_CD4_T_cells	0.875	scImpute
				SRR1780502	K562	0.775	MAGIC		SRR5353985	MPP	0.672	scImpute		SRR6358766	Naive_T_cell	0.768	SAVER		CCCATAACAATGAATG	memory_CD4_T_cells	0.68	scImpute
				SRR1780506	K562	0.751	MAGIC		SRR5353986	MPP	0.665	scImpute		SRR6358767	Naive_T_cell	0.782	SAVER		CCCGCAACAATCCTAG	memory_CD4_T_cells	0.836	scImpute
				SRR1780512	K562	0.757	MAGIC		SRR5353987	MPP	0.687	scImpute		SRR6358769	Naive_T_cell	0.8	SAVER		CCCGTTGTCCAAGTGT	memory_CD4_T_cells	0.876	scImpute
				SRR1780508	K562	0.738	MAGIC		SRR5353988	MPP	0.655	scImpute		SRR6358770	Naive_T_cell	0.777	SAVER		CCCTAATGTCAATGTG	memory_CD4_T_cells	0.838	scImpute
				SRR1780510	K562	0.753	MAGIC		SRR5353989	MPP	0.672	scImpute		SRR6358771	Naive_T_cell	0.792	SAVER		CCCTCAGTCACATTGA	memory_CD4_T_cells	0.801	scImpute
				SRR1780518	K562	0.749	MAGIC		SRR5353990	MPP	0.681	scImpute		SRR6358773	Naive_T_cell	0.789	SAVER		CCCTCAGTCCATAAGC	memory_CD4_T_cells	0.809	scImpute
				SRR1780520	K562	0.754	MAGIC		SRR5353991	MPP	0.635	scImpute		SRR6358777	Naive_T_cell	0.776	SAVER		CCCTCAGTCCTAAATG	memory_CD4_T_cells	0.864	scImpute
				SRR1780522	K562	0.76	MAGIC		SRR5353992	MPP	0.693	scImpute		SRR6358778	Naive_T_cell	0.806	SAVER		CCCTCATAGCTGTAAC	memory_CD4_T_cells	0.855	scImpute
[truncated: 68,226 more rows]

## Sheet: Figure 1e
Dataset	Method	Silhouette Score
Cell lines	scImpute	0.172977
Cell lines	MAGIC	0.707128
Cell lines	SAVER	0.0278067
Cell lines	cisTopic	0.745513
Cell lines	DCA	0.567975
Cell lines	scBFA	0.487425
Cell lines	SCALE	0.6855
Cell lines	Raw	0.0210713
Cell lines	PCA	0.00586908
Cell lines	scOpen	0.876522
Hematopoiesis	scImpute	-0.0665629
Hematopoiesis	MAGIC	0.0990229
Hematopoiesis	SAVER	-0.00247527
Hematopoiesis	cisTopic	0.171149
Hematopoiesis	DCA	0.180405
Hematopoiesis	scBFA	0.010989
Hematopoiesis	SCALE	0.0216319
Hematopoiesis	Raw	-0.00408455
Hematopoiesis	PCA	-0.011595
Hematopoiesis	scOpen	0.303057
T-cells	scImpute	0.0278822
T-cells	MAGIC	0.300969
T-cells	SAVER	-0.00545074
T-cells	cisTopic	0.323074
T-cells	DCA	0.0526125
T-cells	scBFA	0.108919
T-cells	SCALE	0.0720215
T-cells	Raw	-0.00221403
T-cells	PCA	-0.0189867
T-cells	scOpen	0.424537
PBMC	scImpute	0.00889813
PBMC	MAGIC	0.297776
PBMC	cisTopic	-0.0118297
PBMC	scBFA	0.115295
PBMC	SCALE	-0.173875
PBMC	Raw	-0.00511027
PBMC	scOpen	0.414036

## Sheet: Figure 1f
Dataset	Method	Mean_ARI	SD	P-value
Cell lines	MAGIC	0.760395	0.091079	0.742188
Cell lines	scOpen	0.749495	0.109886	NA
Cell lines	cisTopic	0.738702	0.117534	0.742188
Cell lines	DCA	0.679545	0.0203879	0.190848
Cell lines	Raw	0.656216	0.0737831	0.0703125
Cell lines	SCALE	0.646246	0.0353785	0.0820312
Cell lines	SAVER	0.543714	0.0442356	0.0175781
Cell lines	scImpute	0.346527	0.0166768	0.0175781
Cell lines	scBFA	0.0816757	0.0814364	0.0175781
Cell lines	PCA	0.0660534	0.0312368	0.0175781
Hematopoiesis	scOpen	0.477433	0.0461573	NA
Hematopoiesis	cisTopic	0.4655	0.0463368	0.3125
Hematopoiesis	MAGIC	0.45008	0.0545657	0.3125
Hematopoiesis	Raw	0.376226	0.0585392	0.0100446
Hematopoiesis	SAVER	0.358938	0.0486495	0.0100446
Hematopoiesis	DCA	0.357677	0.0573421	0.0100446
Hematopoiesis	SCALE	0.274852	0.0508075	0.0100446
Hematopoiesis	scImpute	0.245538	0.0503733	0.0100446
Hematopoiesis	scBFA	0.131935	0.0121973	0.0100446
Hematopoiesis	PCA	0.0480065	0.0152275	0.0100446
T-cells	MAGIC	0.713771	0.020088	0.84375
T-cells	scOpen	0.707675	0.0957201	NA
T-cells	cisTopic	0.664585	0.101201	0.219727
T-cells	Raw	0.429662	0.0881313	0.0100446
T-cells	SAVER	0.412099	0.0328178	0.0100446
T-cells	SCALE	0.350248	0.0355393	0.0100446
T-cells	DCA	0.316097	0.0399566	0.0100446
T-cells	scImpute	0.253167	0.00815067	0.0100446
T-cells	scBFA	0.0657171	0.0112693	0.0100446
T-cells	PCA	0.00728353	0.00722776	0.0100446
PBMC	scOpen	0.573409	0.054848	NA
PBMC	Raw	0.571285	0.0355485	0.742188
PBMC	MAGIC	0.515034	0.106372	0.046875
PBMC	scImpute	0.450056	0.0858636	0.0117188
PBMC	scBFA	0.369443	0.0381932	0.0117188
PBMC	cisTopic	0.349873	0.043424	0.0117188
PBMC	SCALE	0.155377	0.0423243	0.0117188
